# Supplementary material for: Identification and Evaluation of the Urinary Microbiota Associated With Bladder Cancer
Source: Cancer Innov. 2025 May 25;4(4):e70012. doi: 10.1002/cai2.70012 (PMC12103652; doi:10.1002/cai2.70012)
Supplement: Supplementary file 5 — Supplementary Table‐final version. [file CAI2-4-e70012-s002.xlsx]

## Sheet: Table S1
Supplementary Table 1 Statistics for sequencing data of the 158 samples.
Sample ID	ID used in analysis	Group	Age	Disease stat	Bladder Cancer Type	TNM Stage	Malignancy grade	Risk	Total Reads Number
									# Raw Reads	# Trimmed Reads	#Trimmed human-screened Reads	# Filter low-quality Reads	# Clustered OTU Reads	# OTU prevalence Reads	Clean Ratio (%)
D1907001467	BCM001	Bladder cancer men	71	Primary	NMIBC	Ta	Low	Intermediate	1916281	1319724	635068	572774	559273	554741	28.9488
D1907001468	BCM002	Bladder cancer men	70	Primary	MIBC	T2	High	High	2284018	1568255	401460	362237	353516	339317	14.8561
D1907001469	BCM003	Bladder cancer men	76	Primary	NMIBC	Ta	High	Intermediate	2230373	1318615	1001262	905036	895842	894243	40.0939
D1907001470	BCM004	Bladder cancer men	63	Primary	NMIBC	Ta	Low	Low	2840875	1575467	1496962	1375168	1343962	1342965	47.2729
D1907001471	BCM005	Bladder cancer men	71	Primary	NMIBC	T1	High	High	2254547	1252499	1227500	1123895	1109916	1103040	48.9251
D1907001472	BCM006	Bladder cancer men	71	Primary	NMIBC	T1	High	High	2237518	1223819	1209576	1100321	1067788	1064599	47.5795
D1907001473	BCM007	Bladder cancer men	95	Primary	NMIBC	Ta	Low	Low	2189564	1356046	796654	726664	702422	683462	31.2145
D1907001475	BCM008	Bladder cancer men	69	Primary	NMIBC	Ta	Low	Low	1478597	839017	810526	746101	737764	734116	49.6495
D1907001476	BCM009	Bladder cancer men	72	Primary	MIBC	T2	High	High	2675059	1514321	1494114	1362454	1342352	1340795	50.1221
D1907001477	BCM010	Bladder cancer men	58	Primary	NMIBC	Ta	Low	Low	2199444	1235859	1154598	1060984	1045700	1043937	47.4637
D1907001478	BCM011	Bladder cancer men	72	Primary	MIBC	T2	High	High	1776355	1004478	998543	905744	894117	892638	50.2511
D1907001479	BCM012	Bladder cancer men	65	Primary	NMIBC	Ta	Low	Low	2186930	1253292	1219236	1109718	1094623	1092820	49.9705
D1907001480	BCM013	Bladder cancer men	82	Primary	NMIBC	Ta	Low	Low	2292974	1288610	1284259	1173459	1110595	1102478	48.0807
D1907001481	BCM014	Bladder cancer men	74	Primary	NMIBC	T1	High	High	2105477	1200275	1076881	997007	978802	976462	46.3772
D1907001482	BCM015	Bladder cancer men	63	Primary	NMIBC	T1	High	High	1733257	1169015	647618	589528	576527	566937	32.7093
D1907001483	BCM016	Bladder cancer men	54	Primary	NMIBC	Ta	High	Intermediate	1771956	980427	940845	841434	839056	837495	47.2639
D1907001484	BCM017	Bladder cancer men	80	Primary	NMIBC	Ta	High	High	1043206	602912	544585	496627	489105	486900	46.6734
D1907001486	BCM018	Bladder cancer men	62	Primary	MIBC	T2	High	High	1686447	1087541	529874	479156	465089	437048	25.9153
D1907001487	BCM019	Bladder cancer men	54	Primary	NMIBC	Ta	High	High	1958310	1079166	999592	904359	892960	859879	43.9092
D1907001488	BCM020	Bladder cancer men	62	Primary	NMIBC	Ta	Low	Intermediate	2061633	1152978	1049650	963979	947832	945222	45.8482
D1907001489	BCM021	Bladder cancer men	90	Primary	NMIBC	Ta	Low	Low	2161100	1255002	1249693	1148838	1117213	1103327	51.054
D1907001490	BCM022	Bladder cancer men	75	Primary	MIBC	T2	High	High	1410007	837548	571115	519393	505229	501083	35.5376
D1907001491	BCM023	Bladder cancer men	69	Primary	NMIBC	Ta	Low	Low	1991197	1154528	1102498	1006797	995381	992863	49.8626
D1907001492	BCM024	Bladder cancer men	84	Primary	MIBC	T2	High	High	1365020	976348	366527	329962	321847	319868	23.4332
D1907001493	BCM025	Bladder cancer men	81	Primary	NMIBC	Ta	Low	Intermediate	2150612	1183212	1078015	978919	964835	961642	44.7148
D1907001494	BCM026	Bladder cancer men	62	Primary	NMIBC	Ta	High	High	2038899	1189787	576815	520209	511468	502173	24.6296
D1907001495	BCM027	Bladder cancer men	43	Primary	NMIBC	Ta	Low	Low	2357223	1300670	1061102	970705	955351	939171	39.8423
D1907001497	BCM028	Bladder cancer men	49	Recurrence	NMIBC	Ta	High	High	2270393	1286739	877448	798646	781528	777876	34.2617
D1907001498	BCM029	Bladder cancer men	67	Recurrence	NMIBC	T1	High	High	1828455	1078753	773990	708455	697171	694657	37.9915
D1907001499	BCM030	Bladder cancer men	67	Recurrence	NMIBC	T1	High	High	2299401	1285037	1039668	953008	941046	939332	40.8512
D1907001500	BCM031	Bladder cancer men	65	Recurrence	MIBC	T3	High	High	2283808	1247707	1239482	1126921	1111074	1099781	48.1556
D1907001501	BCM032	Bladder cancer men	65	Recurrence	MIBC	T3	High	High	2432485	1314967	1298647	1182666	1168950	1154122	47.4462
D1907001502	BCM033	Bladder cancer men	62	Primary	NMIBC	T1	High	High	11850589	11008245	973869	882167	865889	862550	7.27854
D1907001503	BCM034	Bladder cancer men	71	Primary	MIBC	T3	High	High	12413039	11565208	1027529	925397	897560	894550	7.20653
D1907001504	BCM035	Bladder cancer men	54	Primary	NMIBC	Ta	Low	Low	12642522	12016152	493126	436958	419064	408051	3.22761
D1907001505	BCM036	Bladder cancer men	53	Primary	NMIBC	Ta	Low	Low	2862469	1558947	1529683	1397982	1378945	1375146	48.0406
D1907001506	BCW001	Bladder cancer women	63	Primary	NMIBC	Ta	Low	Intermediate	1335612	702654	694479	608143	595734	590989	44.2486
D1907001507	BCM037	Bladder cancer men	80	Primary	NMIBC	Ta	High	High	1566478	858601	828091	752078	744223	742888	47.4241
D1907001508	BCW002	Bladder cancer women	78	Recurrence	NMIBC	Ta	Low	Intermediate	2065649	1152555	1124414	1024724	1018863	1013720	49.0751
D1907001509	BCM038	Bladder cancer men	67	Primary	NMIBC	Ta	Low	Low	1632339	935987	934885	837208	826795	813842	49.8574
D1907001510	BCM039	Bladder cancer men	73	Recurrence	MIBC	T2	High	High	1707482	923624	911962	833957	827287	825309	48.3349
D1907001512	BCM040	Bladder cancer men	67	Primary	NMIBC	Ta	Low	Low	1544510	1161599	1160525	1053623	1003505	964079	62.4197
D1907001514	BCW003	Bladder cancer women	60	Recurrence	NMIBC	T1	High	High	2096451	1125982	1121254	1021992	1008249	1006437	48.0067
D1907001516	BCM041	Bladder cancer men	80	Recurrence	MIBC	T2	High	High	1574047	1012138	612445	555763	539140	535057	33.9924
D1907001517	BCM042	Bladder cancer men	55	Recurrence	NMIBC	T1	High	High	964210	590737	463087	424066	417395	406758	42.1856
D1907001539	BCW004	Bladder cancer women	74	Recurrence	MIBC	T2	High	High	1958174	1134827	857682	771466	769495	768841	39.2632
D2003008220	BCM043	Bladder cancer men	86	Recurrence	NMIBC	Ta	Low	Intermediate	2590109	1302752	846095	754880	737480	698019	26.9494
D2003008231	BCM044	Bladder cancer men	50	Recurrence	NMIBC	T1	High	High	2723097	1424949	164485	140707	130374	128468	4.71772
D2003008232	BCW005	Bladder cancer women	74	Recurrence	MIBC	T2	High	High	1863591	701431	618664	543243	541225	540883	29.0237
D2003008233	BCW006	Bladder cancer women	60	Recurrence	NMIBC	T1	High	High	2816522	766251	717721	624190	610104	605338	21.4924
D2003008236	BCM045	Bladder cancer men	55	Recurrence	NMIBC	T1	High	High	1745077	792759	597789	529837	519316	508354	29.1307
D2003008240	BCM046	Bladder cancer men	80	Recurrence	MIBC	T2	High	High	3598236	2043167	231477	198263	191510	185388	5.15219
D2003008242	BCM047	Bladder cancer men	89	Recurrence	NMIBC	Ta	High	High	2343563	1212762	862833	770416	763406	762521	32.5368
D2003008245	BCM048	Bladder cancer men	61	Primary	NMIBC	T1	High	High	2224347	1147810	543559	482977	477962	476914	21.4406
D2003008246	BCM049	Bladder cancer men	55	Primary	MIBC	T2	High	High	1637487	350145	330456	275961	267218	265633	16.222
D2003008247	BCM050	Bladder cancer men	62	Primary	NMIBC	T1	High	High	1907781	1123687	82054	67124	62707	59396	3.11336
D2003008248	BCM051	Bladder cancer men	62	Recurrence	NMIBC	Ta	High	Intermediate	4223022	1660465	1410566	1249451	1234435	1220746	28.9069
D2003008249	BCM052	Bladder cancer men	65	Primary	NMIBC	Ta	High	Intermediate	3274497	1824048	64938	48691	39516	37930	1.15835
D2003008251	BCM053	Bladder cancer men	70	Primary	NMIBC	Ta	Low	Low	2852014	1334144	724094	636522	625208	617232	21.642
D2003008252	BCM054	Bladder cancer men	69	Primary	NMIBC	T1+Tis	High	High	2679796	1225917	812927	725912	711307	679106	25.3417
D2003008253	BCM055	Bladder cancer men	73	Primary	MIBC	T3	High	High	2297238	615486	572805	481429	470005	457838	19.9299
D2003008262	BCM056	Bladder cancer men	44	Primary	NMIBC	T1	High	High	2712176	1048014	841937	738647	735578	734781	27.0919
D2003008316	BCM057	Bladder cancer men	61	Primary	NMIBC	Ta	Low	Low	1804116	618266	416155	373702	365864	365364	20.2517
D2003008317	BCM058	Bladder cancer men	65	Primary	NMIBC	T1	High	High	2867780	1138754	334881	291340	281668	280093	9.76689
D1907001414	HW001	Healthy women	57	Healthy	-	-	-	-	1984739	1093780	1061161	972164	952091	950753	47.9032
D1907001415	HM001	Healthy men	61	Healthy	-	-	-	-	1951395	1154876	815300	744951	737406	737041	37.77
D1907001416	HW002	Healthy women	52	Healthy	-	-	-	-	1915316	1089502	1062375	976363	958400	957043	49.9679
D1907001417	HM002	Healthy men	60	Healthy	-	-	-	-	2460708	1424365	1098679	997583	993082	992701	40.3421
D1907001418	HW003	Healthy women	55	Healthy	-	-	-	-	1751237	996101	948099	843702	820949	819117	46.7736
D1907001419	HM003	Healthy men	53	Healthy	-	-	-	-	1783199	975626	866593	765022	736760	727222	40.7819
D1907001420	HM004	Healthy men	51	Healthy	-	-	-	-	1544442	854788	725662	643119	628854	628608	40.7013
D1907001421	HM005	Healthy men	50	Healthy	-	-	-	-	1925857	1115225	815186	737823	723613	722007	37.4902
D1907001422	HM006	Healthy men	49	Healthy	-	-	-	-	2118351	1290084	725757	666243	649212	644399	30.4198
D1907001423	HM007	Healthy men	55	Healthy	-	-	-	-	1958315	1148777	694011	634433	616859	616102	31.4608
D1907001424	HM008	Healthy men	-	Healthy	-	-	-	-	2388668	1293978	1230853	1136704	1119749	1112784	46.586
D1907001425	HW004	Healthy women	44	Healthy	-	-	-	-	2101411	1170243	1127368	1012381	985595	981472	46.7054
D1907001426	HM009	Healthy men	57	Healthy	-	-	-	-	2090154	1120923	1112179	1020361	993115	991152	47.42
D1907001427	HW005	Healthy women	-	Healthy	-	-	-	-	2598912	1410273	1362394	1220522	1198262	1197456	46.0753
D1907001428	HW006	Healthy women	43	Healthy	-	-	-	-	2282334	1216785	1210550	1105088	1073139	1072531	46.9927
D1907001429	HW007	Healthy women	65	Healthy	-	-	-	-	2285967	1249276	1119286	1030680	1012311	1010284	44.195
D1907001430	HM010	Healthy men	68	Healthy	-	-	-	-	1609163	895528	867493	794277	785441	785182	48.7944
D1907001431	HW008	Healthy women	58	Healthy	-	-	-	-	1532117	842889	774805	710964	704878	703466	45.9146
D1907001432	HW009	Healthy women	60	Healthy	-	-	-	-	1801820	970656	943477	865582	833419	824379	45.7526
D1907001433	HW010	Healthy women	-	Healthy	-	-	-	-	2485050	1318299	1226756	1059062	1035769	1035359	41.6635
D1907001434	HW011	Healthy women	-	Healthy	-	-	-	-	1990292	1077070	1002924	875705	855009	854710	42.9439
D1907001435	HW012	Healthy women	47	Healthy	-	-	-	-	2355346	1494144	828427	752198	721031	701704	29.792
D1907001436	HW013	Healthy women	53	Healthy	-	-	-	-	2344059	1289141	1254599	1151940	1126956	1112925	47.4785
D1907001437	HM011	Healthy men	81	Healthy	-	-	-	-	1705928	1011241	693328	632798	618409	617518	36.1984
D1907001438	HW014	Healthy women	-	Healthy	-	-	-	-	1162158	789866	277755	251615	245582	245263	21.1041
D1907001439	HW015	Healthy women	58	Healthy	-	-	-	-	1918100	1085206	1011765	898392	879303	879034	45.8284
D1907001440	HW016	Healthy women	50	Healthy	-	-	-	-	1264831	708569	648342	567533	555760	555333	43.9057
D1907001441	HW017	Healthy women	53	Healthy	-	-	-	-	1922738	1114357	964300	873822	855929	854598	44.4469
D1907001443	HW018	Healthy women	-	Healthy	-	-	-	-	1772685	964271	918572	824883	818905	818491	46.1724
D1907001444	HW019	Healthy women	-	Healthy	-	-	-	-	1247042	726306	542892	494259	491841	491589	39.4204
D1907001445	HW020	Healthy women	-	Healthy	-	-	-	-	872782	519281	380073	351254	345715	345195	39.5511
D1907001446	HW021	Healthy women	-	Healthy	-	-	-	-	1867713	1026414	982127	895166	880316	877435	46.9791
D1907001447	HW022	Healthy women	-	Healthy	-	-	-	-	1801926	954305	918691	813173	795054	794390	44.0856
D1907001448	HW023	Healthy women	-	Healthy	-	-	-	-	1380383	796736	499640	449740	438558	436808	31.644
D1907001449	HM012	Healthy men	-	Healthy	-	-	-	-	1760942	1170269	539529	487270	473187	465038	26.4085
D1907001451	HW024	Healthy women	78	Healthy	-	-	-	-	2176104	1297928	1067477	968311	948998	947937	43.5612
D1907001452	HM013	Healthy men	59	Healthy	-	-	-	-	1940866	1078273	987840	908251	894767	894109	46.0675
D1907001453	HW025	Healthy women	50	Healthy	-	-	-	-	1314801	699490	689559	599811	587472	587387	44.675
D1907001454	HW026	Healthy women	-	Healthy	-	-	-	-	1847251	1015953	987218	901310	874622	867774	46.9765
D1907001455	HW027	Healthy women	-	Healthy	-	-	-	-	1475303	815663	744111	640897	627050	626498	42.4657
D1907001456	HW028	Healthy women	-	Healthy	-	-	-	-	2587003	1462122	1457488	1327615	1289995	1282772	49.5853
D1907001457	HM014	Healthy men	-	Healthy	-	-	-	-	2175628	1206809	1020227	889873	875323	874667	40.203
D1907001458	HW029	Healthy women	-	Healthy	-	-	-	-	2244208	1272572	1262158	1158888	1143500	1126447	50.1935
D1907001459	HW030	Healthy women	-	Healthy	-	-	-	-	1736180	930472	920920	818276	794840	793571	45.7079
D1907001460	HM015	Healthy men	-	Healthy	-	-	-	-	1491650	873004	762791	687014	680685	676942	45.3821
D1907001461	HM016	Healthy men	51	Healthy	-	-	-	-	1658928	1093203	572821	520876	514491	512271	30.8796
D2003008264	HM017	Healthy men	52	Healthy	-	-	-	-	2156620	933280	792907	722211	707400	703188	32.606
D2003008265	HW031	Healthy women	57	Healthy	-	-	-	-	2175807	577437	557328	500611	490200	487318	22.3971
D2003008266	HM018	Healthy men	55	Healthy	-	-	-	-	1511113	784428	247825	218886	207690	191739	12.6886
D2003008267	HM019	Healthy men	-	Healthy	-	-	-	-	2149099	608283	594320	533131	518744	513843	23.9097
D2003008268	HW032	Healthy women	57	Healthy	-	-	-	-	1822053	343170	336858	295542	288193	274305	15.0547
D2003008269	HM020	Healthy men	69	Healthy	-	-	-	-	2290229	948382	545699	489776	478476	475254	20.7514
D2003008270	HM021	Healthy men	51	Healthy	-	-	-	-	2221466	470028	438994	385843	378626	359545	16.185
D2003008271	HW033	Healthy women	65	Healthy	-	-	-	-	2000631	748362	366823	333539	326009	324098	16.1998
D2003008272	HW034	Healthy women	61	Healthy	-	-	-	-	2456896	913538	608255	552313	541738	539895	21.9747
D2003008273	HM022	Healthy men	57	Healthy	-	-	-	-	2742852	938758	780312	703744	695562	693698	25.2911
D2003008274	HW035	Healthy women	50	Healthy	-	-	-	-	1925445	342641	287578	242085	237995	236829	12.3
D2003008275	HW036	Healthy women	-	Healthy	-	-	-	-	2006908	413181	385055	332336	328247	323125	16.1006
D2003008276	HM023	Healthy men	-	Healthy	-	-	-	-	2313707	859450	206395	184768	181186	180332	7.79407
D2003008277	HM024	Healthy men	40	Healthy	-	-	-	-	2930116	986338	943784	850691	829241	783958	26.7552
D2003008278	HW037	Healthy women	67	Healthy	-	-	-	-	1887914	333483	306270	262849	258058	252984	13.4002
D2003008279	HM025	Healthy men	40	Healthy	-	-	-	-	2506126	632073	557301	491810	485369	484220	19.3215
D2003008280	HW038	Healthy women	57	Healthy	-	-	-	-	2351517	840225	511820	459026	451243	449682	19.1231
D2003008281	HM026	Healthy men	60	Healthy	-	-	-	-	2383742	878455	645342	586148	580960	577486	24.226
D2003008282	HM027	Healthy men	58	Healthy	-	-	-	-	2328920	850057	167955	149763	145196	139932	6.00845
D2003008283	HM028	Healthy men	51	Healthy	-	-	-	-	2205142	819838	618731	558503	553300	551505	25.01
D2003008284	HW039	Healthy women	-	Healthy	-	-	-	-	2707572	1065954	512653	461889	436417	409648	15.1297
D2003008285	HM029	Healthy men	53	Healthy	-	-	-	-	3336912	1009338	815295	730012	717802	706779	21.1806
D2003008286	HM030	Healthy men	63	Healthy	-	-	-	-	1722542	153903	145866	115258	112491	106579	6.18731
D2003008287	HW040	Healthy women	55	Healthy	-	-	-	-	3126445	393802	372364	310754	302837	292125	9.34368
D2003008288	HM031	Healthy men	55	Healthy	-	-	-	-	2546668	945164	685029	620886	592213	577808	22.6888
D2003008289	HW041	Healthy women	69	Healthy	-	-	-	-	3516306	1358309	1099433	993006	967540	958373	27.2551
D2003008290	HM032	Healthy men	66	Healthy	-	-	-	-	1951631	570679	500509	445524	432338	424979	21.7756
D2003008291	HW042	Healthy women	63	Healthy	-	-	-	-	958881	268860	233778	208518	190210	186251	19.4238
D2003008292	HW043	Healthy women	46	Healthy	-	-	-	-	2664387	745517	607222	526405	520671	520321	19.5287
D2003008293	HM033	Healthy men	59	Healthy	-	-	-	-	3120080	1394116	1205350	1097778	1084795	1078500	34.5664
D2003008294	HW044	Healthy women	50	Healthy	-	-	-	-	2110978	407475	393918	341816	333342	328674	15.5698
D2003008295	HW045	Healthy women	50	Healthy	-	-	-	-	2009525	502686	449337	400096	395524	390534	19.4341
D2003008296	HW046	Healthy women	53	Healthy	-	-	-	-	2407755	232279	219006	176686	170810	165856	6.88841
D2003008297	HM034	Healthy men	50	Healthy	-	-	-	-	2391643	633481	517626	461596	445794	434164	18.1534
D2003008298	HW047	Healthy women	54	Healthy	-	-	-	-	43267138	40840244	466212	353751	298618	279482	0.645945
D2003008299	HM035	Healthy men	57	Healthy	-	-	-	-	2341494	736597	297646	262850	256528	252510	10.7841
D2003008300	HW048	Healthy women	52	Healthy	-	-	-	-	2357235	681626	579246	510066	504835	494085	20.9604
D2003008301	HM036	Healthy men	45	Healthy	-	-	-	-	2514329	1006995	579554	520903	515722	512783	20.3944
D2003008302	HM037	Healthy men	53	Healthy	-	-	-	-	2508405	872044	683546	609815	603709	602377	24.0143
D2003008303	HM038	Healthy men	44	Healthy	-	-	-	-	2036999	793909	436672	394372	388812	388054	19.0503
D2003008304	HM039	Healthy men	45	Healthy	-	-	-	-	2499002	728203	648880	570908	561712	557854	22.3231
D2003008305	HW049	Healthy women	80	Healthy	-	-	-	-	2344626	704724	606192	544975	521478	447765	19.0975
D2003008306	HW050	Healthy women	64	Healthy	-	-	-	-	2259510	468676	436248	384709	369296	352049	15.5808
D2003008307	HM040	Healthy men	44	Healthy	-	-	-	-	2386081	760636	660909	589854	582395	573206	24.0229
D2003008308	HW051	Healthy women	44	Healthy	-	-	-	-	2165008	557560	445471	387409	382595	381824	17.6361
D2003008309	HM041	Healthy men	50	Healthy	-	-	-	-	716425	339097	240058	220103	215292	212257	29.6272
D2003008310	HW052	Healthy women	61	Healthy	-	-	-	-	2051084	826172	277613	247333	240088	239175	11.6609
D2003008311	HW053	Healthy women	62	Healthy	-	-	-	-	2638083	914801	636785	574690	563659	557531	21.1339

## Sheet: Table S2
Supplementary Table 2 The resampled OTU table of the 158 samples.
OTU_ID	Kingdom	Phylum	Class	Order	Family	Genus	Species	D1907001414	D1907001415	D1907001416	D1907001417	D1907001418	D1907001419	D1907001420	D1907001421	D1907001422	D1907001423	D1907001424	D1907001425	D1907001426	D1907001427	D1907001428	D1907001429	D1907001430	D1907001431	D1907001432	D1907001433	D1907001434	D1907001435	D1907001436	D1907001437	D1907001438	D1907001439	D1907001440	D1907001441	D1907001443	D1907001444	D1907001445	D1907001446	D1907001447	D1907001448	D1907001449	D1907001451	D1907001452	D1907001453	D1907001454	D1907001455	D1907001456	D1907001457
OTU1	Bacteria	Firmicutes	Bacilli	Lactobacillales	Unclassified	Unclassified	Unclassified	88	3839	30	35719	72	14	4	98	3037	12936	131	2	2	3	5	7	0	0	0	7	2	120	3	3	5	2	2	0	2	4	152	1	2	53	15	1	2	2	0	3	0	1
OTU2	Bacteria	Proteobacteria	Gammaproteobacteria	Enterobacteriales	Enterobacteriaceae	Unclassified	Unclassified	1	90	0	0	8	5	0	3	15	0	0	0	1	0	0	0	1	0	3	3	32	6974	11	6	9	2	3	499	4	3	2	0	5	78	8	11	2	3	3	9	5	15
OTU3	Bacteria	Firmicutes	Bacilli	Lactobacillales	Streptococcaceae	Streptococcus	Unclassified	34	25069	42	16	2	33	1	52	656	103	12812	43	4	2	2	1327	4	1071	2	0	4	113	10	3156	13683	24	5	0	25	30917	48	1	1	11	306	1352	40	64	6	1	1	24
OTU4	Bacteria	Firmicutes	Bacilli	Bacillales	Staphylococcaceae	Staphylococcus	Unclassified	5	578	1	23	3	440	4	527	4473	1913	23	7	0	0	1	11	2	0	13	2	6	790	9	2654	97	7	2	0	11	52	3	0	7	7306	1447	4	162	0	1	16	1	3
OTU5	Bacteria	Firmicutes	Bacilli	Lactobacillales	Lactobacillaceae	Lactobacillus	Lactobacillus_iners	2657	314	882	206	16622	20053	21004	2769	22	16	64	14840	539	11891	963	63	0	1	120	34323	26873	1574	28	75	683	21265	27072	294	5	2	7	5	18816	526	13	3	24	24737	1081	30886	28	27628
OTU6	Bacteria	Actinobacteria	Actinobacteria	Bifidobacteriales	Bifidobacteriaceae	Gardnerella	Unclassified	9906	1302	9582	103	21	1481	1492	9017	20	6	11	2586	8490	7398	7505	276	21	23746	1	197	6	188	11500	397	90	1027	3061	27	29890	1316	21835	8422	12	1602	75	17	3236	7237	259	11	6388	4232
OTU7	Bacteria	Bacteroidetes	Bacteroidia	Bacteroidales	Prevotellaceae	Prevotella	Unclassified	16	3	7	23	5069	365	53	3906	7	21	298	5491	657	4666	1472	562	7682	212	7646	591	1518	2489	933	860	335	0	27	9511	68	7	59	1060	6584	164	149	7350	142	49	485	945	44	21
OTU8	Bacteria	Firmicutes	Clostridia	Clostridiales	[Tissierellaceae]	Finegoldia	Unclassified	11	209	11	9	14	348	56	567	9454	985	1377	728	30	1	16	4430	3	36	10	108	1598	1969	137	1133	1850	11	145	861	55	6	278	33	281	418	3534	573	5298	60	92	546	8	115
OTU9	Bacteria	Actinobacteria	Actinobacteria	Actinomycetales	Corynebacteriaceae	Corynebacterium	Unclassified	1	83	2	20	1	447	9	110	712	2760	53	1	0	0	0	6	4	15	2	2	10	123	7	1993	98	59	9	1	1	66	12	2	1	23	59	40	634	5	6	1	2	30
OTU10	Bacteria	Tenericutes	Mollicutes	Mycoplasmatales	Mycoplasmataceae	Ureaplasma	Unclassified	81	5	123	3	792	48	0	417	2	31	4205	189	67	56	5	0	0	0	0	29	720	66	995	26	426	24	1164	10	0	2098	4	252	975	39	2	0	382	2810	106	85	1	135
OTU11	Bacteria	Actinobacteria	Actinobacteria	Actinomycetales	Corynebacteriaceae	Corynebacterium	Unclassified	4	79	0	13	2	2353	27	299	7498	200	1595	14	1	0	1	594	0	45	0	5	1	9	4	2585	8086	4	33	755	20	1289	11	7	5	55	16678	8	1670	12	15	2	1	11
OTU12	Bacteria	Firmicutes	Clostridia	Clostridiales	Veillonellaceae	Veillonella	Unclassified	1	2	0	7	0	23	12494	1797	17	9	1617	10	9	2	1	0	0	1	2	39	1	0	0	1	20	0	0	0	1	1	1	0	1632	81	1	1	0	2	1	0	0	1
OTU13	Bacteria	Bacteroidetes	Bacteroidia	Bacteroidales	Prevotellaceae	Prevotella	Unclassified	16	1	13	0	24	4	4	0	0	6	741	1538	77	128	4	16398	5	7478	4	470	24	12	762	20	7	11	1	0	206	8	0	7	79	2	2	1292	15879	456	82	266	1	137
OTU14	Bacteria	Proteobacteria	Gammaproteobacteria	Enterobacteriales	Enterobacteriaceae	Unclassified	Unclassified	0	5	1	0	9	16	0	1	2	0	0	0	0	3	1	0	0	0	0	0	5	96	10	0	0	0	0	0	0	2	0	1	0	71	18	0	348	4	0	0	0	1
OTU15	Bacteria	Firmicutes	Bacilli	Lactobacillales	Streptococcaceae	Streptococcus	Streptococcus_anginosus	21	9	9	0	1	2	248	151	197	0	10	179	16	1	0	3	0	0	0	6	34	1655	89	80	9	0	2	2633	0	0	0	23	91	3774	315	222	1	4	45	71	0	23
OTU16	Bacteria	Bacteroidetes	Bacteroidia	Bacteroidales	Prevotellaceae	Prevotella	Unclassified	7731	879	7831	72	10	5	0	4	0	3	2	7	10534	52	4918	199	3	3	1	1	0	2	0	0	0	0	0	0	0	1	10	5791	7	2	1	1	0	1	0	1	3024	68
OTU17	Bacteria	Firmicutes	Clostridia	Clostridiales	Veillonellaceae	Veillonella	Unclassified	1	1	2	0	9	2	0	18	477	0	25	0	0	0	0	4	0	0	0	0	0	70	0	1	0	0	0	0	1	1	0	0	1	3	649	0	283	3	0	4	0	0
OTU18	Bacteria	Proteobacteria	Gammaproteobacteria	Xanthomonadales	Xanthomonadaceae	Stenotrophomonas	Unclassified	0	0	1	0	0	1	3	0	1	0	0	0	0	0	0	0	0	0	2	0	0	1	0	0	0	0	0	0	0	0	0	0	0	0	0	0	0	0	0	0	0	0
OTU19	Bacteria	Firmicutes	Clostridia	Clostridiales	[Tissierellaceae]	Anaerococcus	Unclassified	2	337	1	7	81	586	57	602	0	88	2989	2034	40	0	6	115	3219	32	843	46	421	300	1317	153	2328	1	25	203	15	49	24	10	391	361	3886	1597	304	274	417	156	3	54
OTU20	Bacteria	Bacteroidetes	Bacteroidia	Bacteroidales	Prevotellaceae	Prevotella	Unclassified	0	4	0	2	42	7	18	38	0	10	1671	241	2	11	2519	123	0	66	0	78	256	52	2366	1283	194	1	1	983	11	5	1452	83	97	2	30	1	3	60	151	54	66	3
OTU21	Bacteria	Bacteroidetes	Bacteroidia	Bacteroidales	Prevotellaceae	Prevotella	Unclassified	0	1	0	1	23	0	0	275	2	0	21	802	84	14	615	3237	1	0	5	61	2933	226	1881	126	15	1	4	352	112	35	5287	55	0	5	194	48	92	3	0	24	3	22
OTU22	Bacteria	Firmicutes	Clostridia	Clostridiales	[Tissierellaceae]	Peptoniphilus	Unclassified	16	113	22	9	359	99	58	656	307	84	1868	690	448	8	518	983	1248	38	780	99	240	501	551	2242	1120	0	22	3859	21	4	87	95	89	33	63	971	1650	16	1648	167	7	27
OTU23	Bacteria	Actinobacteria	Actinobacteria	Actinomycetales	Propionibacteriaceae	Unclassified	Unclassified	0	0	0	0	0	0	0	0	0	0	0	0	0	0	0	0	0	0	0	0	0	0	0	0	0	0	0	0	0	0	0	0	0	0	0	0	0	0	0	0	0	0
OTU24	Bacteria	Bacteroidetes	Bacteroidia	Bacteroidales	Prevotellaceae	Prevotella	Prevotella_melaninogenica	40	3	32	3	1	1	0	0	3	0	0	0	416	1	3	0	0	0	0	0	0	13	0	0	0	2	1	1	0	5	807	6	0	0	1	1	1	0	0	1	0	0
OTU25	Bacteria	Fusobacteria	Fusobacteriia	Fusobacteriales	Leptotrichiaceae	Sneathia	Unclassified	4778	491	6445	36	3	1	1	434	5	0	1	0	103	4239	8078	299	0	0	1	19	0	0	1	0	0	0	0	0	0	0	1	936	1	1	0	0	1	0	0	1	3518	697
OTU26	Unclassified	Unclassified	Unclassified	Unclassified	Unclassified	Unclassified	Unclassified	0	2	0	3	964	74	6	5	0	0	12	1	0	0	0	2	0	0	27	0	2	8	38	47	61	0	0	892	0	0	1	0	53	117	1	866	8	0	23	2	0	0
OTU27	Bacteria	Bacteroidetes	Bacteroidia	Bacteroidales	Porphyromonadaceae	Porphyromonas	Unclassified	0	16	0	6	417	52	8	80	0	15	1700	11	1	0	50	7	19	24	1809	6	0	28	342	5969	1693	2	0	84	4	0	2	0	22	8	3	102	0	8	4644	252	6	3
OTU28	Bacteria	Proteobacteria	Gammaproteobacteria	Pseudomonadales	Pseudomonadaceae	Unclassified	Unclassified	0	0	0	1	0	0	0	0	0	1	0	0	0	5	3	0	0	0	0	0	0	0	0	0	0	0	0	0	0	0	0	0	0	0	0	0	0	0	0	0	0	0
OTU29	Bacteria	Actinobacteria	Coriobacteriia	Coriobacteriales	Coriobacteriaceae	Unclassified	Unclassified	9	0	11	0	0	2	0	45	0	2	12	1949	28	1475	723	467	0	1	2	2	1	116	6643	214	37	18	1803	21	0	0	21	3875	2070	93	17	1	50	0	1	3	3361	1643
OTU30	Bacteria	Firmicutes	Clostridia	Clostridiales	[Tissierellaceae]	WAL_1855D	Unclassified	0	16	0	2	559	54	2	435	8	1	0	2	0	0	20	2	292	71	1120	5	11	430	310	1799	393	0	1	7	8	1	3	113	218	11	12	1122	33	7	3993	320	7	1
OTU31	Unclassified	Unclassified	Unclassified	Unclassified	Unclassified	Unclassified	Unclassified	77	10	22	7	435	626	503	114	3	0	4	381	16	339	27	3	0	0	2	1029	776	62	2	0	16	641	878	12	0	0	1	0	765	34	1	0	3	947	47	1053	0	1044
OTU32	Bacteria	Proteobacteria	Epsilonproteobacteria	Campylobacterales	Campylobacteraceae	Campylobacter	Campylobacter_ureolyticus	0	1	1	1	621	39	0	41	2	0	164	444	13	1	19	698	6751	37	483	23	669	345	327	438	47	1	11	1380	9	0	58	15	32	214	3	1871	53	1	1355	79	1	0
OTU33	Bacteria	Tenericutes	Mollicutes	Mycoplasmatales	Mycoplasmataceae	Mycoplasma	Unclassified	18	0	9	1	0	0	0	0	2	0	21	0	89	2	30	2	0	0	0	0	0	0	0	0	0	0	0	0	0	0	0	0	0	0	0	0	51	0	0	0	51	0
OTU34	Bacteria	Proteobacteria	Gammaproteobacteria	Pseudomonadales	Moraxellaceae	Acinetobacter	Acinetobacter_rhizosphaerae	0	0	0	0	0	0	0	1	1	0	0	0	0	0	0	0	0	0	0	0	0	4	0	0	1	0	0	0	0	0	1	0	1	7	0	0	0	0	0	0	0	0
OTU35	Bacteria	Actinobacteria	Actinobacteria	Actinomycetales	Actinomycetaceae	Mobiluncus	Unclassified	2	2	2	0	47	4	1	26	0	3	0	41	2	0	0	126	0	1	373	2	46	37	7	1685	57	1	0	510	3	0	23	16	57	42	39	236	3	0	457	33	6	1
OTU36	Unclassified	Unclassified	Unclassified	Unclassified	Unclassified	Unclassified	Unclassified	0	0	0	0	0	0	0	0	0	0	0	0	0	0	0	0	0	0	0	0	0	0	0	0	0	0	0	0	0	0	0	0	0	0	0	0	0	0	0	0	0	0
OTU37	Bacteria	Bacteroidetes	Bacteroidia	Bacteroidales	Porphyromonadaceae	Porphyromonas	Unclassified	0	1	0	3	1352	90	2	326	2	0	15	134	4	2	42	2	9435	28	2099	14	9	18	478	397	114	0	0	283	1	1	235	18	1090	33	266	512	2	2	3588	194	57	3
OTU38	Bacteria	Actinobacteria	Actinobacteria	Actinomycetales	Propionibacteriaceae	Unclassified	Unclassified	0	1	0	6	1015	72	9	7	0	0	14	5	0	0	0	2	0	1	25	0	1	7	86	83	116	0	0	1087	0	0	1	3	57	150	3	842	5	0	26	2	0	0
OTU39	Bacteria	Proteobacteria	Gammaproteobacteria	Pseudomonadales	Moraxellaceae	Acinetobacter	Unclassified	0	0	0	0	0	3	0	0	2	0	0	0	0	0	0	0	0	0	1	0	0	1051	10	1	1	1	0	0	0	0	5	0	0	0	4	0	1	0	0	0	0	1
OTU40	Bacteria	Firmicutes	Clostridia	Clostridiales	Veillonellaceae	Veillonella	Unclassified	1	0	0	0	0	3	0	6	585	0	0	0	0	0	0	0	0	0	0	0	0	0	0	0	0	0	0	0	0	0	0	0	0	0	0	0	0	0	0	0	0	0
OTU41	Bacteria	Firmicutes	Clostridia	Clostridiales	Unclassified	Unclassified	Unclassified	1	1	0	2	208	10	2	229	1	4	43	411	9	1	37	219	0	127	530	11	32	606	108	536	124	0	4	3152	18	0	144	21	143	54	18	377	214	3	1010	64	3	1
OTU42	Bacteria	Actinobacteria	Actinobacteria	Actinomycetales	Corynebacteriaceae	Corynebacterium	Unclassified	0	3	0	2	110	11	3	89	0	9	1755	8	1	0	0	107	3	15	3247	23	0	19	429	54	10	2	0	0	0	119	289	6	0	10077	1464	216	0	18	314	42	2	57
OTU43	Bacteria	Proteobacteria	Gammaproteobacteria	Pasteurellales	Pasteurellaceae	Unclassified	Unclassified	1	0	0	0	0	1	0	0	2	0	0	0	2	0	0	0	0	0	0	0	0	0	0	0	0	0	0	0	0	0	0	0	0	0	0	0	0	0	0	0	0	0
OTU44	Unclassified	Unclassified	Unclassified	Unclassified	Unclassified	Unclassified	Unclassified	2	79	0	796	2	1	0	3	68	376	2	0	0	0	0	0	0	0	0	0	0	0	0	0	1	0	0	0	0	0	2	0	0	7	2	0	0	0	0	0	0	0
OTU45	Bacteria	Proteobacteria	Gammaproteobacteria	Pseudomonadales	Moraxellaceae	Enhydrobacter	Unclassified	0	0	0	0	0	4	2	11	75	2	0	0	0	4	0	0	0	0	0	0	0	147	0	2	6	0	0	1	1	0	3	0	1	19	1029	2	0	0	3	0	0	0
OTU46	Unclassified	Unclassified	Unclassified	Unclassified	Unclassified	Unclassified	Unclassified	249	35	243	3	0	35	34	231	0	0	0	79	256	206	250	12	2	611	0	5	0	2	312	13	1	45	100	4	949	43	742	224	0	62	5	0	107	283	4	0	218	139
OTU47	Unclassified	Unclassified	Unclassified	Unclassified	Unclassified	Unclassified	Unclassified	1	2	0	0	0	0	0	0	1	0	0	0	0	0	0	0	0	0	0	0	0	206	0	0	0	0	0	5	0	0	0	0	0	6	0	1	0	0	0	0	0	2
OTU48	Bacteria	Actinobacteria	Actinobacteria	Actinomycetales	Corynebacteriaceae	Corynebacterium	Unclassified	0	0	0	22	38	11	7	23	3	4179	0	0	0	0	0	0	6	0	1271	5	0	9	71	65	3	1	0	0	0	0	0	0	0	0	18	0	0	0	0	0	0	0
OTU49	Bacteria	Firmicutes	Bacilli	Lactobacillales	Streptococcaceae	Streptococcus	Unclassified	0	0	0	0	0	2	643	95	3	0	0	0	0	1	0	0	0	0	0	0	0	0	0	149	2	11	0	0	0	0	0	0	0	0	0	0	167	1	0	0	0	97
OTU50	Bacteria	Bacteroidetes	[Saprospirae]	[Saprospirales]	Chitinophagaceae	Sediminibacterium	Unclassified	0	0	0	0	0	0	0	0	0	0	0	0	0	0	0	0	0	0	0	0	0	0	0	0	0	0	0	0	0	0	0	0	0	0	0	0	0	0	0	0	0	0
OTU51	Bacteria	Bacteroidetes	Bacteroidia	Bacteroidales	Prevotellaceae	Prevotella	Unclassified	2722	373	3058	35	4	0	0	0	1	0	0	0	964	3	3	2	0	0	0	0	0	0	0	0	0	0	0	0	0	0	0	0	0	0	0	0	0	0	0	1	3557	66
OTU52	Unclassified	Unclassified	Unclassified	Unclassified	Unclassified	Unclassified	Unclassified	0	1	0	0	0	0	0	0	0	0	0	0	0	0	0	0	0	0	0	0	0	0	0	0	0	0	0	0	0	0	0	0	0	0	0	0	0	0	0	0	0	0
OTU53	Bacteria	Firmicutes	Clostridia	Clostridiales	[Tissierellaceae]	Peptoniphilus	Unclassified	0	0	0	1	59	3	3	179	0	0	0	27	1	0	8	1	0	16	604	7	3	34	128	171	163	0	1	833	0	0	0	3	32	3	5	481	0	3	1040	91	2	1
OTU54	Bacteria	Firmicutes	Clostridia	Clostridiales	Clostridiaceae	Clostridium	Unclassified	1229	152	944	23	0	0	0	0	1	0	1	3	3579	67	227	17	0	0	0	2	0	1	47	4	1	0	0	0	0	0	23	6446	11	4	0	0	0	0	0	0	673	22
OTU55	Bacteria	Firmicutes	Clostridia	Clostridiales	Veillonellaceae	Dialister	Unclassified	2	29	1	1	2	49	4	432	3	28	646	3	0	0	1	5	6	2	20	2	0	3	17	700	1389	1	0	132	0	0	2	1	0	4	8	2	0	0	12	0	0	0
OTU56	Bacteria	Firmicutes	Clostridia	Clostridiales	[Tissierellaceae]	1-68	Unclassified	0	17	0	1	124	7	0	60	1	2	0	1	0	2	2	45	5104	39	381	3	0	51	323	600	884	0	0	0	1	0	0	3	130	4	0	860	0	0	1530	121	3	1
OTU57	Bacteria	Bacteroidetes	Bacteroidia	Bacteroidales	Prevotellaceae	Prevotella	Unclassified	0	2	0	6	364	27	328	197	2	2	26	286	7	1	78	12	1	58	64	50	166	202	149	1482	63	0	10	419	28	3	384	11	593	23	7	9	1	0	901	121	7	2
OTU58	Bacteria	Cyanobacteria	Chloroplast	Streptophyta	Unclassified	Unclassified	Unclassified	0	0	0	3	1	2332	3	0	0	0	0	0	0	0	0	0	0	0	0	0	0	91	0	0	0	3	0	1	0	0	31	1	1	1	1	0	0	0	0	0	0	0
OTU59	Unclassified	Unclassified	Unclassified	Unclassified	Unclassified	Unclassified	Unclassified	0	697	0	0	0	1	0	2	14	5	358	3	0	0	0	28	0	24	0	0	0	5	0	93	493	0	1	0	2	997	2	0	0	0	14	43	2	9	0	0	0	0
OTU60	Bacteria	Firmicutes	Clostridia	Clostridiales	Veillonellaceae	Megasphaera	Unclassified	1985	283	2536	44	0	1	0	2	1	0	1	4	2192	15	1	0	0	0	0	0	0	0	0	0	0	0	0	0	0	2	9	1506	3	1	0	0	0	0	0	0	1292	45
OTU61	Bacteria	Bacteroidetes	Bacteroidia	Bacteroidales	Prevotellaceae	Prevotella	Unclassified	0	0	0	7	283	29	0	155	1	0	0	0	1	0	21	2	0	0	0	0	1	413	18	1	6	0	10	15	0	0	1	0	803	25	0	123	1	0	388	747	8	1
OTU62	Bacteria	Bacteroidetes	Bacteroidia	Bacteroidales	Porphyromonadaceae	Porphyromonas	Unclassified	0	0	0	0	8	0	0	113	0	0	10	0	0	0	12	1	11	1	573	0	0	13	255	11	4	1	0	3	0	0	24	0	0	0	1	6184	1	3	4274	204	7	6
OTU63	Bacteria	Firmicutes	Bacilli	Lactobacillales	Lactobacillaceae	Lactobacillus	Unclassified	0	0	0	0	0	0	0	0	0	0	0	0	0	0	0	0	0	277	3	1	1	22	2	9	375	13605	946	29	0	0	0	0	0	0	3	0	0	64	1	0	0	0
OTU64	Bacteria	Firmicutes	Clostridia	Clostridiales	[Tissierellaceae]	Peptoniphilus	Unclassified	0	2	0	2	358	22	3	1913	7	0	22	114	1	0	3	86	0	20	205	9	25	402	178	849	119	3	0	671	1	1	213	14	18	4	32	50	0	1	620	38	53	1
OTU65	Bacteria	Actinobacteria	Actinobacteria	Actinomycetales	Actinomycetaceae	Actinomyces	Unclassified	0	2	0	0	0	32	0	2	12	11	5	3	0	0	0	0	6	0	4	0	0	2	0	59	94	0	0	8	2	0	0	0	2	8	232	2	0	0	4	0	0	0
OTU66	Bacteria	TM7	TM7-3	I025	Rs-045	Unclassified	Unclassified	120	13	82	0	0	0	0	1	0	0	0	0	0	0	0	0	0	0	0	0	0	0	0	0	0	0	0	0	0	0	0	0	0	0	0	0	0	0	0	0	0	0
OTU67	Bacteria	Firmicutes	Bacilli	Lactobacillales	Lactobacillaceae	Lactobacillus	Unclassified	0	1	0	33	2263	173	3	1	0	0	0	0	0	0	1	0	3	1691	0	0	0	0	96	9	8	2	1909	27	132	11	11	0	0	2	2	1	0	0	0	0	0	0
OTU68	Bacteria	Firmicutes	Clostridia	Clostridiales	[Tissierellaceae]	Anaerococcus	Unclassified	4	7	1	2	13	20	2	175	59	6	196	12	0	0	1	1741	17	1	197	12	45	80	130	23	124	1	6	2782	5	0	0	3	88	8	27	1054	51	0	7	38	0	0
OTU69	Bacteria	Firmicutes	Clostridia	Clostridiales	Lachnospiraceae	Shuttleworthia	Unclassified	0	0	0	0	0	0	0	0	0	0	0	0	0	0	0	0	0	0	0	0	0	0	0	0	0	0	0	0	0	0	0	0	0	0	0	0	0	0	0	7	7108	160
OTU70	Unclassified	Unclassified	Unclassified	Unclassified	Unclassified	Unclassified	Unclassified	0	0	0	0	133	11	3	115	0	1	8	161	19	146	42	19	234	6	183	23	58	80	20	28	6	0	0	294	4	1	2	32	238	8	9	254	3	3	21	33	0	1
OTU71	Bacteria	Actinobacteria	Actinobacteria	Actinomycetales	Actinomycetaceae	Actinobaculum	Unclassified	0	0	0	0	0	0	0	0	0	0	0	0	0	0	0	118	0	0	5	0	0	67	5	29	0	0	1	111	0	0	0	1	4	1	0	0	0	1	140	13	0	0
OTU72	Bacteria	Actinobacteria	Actinobacteria	Actinomycetales	Corynebacteriaceae	Corynebacterium	Unclassified	0	0	0	0	17	2	2	106	1	4	244	152	11	0	13	322	0	1	64	7	18	71	8	57	2	0	4	743	0	0	58	15	18	532	1	14	0	2	70	10	4	0
OTU73	Unclassified	Unclassified	Unclassified	Unclassified	Unclassified	Unclassified	Unclassified	0	13	0	0	0	8	0	20	123	40	0	0	0	0	0	0	0	0	0	0	0	26	0	67	3	0	0	0	0	2	0	0	0	270	62	0	4	0	0	1	0	0
OTU74	Bacteria	Bacteroidetes	Sphingobacteriia	Sphingobacteriales	Sphingobacteriaceae	Sphingobacterium	Unclassified	0	0	0	0	0	0	2	0	0	0	0	0	0	0	0	0	0	0	0	0	0	0	0	0	0	0	0	0	0	0	0	0	0	0	0	0	0	0	0	0	0	0
OTU75	Bacteria	Tenericutes	Mollicutes	Mycoplasmatales	Mycoplasmataceae	Unclassified	Unclassified	0	0	0	1	0	0	2	5247	15	0	0	0	0	0	0	0	0	0	0	0	0	0	0	0	0	0	0	1	0	0	0	0	0	0	0	0	0	0	0	0	0	0
OTU76	Bacteria	Firmicutes	Clostridia	Clostridiales	Clostridiaceae	Clostridium	Unclassified	0	0	0	0	0	0	0	7	0	0	0	1	0	0	0	0	0	0	18	0	0	2	0	21	2	0	0	1	0	0	0	0	3	0	7	1	0	0	0	0	0	0
OTU77	Unclassified	Unclassified	Unclassified	Unclassified	Unclassified	Unclassified	Unclassified	0	1	0	0	0	67	3	12	226	8	42	0	0	0	0	20	0	0	0	0	0	0	0	82	325	0	0	31	0	56	0	0	0	0	874	0	59	0	0	0	0	1
OTU78	Unclassified	Unclassified	Unclassified	Unclassified	Unclassified	Unclassified	Unclassified	0	0	0	1	0	0	431	64	0	0	48	0	1	0	0	0	0	0	0	1	0	0	0	0	0	0	0	0	0	0	0	0	52	2	0	0	0	0	0	0	0	0
OTU79	Unclassified	Unclassified	Unclassified	Unclassified	Unclassified	Unclassified	Unclassified	0	0	0	0	0	0	0	0	0	0	0	0	0	0	0	0	0	0	0	0	0	0	0	0	0	0	0	0	0	0	0	0	0	0	0	0	0	0	0	0	0	1
OTU80	Unclassified	Unclassified	Unclassified	Unclassified	Unclassified	Unclassified	Unclassified	0	0	1	0	0	0	0	0	0	0	13	42	1	1	1	439	0	214	0	9	0	0	9	0	0	0	0	0	2	2	0	0	2	0	0	41	588	17	4	8	0	4
OTU81	Bacteria	Firmicutes	Clostridia	Clostridiales	Veillonellaceae	Dialister	Unclassified	0	0	0	0	1	3	0	0	0	0	0	0	0	0	0	1	0	0	79	1	0	0	9	35	2	0	0	0	0	0	0	0	0	0	0	85	1	0	266	19	1	0
OTU82	Unclassified	Unclassified	Unclassified	Unclassified	Unclassified	Unclassified	Unclassified	0	0	0	0	0	7	0	8	18	77	2	0	0	0	0	0	0	1	0	0	0	2	0	67	1	1	0	0	0	0	0	0	0	1	2	2	21	0	0	0	0	2
OTU83	Bacteria	Actinobacteria	Actinobacteria	Actinomycetales	Propionibacteriaceae	Unclassified	Unclassified	0	0	0	2	220	15	1	0	0	0	0	0	0	0	0	0	0	0	522	3	0	0	1	1	1	0	0	16	0	0	0	0	0	0	0	2	0	0	44	2	0	0
OTU84	Bacteria	Firmicutes	Bacilli	Lactobacillales	Aerococcaceae	Aerococcus	Unclassified	11	6	9	0	0	0	0	922	6	0	1	0	16	30	9	0	0	730	0	19	24	7	125	4	3	1	0	0	5656	179	8	313	0	239	0	0	649	5	1	0	146	41
OTU85	Bacteria	Firmicutes	Clostridia	Clostridiales	[Tissierellaceae]	Parvimonas	Unclassified	111	16	344	3	1	0	0	0	0	0	0	1	1259	9	1507	42	0	0	0	1	0	0	0	0	1	0	0	0	0	0	0	0	0	0	0	11	0	0	0	0	588	40
OTU86	Bacteria	Bacteroidetes	Bacteroidia	Bacteroidales	Porphyromonadaceae	Porphyromonas	Unclassified	0	0	0	0	57	4	2	747	2	0	0	0	0	0	6	0	0	0	0	0	0	7	82	1	0	0	0	0	0	0	0	0	0	0	16	853	0	0	0	0	54	2
OTU87	Bacteria	Bacteroidetes	Flavobacteriia	Flavobacteriales	[Weeksellaceae]	Chryseobacterium	Unclassified	0	0	0	0	0	0	0	0	0	0	0	0	0	0	0	0	0	0	0	0	0	2	0	0	0	0	0	0	0	0	0	1	0	0	0	0	0	0	0	0	0	0
OTU88	Bacteria	Actinobacteria	Actinobacteria	Actinomycetales	Actinomycetaceae	Actinomyces	Unclassified	0	0	0	0	12	1	0	18	1	0	0	1	0	0	1	0	0	0	55	1	0	5	9	3	2	0	0	735	1	0	53	1	17	9	18	273	178	2	46	2	0	0
OTU89	Unclassified	Unclassified	Unclassified	Unclassified	Unclassified	Unclassified	Unclassified	0	0	0	0	0	0	0	0	0	0	0	0	0	0	0	0	0	0	0	0	0	0	0	0	0	0	0	0	0	0	0	0	0	0	0	0	0	0	0	0	0	0
OTU90	Bacteria	Actinobacteria	Coriobacteriia	Coriobacteriales	Coriobacteriaceae	Unclassified	Unclassified	1074	130	580	18	0	0	0	87	0	0	0	1	515	339	197	12	0	0	0	3	0	2	0	0	0	0	0	0	0	0	6	924	1	0	0	0	0	0	0	0	471	21
OTU91	Unclassified	Unclassified	Unclassified	Unclassified	Unclassified	Unclassified	Unclassified	206	26	166	0	0	0	0	0	0	0	0	0	305	2	162	6	0	0	0	0	0	0	0	0	0	0	0	0	0	0	0	205	1	0	1	0	0	0	0	0	110	3
OTU92	Bacteria	Actinobacteria	Actinobacteria	Actinomycetales	Dermabacteraceae	Dermabacter	Unclassified	0	1	0	1	0	3	3	4	116	1557	1	0	0	0	0	8	1	0	0	0	0	6	0	100	6	2	1	0	1	0	0	0	0	0	0	2	0	0	0	0	0	0
OTU93	Bacteria	Fusobacteria	Fusobacteriia	Fusobacteriales	Fusobacteriaceae	Fusobacterium	Unclassified	0	5	1	0	0	1	0	1	0	0	3	460	8	0	0	1	0	0	0	0	0	403	0	2	1	0	0	58	1	0	84	1	0	0	87	7	0	0	0	0	2	0
OTU94	Unclassified	Unclassified	Unclassified	Unclassified	Unclassified	Unclassified	Unclassified	0	0	0	0	0	0	0	0	0	0	0	0	0	0	0	0	0	0	0	0	0	0	0	0	0	0	0	0	0	0	0	0	0	0	0	0	0	0	0	0	0	0
OTU95	Bacteria	Firmicutes	Clostridia	Clostridiales	Peptostreptococcaceae	Peptostreptococcus	Peptostreptococcus_anaerobius	1	1	0	0	22	1	0	613	3	0	1	149	35	0	212	7	0	1	0	6	0	1	3	0	0	0	0	1	4	0	9	43	182	13	310	488	0	1	0	4	0	9
OTU96	Unclassified	Unclassified	Unclassified	Unclassified	Unclassified	Unclassified	Unclassified	6	0	8	0	20	2	0	11	0	0	114	4	1	1	0	0	0	0	0	0	28	2	29	2	20	0	32	0	0	82	0	7	50	3	0	0	9	141	3	3	0	4
OTU97	Bacteria	Fusobacteria	Fusobacteriia	Fusobacteriales	Leptotrichiaceae	Unclassified	Unclassified	0	0	0	0	0	0	0	0	0	0	0	0	0	0	0	0	0	0	0	0	0	0	0	0	0	0	0	0	0	0	0	0	0	0	0	0	1	0	652	25	4	0
OTU98	Unclassified	Unclassified	Unclassified	Unclassified	Unclassified	Unclassified	Unclassified	0	0	0	0	0	0	0	0	0	0	0	0	0	0	0	0	0	2	0	0	0	0	0	0	0	0	0	0	0	0	0	0	0	0	0	0	0	0	0	0	0	0
OTU99	Bacteria	Actinobacteria	Actinobacteria	Actinomycetales	Actinomycetaceae	Varibaculum	Unclassified	0	1	0	4	532	51	1	10	0	0	3	4	0	0	1	4	63	0	27	6	6	1250	18	13	1	0	0	45	3	0	4	1	13	1	0	242	0	1	467	34	0	1
OTU100	Bacteria	Firmicutes	Clostridia	Clostridiales	Veillonellaceae	Megasphaera	Unclassified	0	0	0	0	0	0	0	4	2	0	0	0	0	2	2744	82	0	1	0	0	0	0	0	1	2	0	0	0	0	0	0	0	0	0	0	0	0	0	0	0	1605	50
OTU101	Bacteria	Synergistetes	Synergistia	Synergistales	Dethiosulfovibrionaceae	Unclassified	Unclassified	0	0	0	0	19	1	0	0	0	0	0	0	0	0	0	0	0	3	0	0	5	0	0	6	2	0	0	29	0	0	0	2	27	3	0	2	0	0	0	0	0	0
OTU102	Unclassified	Unclassified	Unclassified	Unclassified	Unclassified	Unclassified	Unclassified	0	9	1	0	0	5	1	14	212	34	27	6	1	0	0	112	0	0	0	1	33	42	3	30	31	0	5	11	0	0	10	0	7	14	117	13	155	1	3	16	0	0
OTU103	Bacteria	Proteobacteria	Betaproteobacteria	Neisseriales	Neisseriaceae	Neisseria	Unclassified	4	1	0	0	0	4	0	0	9	0	0	0	0	0	0	1	1	1	1	1	0	28	0	0	0	3	0	0	0	0	0	0	0	6	2	0	0	0	2	0	0	0
OTU104	Bacteria	Firmicutes	Clostridia	Clostridiales	Veillonellaceae	Dialister	Unclassified	175	27	111	8	44	5	0	88	2	1	23	198	110	69	168	681	0	43	6	6	48	22	124	14	7	0	1	0	22	4	2	150	19	2	68	153	1659	15	259	23	248	14
OTU105	Unclassified	Unclassified	Unclassified	Unclassified	Unclassified	Unclassified	Unclassified	0	0	0	0	0	15	0	1	8	1	0	0	0	0	0	1	0	0	0	0	0	28	0	0	3	1	1	0	0	0	0	0	0	0	11	1	0	0	0	1	0	0
OTU106	Bacteria	Proteobacteria	Betaproteobacteria	Burkholderiales	Oxalobacteraceae	Unclassified	Unclassified	0	0	0	0	0	0	0	0	0	0	0	0	0	0	0	0	0	0	0	0	1	4154	3	0	2	0	0	1	0	0	1	0	0	0	0	0	0	0	1	0	0	0
OTU107	Bacteria	TM7	TM7-3	Unclassified	Unclassified	Unclassified	Unclassified	0	0	0	0	0	0	0	0	0	0	0	0	0	0	0	0	0	0	0	0	0	0	0	0	0	0	0	0	0	0	0	0	0	0	0	0	0	0	0	0	0	0
OTU108	Unclassified	Unclassified	Unclassified	Unclassified	Unclassified	Unclassified	Unclassified	1	1	0	0	0	0	10	9	4	0	1	5	0	0	0	0	0	0	0	1	1	52	0	3	0	0	0	82	0	0	0	0	1	164	16	2	0	0	0	0	0	1
OTU109	Bacteria	Fusobacteria	Fusobacteriia	Fusobacteriales	Leptotrichiaceae	Sneathia	Unclassified	332	32	532	3	1	0	0	0	0	1	2	3	2553	4405	766	34	0	0	0	19	0	21	1276	40	1	1	0	0	0	2	10	5004	5	2	0	0	657	5	0	0	511	335
OTU110	Bacteria	Firmicutes	Bacilli	Lactobacillales	Aerococcaceae	Facklamia	Unclassified	0	2	0	14	23	8	0	48	0	272	141	1	0	0	3	23	6	4	58	2	0	28	19	58	8	0	0	6	2	9	0	0	0	1678	12	22	1	0	9	2	0	10
OTU111	Unclassified	Unclassified	Unclassified	Unclassified	Unclassified	Unclassified	Unclassified	0	0	0	0	0	0	0	0	0	0	0	0	0	0	0	0	0	0	0	0	0	0	0	0	0	0	0	0	0	0	0	0	0	0	0	0	0	0	0	0	0	0
OTU112	Bacteria	Proteobacteria	Betaproteobacteria	Burkholderiales	Comamonadaceae	Unclassified	Unclassified	0	3	0	1	0	1	0	0	2	1	1	1	0	0	0	0	0	0	0	1	0	9	0	0	6	0	0	0	0	0	0	0	1	3	6	0	0	0	0	0	0	0
OTU113	Bacteria	Firmicutes	Bacilli	Lactobacillales	Carnobacteriaceae	Granulicatella	Unclassified	0	0	1	0	0	11	0	0	5	0	0	0	10	29	0	0	0	0	0	0	0	1	30	1	0	0	0	0	0	0	0	0	2	30	6	0	0	0	0	0	0	0
OTU114	Bacteria	Firmicutes	Clostridia	Clostridiales	[Tissierellaceae]	Peptoniphilus	Unclassified	0	0	0	1	21	2	0	7	0	0	0	0	0	0	0	0	0	0	434	1	0	0	2	24	31	0	0	0	0	0	0	0	0	0	0	20	0	0	207	5	3	0
OTU115	Bacteria	Actinobacteria	Actinobacteria	Actinomycetales	Unclassified	Unclassified	Unclassified	0	0	0	0	0	0	0	0	3	0	0	0	0	0	0	0	0	0	0	0	0	27	0	0	0	0	0	0	0	0	0	0	0	2	0	0	0	0	0	0	0	0
OTU116	Bacteria	Actinobacteria	Actinobacteria	Actinomycetales	Actinomycetaceae	Actinomyces	Unclassified	0	0	1	0	0	0	0	39	2178	0	8	1	0	0	0	192	0	0	0	0	10	0	0	0	0	1	3	27	19	0	0	0	2	957	5	0	18	0	0	0	0	4
OTU117	Bacteria	Firmicutes	Clostridia	Clostridiales	[Tissierellaceae]	Anaerococcus	Unclassified	0	0	0	2	1	103	3	0	0	0	0	2	0	0	0	0	2	0	1	0	0	3	1	405	11	28	2	0	0	0	0	0	0	0	222	0	0	0	0	0	0	0
OTU118	Unclassified	Unclassified	Unclassified	Unclassified	Unclassified	Unclassified	Unclassified	0	0	0	0	180	19	0	0	0	0	0	0	0	0	0	0	0	0	426	1	0	0	0	1	2	0	0	17	0	0	1	0	0	0	0	5	0	0	48	3	0	0
OTU119	Bacteria	Proteobacteria	Alphaproteobacteria	Rhizobiales	Rhizobiaceae	Agrobacterium	Unclassified	0	2	0	0	0	1	1	2	0	3	0	0	0	0	0	0	0	0	0	0	0	27	0	1	3	0	0	0	0	1	4	0	0	0	6	0	0	0	0	0	0	0
OTU120	Bacteria	Proteobacteria	Gammaproteobacteria	Pseudomonadales	Pseudomonadaceae	Unclassified	Unclassified	0	0	0	0	0	0	1	0	0	0	0	0	0	0	0	0	0	0	0	0	0	64	0	0	2	0	0	0	0	1	0	0	0	0	0	0	1	0	0	0	0	0
OTU121	Bacteria	Firmicutes	Bacilli	Gemellales	Gemellaceae	Gemella	Unclassified	426	58	282	16	1	0	0	0	1	0	0	1	138	1188	45	1225	0	0	0	7	0	0	0	0	0	0	0	0	0	0	0	0	0	1	78	9	0	0	0	0	403	111
OTU123	Bacteria	Firmicutes	Bacilli	Bacillales	[Exiguobacteraceae]	Exiguobacterium	Unclassified	0	0	0	0	0	0	0	0	0	0	0	0	0	0	0	0	0	0	0	0	0	0	0	0	0	0	0	0	0	0	1	0	0	0	0	0	0	0	0	0	0	0
OTU124	Bacteria	Proteobacteria	Gammaproteobacteria	Pasteurellales	Pasteurellaceae	Unclassified	Unclassified	1	0	0	0	0	12	0	0	5	0	0	0	0	0	0	0	0	0	0	0	0	7	0	0	0	2	0	0	0	0	0	0	1	0	0	0	882	9	1	0	0	1
OTU125	Bacteria	Firmicutes	Clostridia	Clostridiales	[Tissierellaceae]	ph2	Unclassified	0	3	0	0	12	2	1	3	0	0	0	62	2	1	0	36	0	14	0	0	1	28	21	351	160	0	0	32	1	1	0	0	13	1	0	5	0	0	89	8	0	0
OTU126	Bacteria	Proteobacteria	Epsilonproteobacteria	Campylobacterales	Campylobacteraceae	Campylobacter	Unclassified	0	1	0	0	284	13	0	68	0	0	0	75	3	0	0	0	0	191	0	0	91	17	2	0	21	0	3	123	2	0	1	1	82	3	0	22	0	0	159	63	0	0
OTU127	Unclassified	Unclassified	Unclassified	Unclassified	Unclassified	Unclassified	Unclassified	137	15	133	2	0	0	0	9	0	0	0	0	57	187	267	10	0	0	0	1	0	1	18	1	0	0	0	0	0	0	1	144	0	0	0	0	8	1	0	0	130	28
OTU128	Unclassified	Unclassified	Unclassified	Unclassified	Unclassified	Unclassified	Unclassified	13	1	11	0	0	0	0	0	0	0	0	51	18	54	35	22	0	0	0	0	0	3	161	6	1	2	58	0	0	0	0	147	71	2	2	0	1	0	0	0	125	60
OTU130	Bacteria	Proteobacteria	Alphaproteobacteria	Rhizobiales	Phyllobacteriaceae	Phyllobacterium	Unclassified	0	0	0	0	0	0	0	0	1	0	0	0	0	0	0	0	0	0	0	0	0	3	0	0	0	0	0	0	0	0	0	0	0	0	3	0	0	0	0	0	0	0
OTU131	Unclassified	Unclassified	Unclassified	Unclassified	Unclassified	Unclassified	Unclassified	0	0	0	0	0	0	0	0	0	0	0	1	0	0	0	0	0	0	0	0	0	0	0	0	0	0	0	0	0	0	0	0	0	0	0	0	0	0	0	0	0	0
OTU132	Unclassified	Unclassified	Unclassified	Unclassified	Unclassified	Unclassified	Unclassified	0	0	0	0	0	0	0	0	0	0	1	0	0	0	0	0	0	1	6	0	1	0	0	0	1	0	0	136	1	86	0	0	0	0	0	0	0	0	2	3	0	5
OTU133	Bacteria	Bacteroidetes	Bacteroidia	Bacteroidales	Prevotellaceae	Prevotella	Unclassified	0	0	0	0	0	0	0	0	0	0	0	0	0	0	0	0	0	0	0	0	0	0	0	0	0	0	0	0	0	0	0	0	0	0	0	0	0	0	0	2	1485	28
OTU134	Unclassified	Unclassified	Unclassified	Unclassified	Unclassified	Unclassified	Unclassified	0	0	0	0	0	0	0	0	0	0	0	0	0	0	0	0	0	0	0	0	0	0	0	0	0	0	0	0	0	0	0	0	0	0	0	0	0	0	0	0	0	0
OTU135	Unclassified	Unclassified	Unclassified	Unclassified	Unclassified	Unclassified	Unclassified	1	5	1	1	14	7	1	14	6	6	64	22	15	0	18	37	42	2	25	2	10	21	17	71	43	0	0	161	0	0	4	1	3	1	4	29	66	0	68	5	0	2
OTU136	Unclassified	Unclassified	Unclassified	Unclassified	Unclassified	Unclassified	Unclassified	0	0	0	0	0	0	0	2	14	0	0	0	0	0	0	1	0	0	0	0	0	2	0	0	0	0	0	0	0	0	0	0	0	0	33	0	16	0	0	0	0	0
OTU137	Bacteria	Firmicutes	Clostridia	Clostridiales	Veillonellaceae	Megasphaera	Unclassified	0	0	0	0	0	0	0	0	0	0	0	0	0	0	0	0	0	0	0	0	0	0	0	0	0	0	0	0	0	0	0	0	0	0	0	0	0	0	0	0	0	0
OTU139	Bacteria	Firmicutes	Bacilli	Lactobacillales	Lactobacillaceae	Lactobacillus	Lactobacillus_brevis	0	0	0	0	0	0	0	0	0	0	0	0	0	0	0	0	0	0	0	0	0	0	0	0	0	0	0	0	0	0	0	0	0	0	0	0	0	0	0	0	0	0
OTU140	Bacteria	Proteobacteria	Betaproteobacteria	Burkholderiales	Comamonadaceae	Unclassified	Unclassified	0	0	0	0	0	0	0	0	0	0	0	0	0	0	0	0	0	0	0	0	0	0	0	0	0	0	0	0	0	0	0	0	0	0	0	0	0	0	0	0	0	0
OTU141	Bacteria	Proteobacteria	Alphaproteobacteria	Rickettsiales	mitochondria	Unclassified	Unclassified	0	1	0	2	1	4037	14	4	0	0	0	0	0	0	0	0	0	0	0	0	0	47	0	0	0	0	0	0	0	1	73	2	0	0	0	0	0	0	0	0	0	0
OTU142	Bacteria	Firmicutes	Clostridia	Clostridiales	[Tissierellaceae]	Parvimonas	Unclassified	0	0	0	0	0	0	0	0	0	0	0	0	2	0	0	0	0	0	0	0	1	0	13	17	1	1	0	0	0	0	6	2	1	18	412	45	1	0	1	1	24	4
OTU144	Unclassified	Unclassified	Unclassified	Unclassified	Unclassified	Unclassified	Unclassified	0	0	0	0	0	0	0	0	0	0	0	0	0	0	0	0	0	0	0	0	0	1	0	0	0	0	0	0	0	0	0	0	0	0	0	0	0	0	0	0	0	0
OTU145	Unclassified	Unclassified	Unclassified	Unclassified	Unclassified	Unclassified	Unclassified	0	12	0	0	11	15	2	11	0	2	66	68	1	0	0	3	70	0	40	3	14	8	34	1	54	0	2	21	1	1	10	0	14	11	148	147	9	8	60	9	0	2
OTU146	Bacteria	Firmicutes	Clostridia	Clostridiales	[Tissierellaceae]	Anaerococcus	Unclassified	0	0	0	1	0	41	6	2	0	11	15	3	0	0	0	0	0	0	0	0	24	25	0	57	1	7	8	1	3	1	0	0	0	0	1	0	0	0	0	2	0	1
OTU147	Unclassified	Unclassified	Unclassified	Unclassified	Unclassified	Unclassified	Unclassified	0	0	0	0	0	0	0	0	0	0	0	0	0	0	0	0	0	1	1	0	0	0	0	1	0	0	0	0	0	0	0	0	0	0	1	0	0	0	0	1	0	0
OTU148	Bacteria	Fusobacteria	Fusobacteriia	Fusobacteriales	Fusobacteriaceae	Fusobacterium	Unclassified	0	0	0	0	0	0	0	0	0	0	0	0	0	0	0	0	0	0	0	0	0	0	0	0	0	0	0	0	0	0	0	0	0	0	0	0	0	0	0	0	2	1
OTU149	Bacteria	Actinobacteria	Actinobacteria	Actinomycetales	Micrococcaceae	Micrococcus	Unclassified	0	1	0	0	0	0	0	9	122	0	0	0	0	0	0	0	0	0	0	2	0	57	0	2	3	0	0	0	0	0	0	0	0	2	59	0	0	0	0	0	0	0
OTU151	Unclassified	Unclassified	Unclassified	Unclassified	Unclassified	Unclassified	Unclassified	0	1	0	0	12	0	0	0	0	0	66	1	0	0	1	0	1	0	42	0	1	0	10	161	40	0	0	2	1	0	0	0	0	0	0	3	0	0	162	4	0	0
OTU152	Bacteria	Firmicutes	Clostridia	Clostridiales	[Tissierellaceae]	1-68	Unclassified	0	0	0	3	58	3	1	1	0	0	0	0	0	0	0	0	0	0	119	0	0	4	132	90	4	0	0	0	0	0	0	0	0	2	0	198	0	1	393	17	4	0
OTU153	Bacteria	Firmicutes	Clostridia	Clostridiales	Veillonellaceae	Dialister	Unclassified	935	120	727	28	566	35	5	312	1	2	8	679	1646	14	1065	52	1	70	255	16	101	37	487	23	4	0	0	0	0	1	1	315	155	6	21	592	446	6	158	28	479	13
OTU154	Unclassified	Unclassified	Unclassified	Unclassified	Unclassified	Unclassified	Unclassified	0	0	0	0	0	0	0	0	0	0	37	9	0	0	4	0	0	4	0	2	8	2	70	33	10	0	0	34	0	1	66	1	5	0	0	0	0	2	2	1	0	0
OTU155	Bacteria	Unclassified	Unclassified	Unclassified	Unclassified	Unclassified	Unclassified	0	0	0	0	10	2	0	3	0	0	0	0	0	0	0	0	0	0	625	2	0	0	0	0	6	0	0	0	0	0	0	2	23	1	0	0	0	0	121	6	3	0
OTU156	Bacteria	Actinobacteria	Coriobacteriia	Coriobacteriales	Coriobacteriaceae	Atopobium	Unclassified	0	0	0	0	0	0	0	6	0	0	3	5	0	0	0	0	2	1	9	1	0	10	44	11	1	0	0	76	0	0	0	0	2	1	43	11	115	1	112	4	3	1
OTU157	Bacteria	Proteobacteria	Gammaproteobacteria	Pseudomonadales	Moraxellaceae	Acinetobacter	Acinetobacter_lwoffii	0	0	0	0	0	1	0	0	0	7	0	0	0	0	0	0	0	0	0	1	0	2092	2	0	4	0	0	0	0	0	2	0	0	0	0	0	0	0	0	0	0	0
OTU158	Bacteria	Proteobacteria	Alphaproteobacteria	Rhizobiales	Methylobacteriaceae	Methylobacterium	Unclassified	0	1	0	0	0	0	0	0	0	0	0	0	0	0	0	0	0	0	0	0	0	12	0	0	0	0	0	0	0	0	0	0	0	0	0	0	0	0	0	0	0	0
OTU159	Bacteria	Bacteroidetes	Bacteroidia	Bacteroidales	Porphyromonadaceae	Parabacteroides	Parabacteroides_distasonis	0	1	0	0	1	0	0	4	15	0	0	0	0	0	0	0	0	0	0	0	0	3	2	0	0	0	2	0	0	0	0	0	0	0	0	0	0	0	0	0	0	0
OTU160	Bacteria	Bacteroidetes	Sphingobacteriia	Sphingobacteriales	Sphingobacteriaceae	Sphingobacterium	Unclassified	0	0	0	0	0	0	0	0	0	0	0	0	0	0	1	0	0	0	0	0	0	1	0	0	0	0	0	0	0	0	0	0	0	0	0	0	0	0	0	0	0	0
OTU161	Unclassified	Unclassified	Unclassified	Unclassified	Unclassified	Unclassified	Unclassified	0	0	0	0	1	0	0	0	0	0	0	0	0	0	0	0	0	0	0	0	0	5	1	0	0	0	0	0	0	0	0	0	0	160	4	0	13	0	0	0	0	0
OTU162	Bacteria	Proteobacteria	Alphaproteobacteria	Sphingomonadales	Sphingomonadaceae	Sphingomonas	Unclassified	0	0	0	0	0	0	0	0	0	0	0	0	0	0	0	0	0	0	0	0	0	4	0	0	0	0	0	0	0	0	0	0	0	0	0	0	0	0	0	0	0	0
OTU163	Unclassified	Unclassified	Unclassified	Unclassified	Unclassified	Unclassified	Unclassified	0	0	0	0	0	0	0	12	0	0	1	13	3	0	24	83	0	0	0	2	85	7	55	4	0	0	0	9	4	1	187	1	0	0	22	2	2	0	0	2	0	0
OTU164	Bacteria	Bacteroidetes	Bacteroidia	Bacteroidales	Bacteroidaceae	Bacteroides	Unclassified	0	0	0	0	1	0	0	3	9	0	0	0	0	0	0	0	0	0	0	0	1	0	0	0	0	0	1	17	0	0	2	0	0	0	13	0	0	0	0	1	0	0
OTU165	Bacteria	Bacteroidetes	Bacteroidia	Bacteroidales	Prevotellaceae	Prevotella	Unclassified	0	0	0	0	3	0	0	17	1	0	45	34	0	0	1	1	144	0	29	2	3	55	57	13	2	0	0	24	0	0	47	0	121	4	27	277	0	0	156	10	0	1
OTU166	Bacteria	Firmicutes	Clostridia	Clostridiales	[Tissierellaceae]	Peptoniphilus	Unclassified	0	7	0	2	32	10	10	31	0	1	103	46	1	0	9	27	33	0	165	0	9	42	31	130	116	0	0	18	4	0	11	1	40	1	266	83	30	0	196	15	0	3
OTU167	Bacteria	Actinobacteria	Actinobacteria	Actinomycetales	Propionibacteriaceae	Propionibacterium	Propionibacterium_acnes	0	0	0	0	0	18	0	2	11	1	0	0	0	0	0	1	0	0	0	0	0	34	0	2	1	0	0	0	0	0	0	1	0	0	2	0	1	0	0	0	0	0
OTU168	Unclassified	Unclassified	Unclassified	Unclassified	Unclassified	Unclassified	Unclassified	1	0	2	0	0	0	0	0	0	0	0	0	12	0	0	0	0	0	0	0	0	0	0	0	0	0	0	0	0	0	33	0	0	0	0	0	0	0	0	0	0	0
OTU171	Bacteria	Proteobacteria	Betaproteobacteria	Burkholderiales	Oxalobacteraceae	Unclassified	Unclassified	0	0	0	1	0	0	0	0	0	0	0	0	0	0	0	0	0	0	0	0	0	10	0	0	4	0	0	0	0	0	0	0	0	0	0	0	0	0	0	0	0	0
OTU172	Bacteria	Bacteroidetes	Bacteroidia	Bacteroidales	Porphyromonadaceae	Porphyromonas	Unclassified	0	0	0	1	71	6	0	35	0	0	1	17	1	0	0	0	0	0	39	0	0	9	3	248	18	0	0	2	0	0	5	0	21	1	0	5	0	0	12	2	0	0
OTU173	Bacteria	Firmicutes	Clostridia	Clostridiales	[Tissierellaceae]	Anaerococcus	Unclassified	0	0	0	0	0	0	2	0	0	0	0	0	0	0	0	0	1	0	0	0	0	0	0	0	0	4	0	0	0	0	0	0	0	0	0	0	0	0	0	0	0	0
OTU174	Bacteria	TM7	TM7-3	I025	Rs-045	Unclassified	Unclassified	0	0	0	0	0	0	0	1	0	0	0	0	0	0	0	0	0	0	296	3	1	0	0	0	1	0	0	0	0	0	2	0	3	0	1	5	0	0	24	2	0	0
OTU175	Unclassified	Unclassified	Unclassified	Unclassified	Unclassified	Unclassified	Unclassified	0	0	0	1	27	1	0	0	0	0	3	13	1	0	3	27	203	1	14	1	31	12	8	9	3	0	0	57	1	0	1	0	1	10	0	72	2	0	43	4	0	0
OTU176	Bacteria	Proteobacteria	Alphaproteobacteria	Rhizobiales	Bradyrhizobiaceae	Unclassified	Unclassified	0	0	0	0	0	0	0	0	0	0	0	0	0	0	0	0	0	0	0	0	0	9	0	0	2	0	0	0	0	0	0	0	0	0	0	0	0	0	0	0	0	0
OTU177	Bacteria	Firmicutes	Clostridia	Clostridiales	[Tissierellaceae]	Peptoniphilus	Unclassified	0	0	0	0	37	8	1	84	0	0	16	11	1	0	1	4	0	3	144	3	3	16	53	13	100	0	1	40	2	1	0	0	55	2	10	125	5	0	76	17	0	0
OTU178	Unclassified	Unclassified	Unclassified	Unclassified	Unclassified	Unclassified	Unclassified	0	0	0	0	0	0	0	0	0	0	0	0	0	0	0	0	0	10	0	1	0	0	0	0	8	479	27	1	0	0	0	0	0	0	0	0	0	3	0	0	0	0
OTU179	Unclassified	Unclassified	Unclassified	Unclassified	Unclassified	Unclassified	Unclassified	0	0	0	0	4	1	0	11	0	0	3	10	0	0	1	10	0	1	14	0	1	21	2	14	6	0	0	111	3	1	9	2	3	1	2	15	6	0	50	4	0	0
OTU180	Bacteria	Proteobacteria	Gammaproteobacteria	Pseudomonadales	Pseudomonadaceae	Unclassified	Unclassified	0	0	0	0	0	1	0	0	0	0	0	0	0	0	0	0	0	0	0	0	0	141	0	0	0	0	0	0	0	0	0	0	0	0	0	0	0	0	0	0	0	0
OTU181	Bacteria	Firmicutes	Clostridia	Clostridiales	Unclassified	Unclassified	Unclassified	3	0	3	1	7	0	12	14	0	0	2	61	2	0	19	78	0	9	20	6	1	1	2	1	1	0	1	736	1	0	298	2	10	3	4	44	29	16	46	7	0	0
OTU182	Unclassified	Unclassified	Unclassified	Unclassified	Unclassified	Unclassified	Unclassified	29	2	25	0	0	0	0	0	0	0	0	0	102	1	11	0	0	0	0	0	0	0	2	1	0	0	0	0	0	0	0	234	0	0	0	0	0	0	0	0	22	0
OTU183	Unclassified	Unclassified	Unclassified	Unclassified	Unclassified	Unclassified	Unclassified	0	0	0	0	1	0	0	2	0	0	0	2	0	0	0	4	0	0	10	0	1	2	1	52	3	0	0	22	0	0	0	1	2	5	1	6	0	0	26	2	0	0
OTU184	Bacteria	Firmicutes	Clostridia	Clostridiales	Peptococcaceae	Peptococcus	Unclassified	0	1	0	0	3	0	1	18	0	0	0	0	0	0	1	0	0	0	14	0	0	42	1	2	7	0	1	38	0	0	2	0	38	1	30	71	0	0	66	7	0	1
OTU185	Unclassified	Unclassified	Unclassified	Unclassified	Unclassified	Unclassified	Unclassified	0	0	0	0	9	3	0	11	0	0	0	0	0	0	0	0	7	3	30	0	0	8	6	37	4	0	0	1	0	0	0	2	4	0	0	29	0	0	98	8	0	0
OTU186	Bacteria	Firmicutes	Bacilli	Bacillales	Staphylococcaceae	Jeotgalicoccus	Unclassified	0	0	0	4	41	8	0	0	0	0	0	0	0	0	0	0	0	0	646	9	0	3	212	1145	30	0	0	0	0	0	0	0	0	0	9	0	0	0	4	25	0	0
OTU187	Bacteria	Proteobacteria	Betaproteobacteria	Burkholderiales	Burkholderiaceae	Burkholderia	Unclassified	0	0	0	0	0	1	0	0	0	2	0	0	0	0	0	0	0	1	1	0	0	1	0	1	1	0	0	0	0	0	0	0	0	0	0	0	0	0	0	0	0	0
OTU188	Bacteria	Firmicutes	Bacilli	Lactobacillales	Aerococcaceae	Facklamia	Unclassified	0	0	0	2	173	9	0	0	0	0	0	0	0	0	0	0	0	0	649	5	0	11	471	17	3	2	0	0	0	0	0	0	0	806	7	0	0	0	1	0	0	0
OTU189	Bacteria	Actinobacteria	Actinobacteria	Actinomycetales	Actinomycetaceae	Actinomyces	Actinomyces_europaeus	0	0	0	1	24	8	0	0	0	0	3	0	0	0	0	0	0	0	346	1	0	0	44	2	0	0	0	0	0	0	0	1	0	7	0	6	0	0	69	6	0	0
OTU190	Bacteria	Firmicutes	Clostridia	Clostridiales	[Mogibacteriaceae]	Unclassified	Unclassified	0	0	0	0	12	1	0	51	0	0	0	0	0	0	2	0	2	5	58	0	0	12	1	9	3	0	0	8	0	0	12	1	24	1	12	5	0	0	23	3	0	0
OTU191	Bacteria	Actinobacteria	Actinobacteria	Bifidobacteriales	Bifidobacteriaceae	Bifidobacterium	Unclassified	0	1	0	0	7	34	0	32	278	0	0	0	0	0	0	0	0	0	1	0	0	35	40	1	3	2	7	0	0	0	1	0	0	0	22	0	0	0	0	1	0	3
OTU193	Bacteria	Actinobacteria	Actinobacteria	Actinomycetales	Brevibacteriaceae	Brevibacterium	Brevibacterium_casei	0	0	0	0	0	0	0	0	0	0	0	0	0	0	0	0	0	0	2	0	0	248	0	5	1	0	0	0	0	0	0	0	0	0	0	0	0	0	0	0	0	0
OTU194	Bacteria	Bacteroidetes	Bacteroidia	Bacteroidales	Prevotellaceae	Prevotella	Unclassified	0	0	0	0	192	14	1	0	0	0	0	0	0	0	0	0	0	6	34	0	0	0	0	0	0	0	0	12	0	0	0	0	25	2	0	0	0	0	70	6	0	0
OTU195	Bacteria	Bacteroidetes	Bacteroidia	Bacteroidales	S24-7	Unclassified	Unclassified	0	0	0	0	0	0	0	38	0	0	0	1	0	0	0	0	0	0	55	0	3	1	0	0	0	0	0	0	1	0	0	0	168	6	149	30	9	0	0	2	2	0
OTU196	Unclassified	Unclassified	Unclassified	Unclassified	Unclassified	Unclassified	Unclassified	0	0	0	0	43	0	0	9	0	0	2	6	0	0	2	0	278	2	61	2	0	2	13	8	1	0	0	18	0	0	17	1	54	5	24	15	0	0	122	7	3	1
OTU197	Unclassified	Unclassified	Unclassified	Unclassified	Unclassified	Unclassified	Unclassified	71	8	71	1	0	0	0	0	0	0	0	0	29	0	0	0	0	0	0	0	0	0	0	0	0	0	0	0	0	0	0	0	0	0	0	0	0	0	0	0	122	4
OTU198	Unclassified	Unclassified	Unclassified	Unclassified	Unclassified	Unclassified	Unclassified	0	0	0	0	0	0	0	0	0	0	0	0	0	0	0	0	0	0	1	0	0	0	0	0	0	0	0	0	0	0	0	0	0	0	0	0	0	0	0	0	0	0
OTU199	Bacteria	Proteobacteria	Betaproteobacteria	Burkholderiales	Alcaligenaceae	Sutterella	Unclassified	0	0	0	0	2	0	0	170	4	0	5	120	3	0	4	0	0	25	0	3	87	9	76	0	0	0	1	0	0	0	0	1	10	14	0	15	80	0	0	28	0	0
OTU200	Bacteria	Proteobacteria	Alphaproteobacteria	Caulobacterales	Caulobacteraceae	Brevundimonas	Brevundimonas_diminuta	0	0	0	0	0	0	1	0	0	0	0	0	0	0	0	0	0	0	0	0	0	6	0	0	0	0	0	0	0	0	0	0	0	0	7	0	0	0	0	0	0	0
OTU201	Unclassified	Unclassified	Unclassified	Unclassified	Unclassified	Unclassified	Unclassified	0	0	0	0	0	0	0	0	0	0	0	0	0	0	0	0	0	0	0	0	0	0	0	0	0	0	0	0	0	0	0	0	0	0	0	0	0	0	0	0	0	0
OTU202	Bacteria	Firmicutes	Clostridia	Clostridiales	Lachnospiraceae	Unclassified	Unclassified	0	0	0	0	0	0	0	0	0	0	0	0	0	0	0	0	0	0	0	0	0	0	0	0	0	0	0	0	0	0	0	0	0	0	2	0	0	0	0	0	0	0
OTU203	Unclassified	Unclassified	Unclassified	Unclassified	Unclassified	Unclassified	Unclassified	0	0	0	0	0	0	0	1	13	1	0	0	0	0	0	0	0	0	0	0	0	0	0	0	0	0	0	0	0	0	0	0	0	0	0	0	0	0	0	0	0	0
OTU204	Bacteria	Actinobacteria	Actinobacteria	Actinomycetales	Actinomycetaceae	Arcanobacterium	Unclassified	8	0	5	0	58	2	0	2	0	0	0	0	18	0	1	0	0	0	46	0	0	0	5	2	0	0	0	1	0	0	1	465	3	0	0	13	1	0	1326	74	22	2
OTU206	Bacteria	Bacteroidetes	Bacteroidia	Bacteroidales	Bacteroidaceae	Bacteroides	Bacteroides_plebeius	0	9	0	0	0	0	0	0	2	0	0	0	0	0	0	0	0	0	0	0	6	0	0	0	0	0	0	0	0	0	0	0	0	0	0	0	0	0	0	19	0	0
OTU207	Bacteria	Firmicutes	Clostridia	Clostridiales	[Tissierellaceae]	Unclassified	Unclassified	0	0	0	0	1	0	0	13	0	0	0	0	0	0	0	0	0	1	310	2	0	0	3	53	1	0	0	0	0	0	0	0	0	0	0	77	0	0	304	10	0	0
OTU209	Bacteria	Proteobacteria	Gammaproteobacteria	Enterobacteriales	Enterobacteriaceae	Proteus	Unclassified	0	0	0	0	0	0	0	0	0	0	0	0	0	0	0	0	0	0	0	0	0	0	1	0	0	0	0	0	0	0	0	0	0	0	0	0	0	0	0	0	0	0
OTU210	Bacteria	Proteobacteria	Alphaproteobacteria	Caulobacterales	Caulobacteraceae	Unclassified	Unclassified	0	0	0	0	0	0	0	1	2	0	0	0	0	0	0	0	0	0	0	0	1	491	0	0	2	0	0	0	0	0	0	0	0	1	2	0	0	0	0	0	0	0
OTU211	Bacteria	Bacteroidetes	Bacteroidia	Bacteroidales	Bacteroidaceae	Bacteroides	Unclassified	0	0	0	1	1	3	0	30	327	0	0	0	0	0	0	0	0	0	0	0	0	29	52	1	1	0	10	1	2	0	0	0	0	0	0	0	0	0	0	27	0	0
OTU212	Unclassified	Unclassified	Unclassified	Unclassified	Unclassified	Unclassified	Unclassified	0	0	0	0	0	0	0	0	0	0	0	0	0	0	0	0	0	0	0	0	0	0	0	0	0	0	0	0	0	0	0	0	0	0	0	0	0	0	0	0	0	0
OTU214	Unclassified	Unclassified	Unclassified	Unclassified	Unclassified	Unclassified	Unclassified	51	3	66	0	0	0	0	0	0	0	0	0	69	0	0	0	0	0	0	0	0	0	0	0	0	0	0	0	0	0	2	56	0	0	0	0	0	0	0	0	38	1
OTU215	Bacteria	Bacteroidetes	Bacteroidia	Bacteroidales	Bacteroidaceae	Bacteroides	Unclassified	0	0	0	0	1	0	0	0	0	0	0	0	0	0	0	0	0	0	0	0	0	0	0	0	0	0	0	0	0	0	0	0	0	0	0	0	0	0	0	12	0	0
OTU216	Bacteria	Proteobacteria	Alphaproteobacteria	Rhizobiales	Brucellaceae	Ochrobactrum	Unclassified	0	3	0	0	0	1	0	2	1	0	0	0	0	0	0	0	0	0	0	0	0	4	0	0	2	0	0	0	0	0	1	0	0	1	6	0	0	0	0	0	0	0
OTU217	Unclassified	Unclassified	Unclassified	Unclassified	Unclassified	Unclassified	Unclassified	0	0	0	0	0	0	0	0	0	0	0	0	0	0	0	0	0	0	0	0	0	0	0	0	0	0	0	0	0	0	0	0	0	0	0	0	0	0	0	0	0	0
OTU218	Bacteria	Firmicutes	Clostridia	Clostridiales	[Tissierellaceae]	Peptoniphilus	Unclassified	0	0	0	0	2	0	0	19	0	0	1	9	0	0	1	17	0	0	10	0	0	3	5	15	12	0	0	35	0	0	0	2	1	0	0	3	0	0	99	4	1	0
OTU221	Bacteria	Proteobacteria	Gammaproteobacteria	Xanthomonadales	Xanthomonadaceae	Stenotrophomonas	Stenotrophomonas_acidaminiphila	0	0	0	0	0	0	0	0	0	0	0	0	0	0	0	0	0	0	0	0	0	0	0	0	0	0	0	0	0	0	0	0	0	0	0	0	0	0	0	0	0	0
OTU222	Unclassified	Unclassified	Unclassified	Unclassified	Unclassified	Unclassified	Unclassified	0	0	0	0	0	0	0	0	0	0	0	0	0	0	0	0	0	0	0	0	0	0	0	0	0	0	0	0	0	0	0	0	1	0	0	0	0	0	0	0	189	2
OTU223	Bacteria	Proteobacteria	Alphaproteobacteria	Rhodobacterales	Rhodobacteraceae	Paracoccus	Unclassified	0	0	0	0	0	0	0	0	0	0	0	0	0	0	0	0	0	0	0	0	0	135	0	0	0	0	0	0	0	0	0	0	0	0	30	1	0	0	0	0	0	0
OTU224	Bacteria	Actinobacteria	Actinobacteria	Actinomycetales	Corynebacteriaceae	Corynebacterium	Unclassified	0	0	0	6	82	4	0	3	0	0	0	0	0	0	0	0	2	0	1529	7	1	3	104	11	0	0	0	0	0	0	0	0	0	0	5	0	0	0	0	25	0	0
OTU225	Bacteria	Bacteroidetes	Bacteroidia	Bacteroidales	Prevotellaceae	Prevotella	Unclassified	0	0	0	0	0	0	0	0	0	0	0	0	0	0	0	0	0	0	0	0	0	0	2	0	0	0	0	0	0	0	0	0	0	0	0	0	0	0	0	0	0	0
OTU226	Bacteria	Unclassified	Unclassified	Unclassified	Unclassified	Unclassified	Unclassified	0	0	0	0	0	0	0	0	0	0	0	0	0	0	0	0	0	0	0	0	0	0	0	0	0	0	0	0	0	0	0	0	0	0	0	0	0	0	0	0	1	0
OTU227	Bacteria	Actinobacteria	Coriobacteriia	Coriobacteriales	Coriobacteriaceae	Atopobium	Unclassified	0	0	0	3	1	2	1	221	1663	0	1	0	0	0	0	0	0	0	0	0	0	12	0	0	0	0	0	0	0	11	1648	5	0	0	14	0	0	0	0	0	1	0
OTU231	Bacteria	Proteobacteria	Betaproteobacteria	Burkholderiales	Oxalobacteraceae	Unclassified	Unclassified	0	4	0	1	0	0	0	0	0	3	0	0	0	0	0	0	0	0	0	0	0	4	0	2	3	0	1	0	0	1	0	0	0	4	2	0	0	0	0	0	0	0
OTU232	Unclassified	Unclassified	Unclassified	Unclassified	Unclassified	Unclassified	Unclassified	0	0	0	0	0	0	0	0	0	0	0	0	0	0	0	0	0	0	0	0	0	0	0	0	0	0	0	0	0	0	0	0	0	0	0	0	0	0	0	0	0	0
OTU233	Unclassified	Unclassified	Unclassified	Unclassified	Unclassified	Unclassified	Unclassified	0	0	0	0	0	2	0	0	0	0	11	0	0	0	0	0	0	0	0	0	0	0	0	10	6	0	0	1	0	0	0	0	0	0	396	0	0	0	0	0	0	0
OTU234	Bacteria	Tenericutes	Mollicutes	Mycoplasmatales	Mycoplasmataceae	Mycoplasma	Unclassified	0	0	0	0	0	0	0	0	0	0	0	0	0	0	0	0	0	0	0	0	0	0	0	0	0	0	0	0	0	0	0	0	0	0	0	0	0	0	0	0	4	1
OTU235	Bacteria	Verrucomicrobia	Verrucomicrobiae	Verrucomicrobiales	Verrucomicrobiaceae	Akkermansia	Akkermansia_muciniphila	0	0	0	0	0	0	0	0	0	0	0	0	0	0	0	0	0	0	0	0	0	0	0	0	0	0	0	0	0	0	0	0	0	0	0	0	0	0	0	0	0	0
OTU238	Bacteria	Proteobacteria	Gammaproteobacteria	Pseudomonadales	Pseudomonadaceae	Pseudomonas	Unclassified	0	0	0	0	0	1	0	0	0	0	0	0	0	0	0	0	0	0	0	0	0	12	0	1	0	0	0	0	0	0	0	0	0	0	0	0	0	0	0	0	0	0
OTU239	Bacteria	Firmicutes	Clostridia	Clostridiales	Clostridiaceae	Clostridium	Unclassified	63	14	19	2	0	0	0	0	0	0	0	0	81	0	318	12	0	0	0	0	0	0	0	0	0	0	0	0	0	0	0	0	0	0	0	0	0	0	0	0	56	4
OTU240	Bacteria	Firmicutes	Clostridia	Clostridiales	Unclassified	Unclassified	Unclassified	0	0	0	0	8	1	0	63	2	0	0	0	0	0	40	1	0	0	1	0	0	0	0	0	1	0	0	0	0	0	0	0	0	1	0	0	0	0	0	1	1	0
OTU243	Bacteria	Firmicutes	Bacilli	Lactobacillales	Lactobacillaceae	Lactobacillus	Unclassified	0	0	0	0	0	0	0	0	0	0	0	0	0	0	0	0	0	0	0	0	0	1	0	0	0	0	0	0	0	0	0	0	0	0	0	0	0	0	0	0	0	0
OTU244	Unclassified	Unclassified	Unclassified	Unclassified	Unclassified	Unclassified	Unclassified	0	0	0	0	0	0	0	0	0	0	0	0	0	0	0	0	0	0	0	0	0	0	0	0	0	0	0	1	0	0	0	0	0	0	0	0	0	0	0	0	0	0
OTU245	Unclassified	Unclassified	Unclassified	Unclassified	Unclassified	Unclassified	Unclassified	0	0	0	0	0	0	0	0	0	0	0	0	0	0	0	0	0	0	0	0	0	0	0	0	0	0	0	0	1	0	0	0	0	1	158	48	0	1	0	0	0	0
OTU246	Unclassified	Unclassified	Unclassified	Unclassified	Unclassified	Unclassified	Unclassified	0	0	0	0	0	0	0	11	0	0	0	0	0	0	0	0	0	0	9	0	0	0	0	2	2	0	0	14	0	0	0	0	2	0	0	12	0	1	24	3	0	0
OTU247	Unclassified	Unclassified	Unclassified	Unclassified	Unclassified	Unclassified	Unclassified	0	0	0	0	7	1	0	3	0	0	64	1	0	0	0	2	0	0	100	0	0	8	6	2	0	0	0	0	0	4	2	0	0	511	72	9	0	1	17	1	0	1
OTU248	Bacteria	Proteobacteria	Gammaproteobacteria	Pseudomonadales	Moraxellaceae	Psychrobacter	Psychrobacter_pulmonis	0	0	0	0	0	1	0	0	0	0	0	0	0	0	0	0	0	0	0	0	0	77	1	0	0	0	0	0	0	0	4	0	0	1	1	0	0	0	2	0	0	0
OTU249	Unclassified	Unclassified	Unclassified	Unclassified	Unclassified	Unclassified	Unclassified	0	0	0	0	0	0	0	5	0	0	1	0	0	0	1	0	0	0	18	1	0	1	8	1	0	0	0	0	0	0	0	0	0	0	0	274	0	0	215	16	0	0
OTU250	Unclassified	Unclassified	Unclassified	Unclassified	Unclassified	Unclassified	Unclassified	0	0	0	0	0	0	0	6	86	0	0	0	0	0	0	2	0	0	0	0	0	15	0	0	0	0	0	0	0	0	0	0	0	0	3	0	0	0	0	0	0	0
OTU252	Bacteria	Firmicutes	Clostridia	Clostridiales	Clostridiaceae	Clostridium	Unclassified	0	0	0	0	12	0	0	0	0	0	0	0	0	0	0	0	0	0	10	0	0	0	0	0	0	0	0	0	0	0	0	0	0	0	0	0	0	0	0	0	0	0
OTU253	Bacteria	Actinobacteria	Actinobacteria	Actinomycetales	Actinomycetaceae	Actinobaculum	Unclassified	0	0	0	0	4	1	0	0	0	0	0	0	0	0	0	0	0	0	0	1	0	0	0	0	0	1	0	0	0	0	0	0	0	0	0	12	0	0	0	0	0	0
OTU255	Bacteria	Actinobacteria	Actinobacteria	Actinomycetales	Micrococcaceae	Unclassified	Unclassified	0	0	0	0	0	0	0	0	0	0	0	0	0	0	0	0	0	0	0	0	0	22	0	0	0	0	0	0	0	0	0	0	0	0	1	0	0	0	0	0	0	0
OTU257	Unclassified	Unclassified	Unclassified	Unclassified	Unclassified	Unclassified	Unclassified	0	0	0	0	0	1	0	0	0	0	0	0	0	0	0	0	0	0	0	0	0	0	0	0	0	0	0	0	0	0	0	0	0	0	0	0	0	0	0	0	0	0
OTU258	Unclassified	Unclassified	Unclassified	Unclassified	Unclassified	Unclassified	Unclassified	0	0	0	0	7	1	0	4	0	0	0	0	0	0	0	0	0	0	0	0	0	10	1	0	0	0	1	0	0	0	0	0	15	2	0	2	0	0	21	22	0	0
OTU259	Bacteria	Synergistetes	Synergistia	Synergistales	Dethiosulfovibrionaceae	Pyramidobacter	Unclassified	0	0	0	0	0	0	0	0	0	0	0	0	0	0	0	0	0	0	0	0	0	10	1	0	0	0	0	0	0	0	0	0	1	0	2	0	0	0	0	1	0	0
OTU260	Unclassified	Unclassified	Unclassified	Unclassified	Unclassified	Unclassified	Unclassified	0	0	0	0	0	0	0	3	1	0	0	0	0	0	0	1	0	0	0	0	0	1	0	0	0	0	0	0	0	0	0	0	0	2	47	0	0	0	0	0	0	0
OTU261	Unclassified	Unclassified	Unclassified	Unclassified	Unclassified	Unclassified	Unclassified	0	0	0	0	13	1	14	6	0	0	0	8	0	0	3	0	0	2	1	1	2	9	4	42	1	0	0	10	0	0	23	0	25	2	1	0	0	0	23	3	0	0
OTU262	Bacteria	Tenericutes	Mollicutes	RF39	Unclassified	Unclassified	Unclassified	0	0	0	0	2	0	0	8	0	0	0	0	0	0	0	0	0	0	348	2	0	1	58	2	0	0	0	0	0	0	0	0	0	0	0	0	0	0	0	0	0	0
OTU263	Bacteria	Firmicutes	Clostridia	Clostridiales	[Tissierellaceae]	ph2	Unclassified	0	0	0	0	3	0	0	0	0	0	0	0	0	0	0	0	0	0	37	0	0	0	0	2	1	0	0	0	0	0	0	0	0	0	0	2	0	0	4	1	0	0
OTU264	Bacteria	Firmicutes	Bacilli	Lactobacillales	Lactobacillaceae	Pediococcus	Unclassified	0	0	0	0	0	0	0	0	0	0	0	0	0	0	0	0	0	0	0	0	0	19	0	0	0	0	0	0	0	0	0	0	0	0	0	0	0	0	0	0	0	0
OTU265	Bacteria	Firmicutes	Clostridia	Clostridiales	[Tissierellaceae]	ph2	Unclassified	0	0	0	0	0	0	0	0	0	0	0	0	0	0	0	0	0	0	1	0	0	0	0	0	9	0	0	0	0	0	0	0	3	3	17	0	0	0	0	0	0	0
OTU266	Unclassified	Unclassified	Unclassified	Unclassified	Unclassified	Unclassified	Unclassified	0	0	0	0	68	5	0	0	0	0	0	0	0	0	0	0	0	43	0	0	0	0	4	0	0	0	45	1	2	0	0	0	0	0	1	0	0	0	0	0	0	0
OTU267	Unclassified	Unclassified	Unclassified	Unclassified	Unclassified	Unclassified	Unclassified	0	0	0	0	0	0	0	0	0	0	0	0	0	0	0	1	0	0	0	0	0	38	0	0	0	0	0	0	0	0	0	0	0	0	0	0	0	0	0	0	0	0
OTU268	Unclassified	Unclassified	Unclassified	Unclassified	Unclassified	Unclassified	Unclassified	0	2	0	0	0	4	0	16	0	0	14	0	0	0	0	0	57	2	2	0	0	0	0	12	42	0	0	2	0	0	0	0	0	0	1	0	0	0	0	0	0	0
OTU270	Bacteria	Bacteroidetes	Bacteroidia	Bacteroidales	Prevotellaceae	Prevotella	Unclassified	0	0	0	0	0	0	0	0	0	0	0	0	0	0	0	0	0	0	0	0	0	0	0	0	0	0	0	0	0	0	0	0	0	0	0	0	0	0	0	0	0	0
OTU271	Bacteria	Actinobacteria	Actinobacteria	Actinomycetales	Brevibacteriaceae	Brevibacterium	Unclassified	0	0	0	3	50	4	0	1	0	0	0	0	0	0	0	0	2	0	827	4	0	0	3	0	1	0	0	0	0	0	0	0	0	0	0	0	0	0	0	0	0	0
OTU272	Bacteria	Firmicutes	Clostridia	Clostridiales	Lachnospiraceae	Unclassified	Unclassified	0	0	0	0	0	0	0	2	3	0	0	0	0	0	0	0	0	0	0	0	0	0	0	0	0	0	1	0	0	0	0	0	0	1	0	0	0	0	0	0	0	0
OTU274	Bacteria	Bacteroidetes	Bacteroidia	Bacteroidales	Unclassified	Unclassified	Unclassified	0	0	0	0	0	0	0	0	0	0	0	0	0	0	0	0	0	0	0	0	0	0	0	0	0	0	0	0	0	0	0	0	0	0	0	0	0	0	0	0	340	9
OTU276	Unclassified	Unclassified	Unclassified	Unclassified	Unclassified	Unclassified	Unclassified	0	0	0	1	8	2	0	71	1	0	2	4	0	0	0	2	0	1	6	0	1	13	12	23	2	0	0	18	0	0	5	1	0	0	2	0	0	0	15	2	1	0
OTU278	Bacteria	Actinobacteria	Actinobacteria	Bifidobacteriales	Bifidobacteriaceae	Alloscardovia	Unclassified	0	0	0	0	9	0	0	0	0	0	0	0	0	0	0	40	0	0	0	0	0	4	0	0	0	0	0	0	0	0	0	0	0	0	0	0	0	0	0	1	0	0
OTU279	Bacteria	Firmicutes	Clostridia	Clostridiales	Clostridiaceae	Clostridium	Unclassified	0	0	0	1	24	2	0	0	0	0	210	0	0	0	0	0	235	1	129	0	0	2	6	73	2	0	0	0	0	0	0	0	3	68	1	44	0	2	18	0	0	0
OTU280	Bacteria	Firmicutes	Clostridia	Clostridiales	Ruminococcaceae	Ruminococcus	Unclassified	0	0	0	0	0	0	0	0	0	0	0	0	0	0	0	0	0	0	0	0	0	4	20	1	0	0	5	0	0	0	0	0	0	1	0	0	0	0	0	3	0	0
OTU281	Unclassified	Unclassified	Unclassified	Unclassified	Unclassified	Unclassified	Unclassified	0	0	0	2	3	1	0	0	0	128	0	0	0	0	0	0	0	0	96	0	0	2	17	2	0	0	0	0	0	0	0	0	0	0	4	0	0	0	0	0	0	0
OTU282	Bacteria	Firmicutes	Bacilli	Lactobacillales	Lactobacillaceae	Lactobacillus	Unclassified	0	0	0	0	0	2	0	0	0	0	0	0	0	0	0	0	0	0	0	0	0	1	1	0	0	0	0	0	0	0	0	0	0	0	2	0	0	0	0	0	0	0
OTU284	Bacteria	Bacteroidetes	Bacteroidia	Bacteroidales	Bacteroidaceae	Bacteroides	Unclassified	0	0	0	0	0	0	0	0	0	0	0	0	0	0	0	0	0	0	0	0	0	0	0	0	0	0	0	0	0	0	0	0	0	0	0	0	0	0	0	10	0	1
OTU285	Bacteria	Firmicutes	Clostridia	Clostridiales	[Tissierellaceae]	Anaerococcus	Unclassified	0	1	0	0	0	11	2	0	0	0	39	0	0	0	0	0	0	0	0	0	0	3	0	18	0	4	0	0	0	0	0	0	0	0	0	0	0	0	0	0	0	0
OTU287	Bacteria	Bacteroidetes	Bacteroidia	Bacteroidales	Prevotellaceae	Prevotella	Prevotella_copri	0	1	0	0	2	0	0	26	167	0	0	0	0	0	0	0	0	0	0	0	27	4	0	0	0	0	0	0	0	0	0	0	0	0	0	0	0	0	0	0	0	0
OTU288	Bacteria	[Thermi]	Deinococci	Deinococcales	Deinococcaceae	Deinococcus	Unclassified	0	0	0	0	0	0	0	0	0	0	0	0	0	0	0	0	0	0	0	0	0	0	0	0	0	0	0	0	0	0	0	0	0	0	0	0	0	0	0	0	0	0
OTU289	Bacteria	Firmicutes	Clostridia	Clostridiales	Unclassified	Unclassified	Unclassified	0	0	0	2	515	24	1	0	0	0	0	0	0	0	0	0	0	0	0	0	0	1	49	2	0	0	0	0	0	0	0	0	0	0	0	0	0	0	0	0	0	0
OTU290	Bacteria	Firmicutes	Clostridia	Clostridiales	Ruminococcaceae	Unclassified	Unclassified	0	0	0	0	0	1	0	5	48	0	0	0	0	0	0	0	0	0	0	0	2	4	17	0	0	0	8	0	3	1	0	0	0	5	0	1	0	0	0	3	0	15
OTU292	Bacteria	Unclassified	Unclassified	Unclassified	Unclassified	Unclassified	Unclassified	0	0	0	1	0	0	0	0	0	0	0	0	0	0	0	0	0	0	0	0	0	1	0	0	1	0	0	0	0	0	1	0	0	0	0	0	0	0	0	0	0	0
OTU294	Unclassified	Unclassified	Unclassified	Unclassified	Unclassified	Unclassified	Unclassified	0	0	0	0	4	0	0	2	0	0	0	0	0	0	0	2	90	0	6	0	0	0	2	15	13	0	0	0	0	0	0	0	3	2	0	25	2	0	40	2	0	0
OTU295	Bacteria	Firmicutes	Clostridia	Clostridiales	[Tissierellaceae]	Gallicola	Unclassified	0	0	0	0	43	8	1	0	0	0	0	0	0	0	0	0	0	0	433	3	0	1	22	7	1	0	0	0	0	0	0	0	0	0	4	2	0	0	45	4	0	0
OTU296	Unclassified	Unclassified	Unclassified	Unclassified	Unclassified	Unclassified	Unclassified	0	0	0	0	0	0	0	0	0	0	0	0	0	0	0	3	0	0	0	0	0	1	0	1	0	0	0	6	0	0	0	0	0	0	0	0	0	0	0	1	0	1
OTU297	Bacteria	Bacteroidetes	Flavobacteriia	Flavobacteriales	[Weeksellaceae]	Unclassified	Unclassified	0	0	0	0	0	0	0	0	0	0	0	0	0	0	0	0	0	0	0	0	0	0	1	0	0	0	0	0	0	126	0	0	0	0	0	0	0	0	0	0	0	0
OTU299	Unclassified	Unclassified	Unclassified	Unclassified	Unclassified	Unclassified	Unclassified	2	0	7	0	0	0	0	0	0	0	0	0	11	0	0	0	0	0	0	0	0	0	0	0	0	0	0	0	0	0	0	20	0	0	0	0	0	0	0	0	4	0
OTU300	Bacteria	Proteobacteria	Alphaproteobacteria	Rhodobacterales	Rhodobacteraceae	Paracoccus	Paracoccus_marcusii	0	0	0	0	0	0	0	0	0	0	0	0	0	0	0	0	0	0	0	0	0	383	0	0	1	0	0	0	0	0	0	0	0	0	17	0	0	0	0	0	0	0
OTU302	Bacteria	Proteobacteria	Gammaproteobacteria	Xanthomonadales	Xanthomonadaceae	Unclassified	Unclassified	0	0	0	0	0	0	0	0	0	0	0	0	0	0	0	0	0	0	0	0	0	0	0	0	0	0	0	0	0	0	0	0	0	0	0	0	0	0	0	0	0	0
OTU303	Unclassified	Unclassified	Unclassified	Unclassified	Unclassified	Unclassified	Unclassified	0	0	0	0	0	0	0	0	0	0	0	0	1	0	1	0	0	0	0	0	0	0	0	0	0	0	0	0	0	0	0	0	0	0	0	0	0	0	0	0	0	0
OTU304	Bacteria	Firmicutes	Clostridia	Clostridiales	Lachnospiraceae	Moryella	Unclassified	0	0	0	0	7	1	1	36	0	0	0	0	0	0	0	0	0	0	22	0	0	0	0	0	0	0	0	0	0	0	0	0	209	17	39	38	0	0	0	0	21	0
OTU305	Unclassified	Unclassified	Unclassified	Unclassified	Unclassified	Unclassified	Unclassified	0	0	0	0	0	1	0	4	1	0	18	1	0	0	0	52	2	0	2	0	3	12	9	0	2	0	0	78	0	0	0	0	1	0	9	32	2	0	0	5	0	0
OTU306	Bacteria	Actinobacteria	Actinobacteria	Actinomycetales	Actinomycetaceae	Actinomyces	Unclassified	0	0	0	0	3	0	0	0	0	0	0	0	0	2	0	0	0	0	0	0	0	2	15	0	15	0	0	19	0	0	0	0	24	13	16	21	11	0	0	0	0	0
OTU307	Bacteria	Proteobacteria	Alphaproteobacteria	Rhizobiales	Unclassified	Unclassified	Unclassified	0	0	0	0	0	0	0	0	0	0	0	0	0	0	0	0	0	0	0	0	0	6	0	0	0	0	0	0	0	0	0	0	0	0	9	0	0	0	0	0	0	0
OTU308	Bacteria	Firmicutes	Clostridia	Clostridiales	Unclassified	Unclassified	Unclassified	0	0	0	3	456	27	1	0	0	0	0	0	0	0	0	0	0	0	0	0	0	0	21	0	0	0	0	0	0	0	0	0	0	0	0	0	0	0	0	0	0	0
OTU313	Bacteria	Actinobacteria	Actinobacteria	Actinomycetales	Unclassified	Unclassified	Unclassified	0	0	0	1	83	6	2	0	0	0	0	0	0	0	0	0	0	0	1026	0	0	5	13	2	0	0	0	0	0	0	0	0	0	1	2	0	0	0	0	0	0	0
OTU315	Bacteria	Proteobacteria	Alphaproteobacteria	Rhodospirillales	Acetobacteraceae	Roseomonas	Roseomonas_mucosa	0	0	0	0	0	0	0	0	1	0	0	0	0	0	0	0	0	0	0	0	0	24	0	0	0	0	0	0	0	0	0	0	0	0	0	0	0	0	0	0	0	0
OTU316	Unclassified	Unclassified	Unclassified	Unclassified	Unclassified	Unclassified	Unclassified	0	0	0	1	0	0	0	0	0	0	0	0	0	0	0	0	0	0	0	0	0	0	0	0	0	0	0	0	0	0	0	0	0	0	0	0	0	0	0	0	0	0
OTU317	Bacteria	Firmicutes	Clostridia	Clostridiales	Ruminococcaceae	Unclassified	Unclassified	0	0	0	0	0	0	0	1	0	0	0	0	0	0	0	0	0	0	0	0	0	0	0	0	0	0	0	0	0	0	0	0	0	1	24	0	0	0	0	0	0	0
OTU318	Bacteria	Firmicutes	Bacilli	Gemellales	Gemellaceae	Unclassified	Unclassified	7	1221	0	0	0	4	0	7	128	0	0	0	0	0	0	0	0	0	0	0	0	3	0	0	0	0	0	0	0	0	0	0	0	1	11	3	6	1	0	0	0	1
OTU319	Bacteria	Proteobacteria	Epsilonproteobacteria	Campylobacterales	Campylobacteraceae	Campylobacter	Unclassified	0	0	0	0	0	0	0	0	0	0	0	0	0	0	0	0	0	0	0	0	0	0	0	0	0	0	0	0	0	0	0	0	0	0	0	0	0	0	0	0	0	0
OTU320	Unclassified	Unclassified	Unclassified	Unclassified	Unclassified	Unclassified	Unclassified	0	0	0	0	0	0	0	0	0	1	1	0	0	0	0	1	0	0	0	0	0	0	0	1	3	0	0	0	0	0	0	0	0	1	11	0	0	0	1	0	0	0
OTU321	Unclassified	Unclassified	Unclassified	Unclassified	Unclassified	Unclassified	Unclassified	1	0	0	0	0	0	0	0	0	0	0	0	2	0	2	0	0	0	0	0	0	0	0	0	0	0	0	0	0	0	0	0	0	0	0	0	5	0	0	0	1	0
OTU322	Bacteria	Firmicutes	Bacilli	Lactobacillales	Aerococcaceae	Aerococcus	Unclassified	0	0	0	0	0	9	0	1	0	0	0	0	0	0	0	0	0	0	0	0	0	11	0	0	0	0	0	0	0	0	0	0	0	0	19	0	0	0	0	0	0	0
OTU323	Bacteria	Firmicutes	Clostridia	Clostridiales	Veillonellaceae	Megasphaera	Unclassified	0	0	0	0	0	0	0	0	1	0	0	0	0	0	0	0	0	0	0	0	0	0	0	0	0	0	0	0	0	0	0	0	0	0	2	0	0	0	0	0	0	0
OTU324	Bacteria	Bacteroidetes	Flavobacteriia	Flavobacteriales	[Weeksellaceae]	Cloacibacterium	Unclassified	0	0	0	0	0	0	0	0	0	0	0	0	0	0	0	0	0	0	0	0	1	3	0	0	2	0	0	0	0	0	0	0	0	0	0	0	0	0	0	0	0	0
OTU325	Unclassified	Unclassified	Unclassified	Unclassified	Unclassified	Unclassified	Unclassified	0	0	0	0	0	0	0	3	0	0	5	4	1	0	0	11	0	1	3	0	1	1	0	4	0	0	0	28	0	0	0	0	0	19	0	0	0	0	4	0	0	0
OTU326	Bacteria	Bacteroidetes	Bacteroidia	Bacteroidales	Bacteroidaceae	Bacteroides	Unclassified	0	1	0	0	0	0	0	0	0	0	0	0	0	0	0	0	0	0	0	0	0	11	1	0	0	0	0	0	0	0	0	0	0	0	0	0	0	0	0	1	0	0
OTU327	Unclassified	Unclassified	Unclassified	Unclassified	Unclassified	Unclassified	Unclassified	1	0	0	0	0	0	0	22	0	0	0	0	0	0	0	0	0	17	0	0	0	0	3	0	0	0	0	0	195	4	0	11	1	11	0	0	19	0	0	0	5	1
OTU328	Bacteria	Firmicutes	Bacilli	Lactobacillales	Aerococcaceae	Alloiococcus	Unclassified	0	0	0	0	0	0	0	0	0	0	0	0	0	0	0	0	0	0	0	0	0	0	0	0	0	0	0	0	0	0	0	0	0	0	37	0	0	0	0	0	0	0
OTU329	Bacteria	TM7	TM7-3	I025	Rs-045	Unclassified	Unclassified	0	0	0	0	0	0	0	0	0	0	0	0	0	0	0	0	0	0	0	0	0	0	0	0	0	0	0	0	0	0	0	0	1	0	0	0	0	0	0	0	0	0
OTU330	Bacteria	Actinobacteria	Actinobacteria	Actinomycetales	Corynebacteriaceae	Corynebacterium	Unclassified	0	0	0	0	0	2	0	0	3	151	0	0	0	0	0	0	0	0	230	0	0	0	2	27	7	18	0	0	1	0	0	0	0	0	0	0	2	0	0	0	0	0
OTU332	Unclassified	Unclassified	Unclassified	Unclassified	Unclassified	Unclassified	Unclassified	0	1	11	0	0	0	0	0	0	0	0	0	43	0	42	3	0	0	0	0	0	0	0	0	0	0	0	0	0	0	0	0	0	0	0	0	0	0	0	0	16	2
OTU334	Unclassified	Unclassified	Unclassified	Unclassified	Unclassified	Unclassified	Unclassified	0	0	0	0	0	0	0	0	0	0	0	0	0	0	0	0	0	0	0	0	0	0	0	0	0	0	0	5	0	0	0	0	0	0	0	0	0	0	0	0	0	0
OTU335	Unclassified	Unclassified	Unclassified	Unclassified	Unclassified	Unclassified	Unclassified	0	0	0	0	0	0	0	0	0	0	0	0	0	0	0	0	0	0	0	0	0	0	0	0	0	0	0	0	0	0	0	0	0	0	0	0	0	0	0	0	0	0
OTU337	Bacteria	Firmicutes	Clostridia	Clostridiales	[Tissierellaceae]	ph2	Unclassified	0	0	0	0	1	0	0	0	0	0	0	1	0	0	0	0	0	0	0	0	0	0	0	7	0	0	0	0	0	0	0	0	0	0	0	2	0	0	0	0	0	0
OTU339	Bacteria	Proteobacteria	Gammaproteobacteria	Enterobacteriales	Enterobacteriaceae	Yersinia	Unclassified	0	2	0	0	0	1	0	0	0	1	0	0	0	0	0	0	0	0	0	0	0	38	0	0	1	0	0	0	1	0	0	0	0	2	1	0	0	0	0	0	0	0
OTU340	Unclassified	Unclassified	Unclassified	Unclassified	Unclassified	Unclassified	Unclassified	29	3	21	1	0	0	0	2	0	0	0	0	11	9	5	0	0	0	0	0	0	0	0	0	0	0	0	0	0	0	0	27	0	0	0	0	0	0	0	0	13	2
OTU341	Bacteria	Firmicutes	Clostridia	Clostridiales	Unclassified	Unclassified	Unclassified	0	0	0	0	1	0	0	0	0	0	0	0	0	0	0	0	0	0	2	0	0	0	0	0	0	0	0	0	0	0	0	0	0	0	2	0	0	0	4	0	0	0
OTU342	Bacteria	Actinobacteria	Actinobacteria	Actinomycetales	Microbacteriaceae	Microbacterium	Unclassified	0	2	0	0	0	0	0	9	123	0	0	0	0	0	0	0	0	0	0	0	0	17	0	0	0	0	0	0	0	0	1	0	0	0	4	0	0	0	0	0	0	0
OTU343	Unclassified	Unclassified	Unclassified	Unclassified	Unclassified	Unclassified	Unclassified	0	0	0	0	25	1	0	0	0	0	0	0	0	0	0	0	0	0	0	0	0	0	0	0	0	0	0	0	0	0	0	0	0	0	0	0	0	0	1	0	0	0
OTU344	Bacteria	Firmicutes	Clostridia	Clostridiales	Peptostreptococcaceae	Unclassified	Unclassified	0	0	0	0	4	0	0	1	0	0	0	0	0	0	0	0	0	0	0	0	0	0	0	0	0	0	0	0	0	0	0	0	0	0	0	0	0	0	0	0	0	0
OTU345	Bacteria	Firmicutes	Clostridia	Clostridiales	Clostridiaceae	Clostridium	Unclassified	0	0	0	0	0	0	0	0	0	0	0	0	0	0	0	0	0	0	2	0	0	0	0	1	0	0	0	0	0	0	0	0	0	0	0	0	0	0	0	0	0	0
OTU346	Unclassified	Unclassified	Unclassified	Unclassified	Unclassified	Unclassified	Unclassified	0	0	0	0	1	2	0	0	0	0	0	0	0	0	0	0	0	0	0	0	0	0	2	0	0	0	0	0	0	0	0	0	0	0	0	0	0	0	3	0	0	0
OTU348	Bacteria	Firmicutes	Clostridia	Clostridiales	Unclassified	Unclassified	Unclassified	0	0	0	0	0	0	0	7	0	0	0	0	0	0	0	0	0	0	2	1	0	0	1	2	0	0	0	0	0	0	0	0	0	0	0	0	0	0	0	0	0	0
OTU349	Unclassified	Unclassified	Unclassified	Unclassified	Unclassified	Unclassified	Unclassified	0	0	0	0	1	0	0	1	0	0	0	0	0	0	0	0	0	18	2	0	0	0	0	0	0	0	0	0	19	0	3	1	0	1	1	0	0	0	0	0	6	0
OTU350	Unclassified	Unclassified	Unclassified	Unclassified	Unclassified	Unclassified	Unclassified	0	0	0	0	0	0	0	0	0	0	0	0	0	0	0	0	0	0	0	0	0	0	0	0	0	0	0	0	0	0	0	0	0	0	0	0	0	0	0	0	0	0
OTU351	Unclassified	Unclassified	Unclassified	Unclassified	Unclassified	Unclassified	Unclassified	0	0	0	0	0	0	14	1	0	0	0	0	0	0	0	0	0	0	0	0	0	0	0	6	0	0	0	0	0	0	0	0	0	0	0	0	11	0	0	0	0	1
OTU353	Unclassified	Unclassified	Unclassified	Unclassified	Unclassified	Unclassified	Unclassified	0	0	0	0	0	0	0	0	0	0	0	0	0	0	0	0	0	0	0	0	0	3	0	0	0	0	0	0	0	0	0	0	0	0	0	0	0	0	0	0	0	0
OTU354	Bacteria	Firmicutes	Clostridia	Clostridiales	Veillonellaceae	Megasphaera	Unclassified	0	0	0	1	31	2	0	0	0	0	0	0	0	0	0	51	0	0	0	0	1	141	12	1	0	0	0	13	0	0	7	0	0	0	0	0	0	0	0	0	0	0
OTU355	Unclassified	Unclassified	Unclassified	Unclassified	Unclassified	Unclassified	Unclassified	0	0	0	0	0	0	0	0	0	0	0	0	0	0	0	0	0	0	0	0	0	0	0	0	0	0	0	0	0	0	0	0	0	0	0	0	0	0	111	4	0	0
OTU356	Bacteria	Proteobacteria	Gammaproteobacteria	Pseudomonadales	Moraxellaceae	Acinetobacter	Unclassified	0	0	0	0	0	1	0	0	0	0	0	0	0	0	0	0	0	0	0	0	0	11	0	0	0	0	0	0	0	0	2	0	0	0	0	0	0	0	0	0	0	0
OTU358	Unclassified	Unclassified	Unclassified	Unclassified	Unclassified	Unclassified	Unclassified	0	0	0	0	0	0	0	0	0	0	0	0	0	0	0	0	0	0	0	0	0	0	0	0	0	0	1	0	0	0	0	0	0	0	0	0	0	0	0	0	0	0
OTU359	Unclassified	Unclassified	Unclassified	Unclassified	Unclassified	Unclassified	Unclassified	0	0	0	0	0	0	0	0	0	0	0	0	0	0	0	0	0	0	0	0	0	0	0	0	0	0	0	2	0	0	0	0	0	0	0	0	0	0	0	0	0	0
OTU360	Unclassified	Unclassified	Unclassified	Unclassified	Unclassified	Unclassified	Unclassified	0	0	0	0	0	59	0	0	0	0	0	0	0	0	0	0	0	0	0	0	0	6	0	0	0	0	0	0	0	0	0	0	0	0	0	0	0	0	0	0	0	0
OTU361	Unclassified	Unclassified	Unclassified	Unclassified	Unclassified	Unclassified	Unclassified	9	1	6	0	0	0	0	0	0	0	0	0	8	41	0	48	0	0	0	1	0	0	0	0	0	0	0	0	0	0	0	0	0	0	4	0	0	0	0	0	9	4
OTU363	Bacteria	Unclassified	Unclassified	Unclassified	Unclassified	Unclassified	Unclassified	0	0	0	0	0	0	0	0	0	0	0	0	0	0	0	0	0	0	0	0	0	0	0	0	0	0	0	0	0	0	0	0	0	0	0	0	0	0	0	0	0	0
OTU366	Unclassified	Unclassified	Unclassified	Unclassified	Unclassified	Unclassified	Unclassified	0	0	0	0	6	0	0	0	0	0	0	0	0	0	0	0	0	0	0	0	0	0	1	0	0	0	0	0	0	0	0	0	0	0	0	0	0	0	0	0	0	0
OTU367	Unclassified	Unclassified	Unclassified	Unclassified	Unclassified	Unclassified	Unclassified	0	0	0	0	0	0	0	0	1	0	0	0	0	0	81	2	0	0	0	0	0	0	0	0	0	0	0	0	0	0	0	0	0	0	0	0	0	0	0	0	38	1
OTU368	Unclassified	Unclassified	Unclassified	Unclassified	Unclassified	Unclassified	Unclassified	0	0	0	0	0	2	0	0	0	0	0	0	0	0	0	0	0	0	5	0	0	0	1	3	1	0	0	0	0	0	0	0	0	0	0	0	0	0	8	0	0	0
OTU370	Unclassified	Unclassified	Unclassified	Unclassified	Unclassified	Unclassified	Unclassified	0	0	0	0	0	0	0	0	0	0	0	0	0	0	0	0	0	0	0	0	0	0	0	0	0	0	0	0	0	0	0	0	0	0	0	0	0	0	0	0	0	0
OTU372	Bacteria	Proteobacteria	Alphaproteobacteria	Rhizobiales	Methylobacteriaceae	Methylobacterium	Unclassified	0	0	0	1	0	0	0	0	0	0	0	0	0	0	0	0	0	0	0	0	0	0	0	0	0	0	0	0	0	0	1	0	0	0	0	0	0	0	0	0	0	0
OTU373	Bacteria	Firmicutes	Bacilli	Unclassified	Unclassified	Unclassified	Unclassified	0	8	0	0	0	0	0	52	314	0	0	0	0	0	0	0	0	0	0	1	0	0	0	0	0	0	0	0	0	0	0	0	0	0	42	0	0	0	0	0	0	0
OTU375	Unclassified	Unclassified	Unclassified	Unclassified	Unclassified	Unclassified	Unclassified	0	0	0	0	0	0	0	0	0	0	0	0	0	0	0	0	0	0	0	0	0	0	0	0	0	0	0	0	0	0	0	0	0	0	0	0	0	0	0	0	0	0
OTU377	Unclassified	Unclassified	Unclassified	Unclassified	Unclassified	Unclassified	Unclassified	0	0	0	0	0	0	0	0	1	0	0	0	0	0	0	0	0	0	0	0	0	0	0	0	0	0	0	0	0	1	0	0	0	0	0	0	0	0	0	0	0	0
OTU379	Unclassified	Unclassified	Unclassified	Unclassified	Unclassified	Unclassified	Unclassified	0	0	0	0	0	0	0	0	0	0	0	22	1	0	0	0	0	0	0	0	0	14	0	0	0	0	0	1	0	0	5	0	1	0	7	1	0	0	0	0	1	0
OTU381	Bacteria	Bacteroidetes	Bacteroidia	Bacteroidales	Unclassified	Unclassified	Unclassified	0	0	0	0	3	1	0	0	0	0	2	5	0	0	0	0	0	0	0	0	0	0	5	0	0	0	0	0	0	0	0	0	0	0	1	0	0	0	32	0	0	0
OTU382	Bacteria	Firmicutes	Clostridia	Clostridiales	Lachnospiraceae	Unclassified	Unclassified	0	0	0	0	0	0	0	14	0	0	0	0	0	0	0	0	0	0	0	0	0	0	0	0	0	0	0	0	0	0	0	0	0	0	14	0	0	0	0	0	0	0
OTU383	Bacteria	Actinobacteria	Coriobacteriia	Coriobacteriales	Coriobacteriaceae	Unclassified	Unclassified	0	0	0	1	0	1	0	1	0	1	0	0	0	0	0	0	0	0	3	0	0	1	3	156	42	0	0	0	0	0	0	0	0	0	0	12	0	0	2	0	0	0
OTU386	Bacteria	Firmicutes	Clostridia	Clostridiales	Lachnospiraceae	Blautia	Unclassified	0	0	0	0	0	2	0	0	11	0	0	0	0	0	0	0	0	0	0	0	1	8	13	3	0	0	3	0	0	0	0	0	1	0	8	1	0	0	0	2	0	3
OTU387	Bacteria	Firmicutes	Clostridia	Clostridiales	Unclassified	Unclassified	Unclassified	0	0	0	0	0	0	0	8	122	0	0	0	0	0	0	0	0	1	0	0	1	0	23	1	0	0	6	0	1	0	0	0	0	0	1	2	0	0	0	0	0	2
OTU389	Bacteria	Firmicutes	Clostridia	Clostridiales	Ruminococcaceae	Ruminococcus	Unclassified	0	0	0	0	0	0	0	0	2	0	0	0	0	0	0	0	0	0	0	0	0	0	0	0	0	0	4	0	0	0	0	0	0	0	0	0	0	0	0	0	0	2
OTU392	Unclassified	Unclassified	Unclassified	Unclassified	Unclassified	Unclassified	Unclassified	0	0	0	0	0	0	0	0	0	0	0	0	0	0	0	0	0	0	24	0	0	0	0	0	0	0	0	0	0	0	0	0	0	0	0	0	0	0	5	0	0	0
OTU393	Bacteria	Bacteroidetes	Bacteroidia	Bacteroidales	Prevotellaceae	Prevotella	Unclassified	0	0	1	0	0	0	0	0	0	0	0	0	10	1	62	3	0	0	0	0	0	0	0	0	0	0	0	0	0	0	0	0	0	0	0	0	197	0	0	0	1	0
OTU394	Unclassified	Unclassified	Unclassified	Unclassified	Unclassified	Unclassified	Unclassified	0	0	0	0	0	0	0	0	0	0	0	0	0	0	0	0	0	0	0	0	0	0	0	0	0	0	0	0	0	0	0	0	0	0	0	0	2	0	0	0	0	0
OTU395	Bacteria	Unclassified	Unclassified	Unclassified	Unclassified	Unclassified	Unclassified	0	0	0	0	0	0	0	1	0	0	0	0	0	0	0	0	0	0	10	0	0	0	0	0	1	0	0	0	0	0	0	0	0	0	0	4	0	0	20	0	0	0
OTU396	Bacteria	Proteobacteria	Gammaproteobacteria	Aeromonadales	Aeromonadaceae	Unclassified	Unclassified	0	0	0	0	0	0	0	0	0	0	0	0	0	0	0	0	0	0	0	0	0	5	0	0	0	0	0	0	0	0	0	0	0	0	0	0	1	0	0	0	0	0
OTU397	Bacteria	Synergistetes	Synergistia	Synergistales	Dethiosulfovibrionaceae	Pyramidobacter	Pyramidobacter_piscolens	0	0	0	0	0	0	0	0	0	0	0	0	0	0	0	0	0	0	0	0	0	0	0	0	0	0	0	13	0	0	8	0	0	0	0	1	0	0	1	0	0	0
OTU398	Unclassified	Unclassified	Unclassified	Unclassified	Unclassified	Unclassified	Unclassified	0	0	0	0	0	0	0	145	0	0	0	0	0	0	0	0	0	0	0	0	0	0	0	0	0	0	0	0	0	0	0	0	0	0	0	0	0	0	0	0	0	0
OTU399	Bacteria	Firmicutes	Clostridia	Clostridiales	[Tissierellaceae]	Anaerococcus	Unclassified	0	0	0	0	1	0	0	0	0	0	0	0	0	0	0	0	0	0	11	2	0	5	4	0	0	1	0	0	0	0	0	0	0	2	7	0	0	0	6	2	0	0
OTU401	Bacteria	Proteobacteria	Alphaproteobacteria	Rhodospirillales	Rhodospirillaceae	Unclassified	Unclassified	0	0	0	0	0	0	0	0	0	0	0	0	0	0	0	0	0	0	0	0	0	0	0	0	0	0	0	0	0	0	0	0	0	0	0	0	0	0	0	0	0	0
OTU402	Unclassified	Unclassified	Unclassified	Unclassified	Unclassified	Unclassified	Unclassified	0	0	0	0	3	0	0	0	0	0	1	0	0	0	0	0	0	8	1	0	0	0	0	1	0	0	1	0	51	7	6	3	1	16	25	0	0	0	6	0	6	0
OTU403	Bacteria	Firmicutes	Clostridia	Clostridiales	[Tissierellaceae]	Peptoniphilus	Unclassified	0	1	0	1	1	2	1	95	1	0	2	0	0	0	3	0	0	2	28	0	0	4	15	6	38	0	0	6	0	0	0	1	1	0	0	6	0	1	25	1	0	0
OTU404	Bacteria	Actinobacteria	Actinobacteria	Actinomycetales	Micrococcaceae	Rothia	Rothia_mucilaginosa	1	0	0	0	0	0	0	4	13	0	2	0	0	0	0	0	0	0	0	0	0	3	1	1	0	1	0	0	0	0	0	0	0	3	16	0	0	0	1	0	0	1
OTU405	Bacteria	Proteobacteria	Alphaproteobacteria	Sphingomonadales	Sphingomonadaceae	Sphingomonas	Unclassified	0	0	0	0	0	0	0	0	0	0	0	0	0	0	0	0	0	0	0	0	0	3	0	0	0	0	0	0	0	0	0	0	0	0	0	0	0	0	0	1	0	0
OTU406	Bacteria	Proteobacteria	Gammaproteobacteria	Alteromonadales	Alteromonadaceae	Cellvibrio	Unclassified	0	0	0	0	0	0	0	0	0	0	0	0	0	0	0	0	0	0	0	0	0	0	0	0	0	0	0	0	0	0	0	0	0	0	0	0	0	0	0	0	0	0
OTU408	Bacteria	Cyanobacteria	Chloroplast	Streptophyta	Unclassified	Unclassified	Unclassified	0	0	0	0	0	474	3	1	0	1	1	0	0	0	0	0	0	0	0	1	0	91	0	2	0	0	0	0	0	0	0	0	0	0	0	0	0	0	0	0	0	0
OTU409	Bacteria	Firmicutes	Clostridia	Clostridiales	[Mogibacteriaceae]	Mogibacterium	Unclassified	0	0	0	0	0	0	0	6	0	0	0	0	0	0	0	0	0	0	4	0	0	11	1	16	0	0	0	1	1	0	0	0	0	0	4	0	0	0	0	1	0	0
OTU412	Bacteria	Firmicutes	Clostridia	Clostridiales	Unclassified	Unclassified	Unclassified	0	0	0	1	98	7	0	0	0	0	0	0	0	0	0	0	0	0	0	0	0	2	133	7	1	0	0	0	0	0	0	0	0	0	0	0	0	0	0	0	0	0
OTU413	Bacteria	Proteobacteria	Betaproteobacteria	Burkholderiales	Comamonadaceae	Unclassified	Unclassified	0	0	0	0	0	0	0	0	0	0	0	0	0	0	0	0	0	0	0	0	0	1	0	0	0	0	0	0	0	0	0	0	0	0	0	0	0	0	0	0	0	0
OTU414	Bacteria	Actinobacteria	Coriobacteriia	Coriobacteriales	Coriobacteriaceae	Unclassified	Unclassified	0	0	0	0	9	1	1	3	0	0	0	71	2	1	0	1	1	6	0	0	0	3	40	1	0	0	0	2	0	0	0	0	1	0	12	0	0	0	0	0	0	0
OTU415	Bacteria	Firmicutes	Clostridia	Clostridiales	[Tissierellaceae]	Gallicola	Unclassified	0	0	0	0	0	0	0	0	0	0	0	0	0	0	0	0	0	0	1	0	0	13	7	0	0	0	0	0	0	0	0	0	0	0	0	0	0	0	0	0	0	0
OTU418	Unclassified	Unclassified	Unclassified	Unclassified	Unclassified	Unclassified	Unclassified	0	0	0	0	0	1	0	1	0	0	0	0	0	0	0	0	0	0	0	0	0	0	0	0	0	0	0	22	0	0	0	0	1	0	2	8	4	1	0	0	0	0
OTU419	Bacteria	Cyanobacteria	Chloroplast	Streptophyta	Unclassified	Unclassified	Unclassified	0	0	0	0	0	0	0	0	0	0	0	0	0	0	0	0	0	0	0	0	0	82	0	0	0	0	0	0	0	0	0	0	0	0	0	0	0	0	0	0	0	0
OTU424	Bacteria	Firmicutes	Bacilli	Bacillales	Bacillaceae	Bacillus	Bacillus_flexus	0	0	0	0	0	0	0	0	0	0	0	0	0	0	0	0	0	0	0	0	0	9	0	0	0	0	0	0	0	0	0	0	0	0	1	0	0	0	0	0	0	0
OTU425	Bacteria	Actinobacteria	Actinobacteria	Actinomycetales	Corynebacteriaceae	Corynebacterium	Unclassified	0	2	0	42	1	10	1	0	8	7655	23	0	0	1	1	1	3	3	376	5	0	21	11	173	36	72	4	0	0	0	3	0	7	1	2	0	8	0	0	0	0	0
OTU426	Bacteria	Proteobacteria	Alphaproteobacteria	Sphingomonadales	Sphingomonadaceae	Novosphingobium	Unclassified	0	2	0	0	0	0	0	0	0	2	0	0	0	0	0	0	0	0	0	0	0	2	0	0	4	0	0	0	0	0	0	0	0	0	0	0	0	0	0	0	0	0
OTU428	Bacteria	Firmicutes	Clostridia	Clostridiales	[Tissierellaceae]	Helcococcus	Unclassified	0	0	0	0	21	1	0	0	0	0	0	0	0	0	0	0	0	0	90	1	0	4	72	5	0	0	0	0	0	0	0	0	0	351	3	0	0	0	96	7	0	0
OTU430	Bacteria	Firmicutes	Clostridia	Clostridiales	[Tissierellaceae]	Anaerococcus	Unclassified	0	0	0	0	10	0	0	2	0	0	1	0	0	0	0	0	0	0	0	0	0	0	0	0	0	0	0	0	0	0	0	0	3	0	0	0	0	0	1	2	0	0
OTU432	Unclassified	Unclassified	Unclassified	Unclassified	Unclassified	Unclassified	Unclassified	11	1	2	0	1	0	0	4	0	0	0	3	0	1	5	14	0	1	0	0	2	1	7	0	0	0	0	0	0	0	0	6	0	0	2	5	67	0	11	0	6	0
OTU434	Bacteria	Proteobacteria	Alphaproteobacteria	Rhizobiales	Hyphomicrobiaceae	Devosia	Unclassified	0	0	0	0	0	0	0	0	0	0	0	0	0	0	0	0	0	0	0	0	0	6	0	0	0	0	0	0	0	0	0	0	0	0	1	0	0	0	0	0	0	0
OTU436	Bacteria	Firmicutes	Clostridia	Clostridiales	Veillonellaceae	Dialister	Unclassified	0	0	0	0	0	0	0	0	0	0	0	0	0	0	0	0	0	0	0	0	1	0	0	0	0	0	0	379	1	0	109	1	0	11	0	0	0	0	0	0	0	0
OTU437	Bacteria	Bacteroidetes	Bacteroidia	Bacteroidales	Porphyromonadaceae	Porphyromonas	Unclassified	0	0	0	0	16	3	0	0	0	0	0	0	0	0	0	0	0	0	26	0	0	1	26	0	0	0	0	0	0	0	3	0	0	0	0	0	0	0	0	0	0	0
OTU438	Bacteria	Proteobacteria	Gammaproteobacteria	Xanthomonadales	Xanthomonadaceae	Pseudoxanthomonas	Pseudoxanthomonas_mexicana	0	0	0	0	0	0	0	0	0	0	0	0	0	0	0	0	0	0	0	0	0	0	0	0	0	0	0	0	0	0	0	0	0	0	0	0	0	0	0	0	0	0
OTU440	Bacteria	Firmicutes	Clostridia	Clostridiales	Ruminococcaceae	Unclassified	Unclassified	0	0	0	0	0	0	0	0	0	0	0	0	0	0	0	0	0	0	0	0	0	8	4	0	0	0	0	0	0	0	0	0	0	0	0	0	0	0	0	0	0	0
OTU441	Bacteria	Unclassified	Unclassified	Unclassified	Unclassified	Unclassified	Unclassified	0	0	0	0	0	0	0	8	0	0	0	0	0	0	0	0	0	0	0	0	2	2	10	0	0	0	0	0	0	0	0	0	0	0	0	1	0	0	0	0	0	0
OTU442	Unclassified	Unclassified	Unclassified	Unclassified	Unclassified	Unclassified	Unclassified	0	0	0	0	0	0	0	0	0	0	0	0	0	0	0	0	0	0	0	0	0	0	0	0	0	0	0	0	0	0	0	0	0	0	0	0	0	0	0	0	0	0
OTU443	Unclassified	Unclassified	Unclassified	Unclassified	Unclassified	Unclassified	Unclassified	0	0	0	0	0	0	0	0	0	0	0	0	0	0	0	0	0	0	0	0	0	0	0	0	0	0	0	0	0	0	0	0	0	0	0	0	0	0	0	0	0	0
OTU444	Bacteria	Firmicutes	Clostridia	Clostridiales	Lachnospiraceae	Unclassified	Unclassified	0	0	0	0	0	0	0	3	16	0	0	0	0	0	0	0	0	0	0	0	0	1	7	0	0	0	0	0	0	0	0	0	0	0	0	0	0	0	0	0	0	9
OTU445	Unclassified	Unclassified	Unclassified	Unclassified	Unclassified	Unclassified	Unclassified	0	0	0	0	0	0	0	0	0	0	0	0	0	0	0	0	0	0	0	0	0	0	0	0	0	0	0	0	0	0	0	0	0	0	0	0	0	0	1	0	0	0
OTU447	Unclassified	Unclassified	Unclassified	Unclassified	Unclassified	Unclassified	Unclassified	0	0	0	0	12	1	0	0	0	0	1	0	0	0	0	1	1	0	0	0	1	29	0	0	0	0	0	1	0	0	0	0	1	0	0	4	0	0	18	0	0	0
OTU448	Unclassified	Unclassified	Unclassified	Unclassified	Unclassified	Unclassified	Unclassified	0	0	0	0	0	0	0	0	0	0	0	0	0	0	0	0	0	0	0	0	0	0	0	0	0	0	0	0	0	0	0	0	0	0	0	0	0	0	0	0	0	0
OTU449	Unclassified	Unclassified	Unclassified	Unclassified	Unclassified	Unclassified	Unclassified	0	0	0	0	0	0	0	0	0	0	0	0	0	0	0	0	0	0	0	0	0	0	0	0	1	0	0	0	0	0	0	0	0	0	0	0	0	0	0	0	0	0
OTU451	Bacteria	Actinobacteria	Actinobacteria	Actinomycetales	Nocardiaceae	Rhodococcus	Unclassified	0	0	0	0	0	0	0	0	1	0	0	0	0	0	0	0	0	0	0	0	0	1	0	0	3	0	0	0	0	0	0	0	0	0	0	0	0	0	0	0	0	0
OTU452	Bacteria	Firmicutes	Bacilli	Lactobacillales	Lactobacillaceae	Lactobacillus	Lactobacillus_vaginalis	0	0	0	0	0	0	0	0	0	0	0	0	0	0	0	0	0	91	3	188	60	1	0	1	0	0	40	1	0	0	0	0	0	0	0	0	0	0	0	105	0	0
OTU454	Bacteria	Bacteroidetes	Bacteroidia	Bacteroidales	Prevotellaceae	Prevotella	Prevotella_nanceiensis	0	0	0	0	0	0	0	0	0	0	0	0	0	0	0	0	0	0	0	0	0	2	0	0	0	0	0	0	0	0	0	0	0	0	0	0	0	0	0	0	0	0
OTU455	Unclassified	Unclassified	Unclassified	Unclassified	Unclassified	Unclassified	Unclassified	0	0	0	0	2	0	0	27	0	0	0	0	0	0	0	0	0	0	0	0	0	0	1	0	0	0	0	0	0	0	0	0	0	0	0	29	0	0	0	0	2	0
OTU456	Unclassified	Unclassified	Unclassified	Unclassified	Unclassified	Unclassified	Unclassified	0	0	0	0	0	0	0	0	0	0	0	0	0	0	0	0	0	0	0	0	0	0	0	0	0	0	0	0	0	0	0	0	0	0	0	0	0	0	0	0	0	0
OTU457	Unclassified	Unclassified	Unclassified	Unclassified	Unclassified	Unclassified	Unclassified	0	0	0	0	0	0	0	0	0	0	0	0	0	0	0	0	0	0	0	0	0	0	0	0	0	0	0	2	0	0	0	0	0	0	0	0	0	0	0	0	0	0
OTU458	Bacteria	Cyanobacteria	4C0d-2	MLE1-12	Unclassified	Unclassified	Unclassified	0	0	0	0	0	0	0	0	0	0	0	0	0	0	0	0	0	0	0	0	0	0	0	0	4	0	0	0	0	0	0	0	0	0	0	0	0	0	0	0	0	0
OTU459	Bacteria	Proteobacteria	Alphaproteobacteria	Rhizobiales	Unclassified	Unclassified	Unclassified	0	0	0	0	0	0	0	0	0	0	0	0	0	0	0	0	0	0	0	0	0	0	0	0	0	0	0	0	0	0	0	0	0	0	0	0	0	0	0	0	0	0
OTU460	Bacteria	Firmicutes	Bacilli	Bacillales	Planococcaceae	Unclassified	Unclassified	0	0	0	0	0	0	0	1	0	0	0	0	0	0	0	0	0	0	0	0	0	5	0	0	0	0	0	0	0	0	0	0	0	1	1	0	0	0	0	0	0	0
OTU462	Bacteria	Firmicutes	Clostridia	Clostridiales	Veillonellaceae	Succiniclasticum	Unclassified	0	0	0	0	0	0	0	0	0	0	0	0	0	0	0	0	0	0	0	0	0	0	0	0	0	0	0	0	0	0	0	0	0	0	6	0	0	0	0	0	0	0
OTU464	Bacteria	Proteobacteria	Gammaproteobacteria	Enterobacteriales	Enterobacteriaceae	Providencia	Unclassified	0	0	0	0	0	0	0	0	0	0	0	0	0	0	0	0	0	0	0	0	0	0	0	0	0	0	0	0	0	0	0	0	0	0	0	0	0	0	0	0	0	0
OTU467	Bacteria	Actinobacteria	Coriobacteriia	Coriobacteriales	Coriobacteriaceae	Unclassified	Unclassified	0	0	0	0	0	0	0	0	0	0	0	14	0	0	0	0	0	0	7	0	0	0	27	0	0	0	0	0	0	0	0	0	1	0	4	0	0	0	0	0	0	0
OTU470	Bacteria	Firmicutes	Erysipelotrichi	Erysipelotrichales	Erysipelotrichaceae	Bulleidia	Bulleidia_moorei	0	0	0	0	0	0	0	0	0	0	0	0	0	0	0	0	0	0	0	0	0	0	0	0	0	0	0	3	0	1	2	0	0	0	54	6	0	0	0	0	0	0
OTU472	Bacteria	Firmicutes	Erysipelotrichi	Erysipelotrichales	Erysipelotrichaceae	Unclassified	Unclassified	0	0	0	0	0	0	0	2	16	0	0	0	0	0	0	0	0	0	0	0	1	15	0	0	0	0	1	0	1	2	2	0	0	1	3	1	0	0	0	0	0	2
OTU473	Bacteria	Firmicutes	Bacilli	Lactobacillales	Aerococcaceae	Unclassified	Unclassified	0	0	0	1	46	7	0	0	0	0	0	0	0	0	0	0	0	0	233	2	0	1	34	1	0	0	0	0	0	0	0	0	0	0	0	0	0	0	0	0	0	0
OTU474	Bacteria	[Thermi]	Deinococci	Deinococcales	Deinococcaceae	Deinococcus	Unclassified	0	0	0	0	0	0	0	0	0	0	0	0	0	0	0	0	0	0	0	0	0	0	0	0	0	0	0	0	0	0	0	0	0	0	0	1	0	0	0	0	0	0
OTU475	Bacteria	Firmicutes	Clostridia	Clostridiales	Unclassified	Unclassified	Unclassified	0	0	0	0	0	0	0	0	0	0	0	0	0	0	0	0	0	0	0	0	0	0	0	0	0	0	0	0	0	0	0	0	0	0	0	0	0	0	0	0	0	0
OTU476	Bacteria	Firmicutes	Clostridia	Clostridiales	Clostridiaceae	Unclassified	Unclassified	0	0	0	0	0	0	0	0	0	0	0	0	0	0	0	0	0	0	0	0	1	2	0	0	0	0	0	1	0	0	0	0	0	0	0	0	0	0	0	0	0	0
OTU478	Unclassified	Unclassified	Unclassified	Unclassified	Unclassified	Unclassified	Unclassified	0	0	0	0	0	0	0	0	1	0	0	0	0	0	0	0	0	0	0	0	0	0	0	0	0	0	0	0	0	0	0	0	0	0	0	0	0	0	0	0	0	0
OTU479	Bacteria	Firmicutes	Clostridia	Clostridiales	Lachnospiraceae	Blautia	Unclassified	0	0	0	0	0	0	0	3	5	0	0	0	0	0	0	0	0	0	0	0	0	0	3	1	0	0	1	0	0	0	0	0	0	0	0	0	0	0	0	0	0	3
OTU480	Unclassified	Unclassified	Unclassified	Unclassified	Unclassified	Unclassified	Unclassified	0	0	0	0	2	0	0	0	0	0	0	0	0	0	0	0	0	0	8	0	0	0	0	2	0	0	0	0	0	0	0	0	0	0	0	0	0	0	3	0	1	0
OTU481	Unclassified	Unclassified	Unclassified	Unclassified	Unclassified	Unclassified	Unclassified	0	0	0	0	0	0	0	2	73	0	0	0	0	0	0	8	0	0	0	0	0	0	0	0	0	0	0	0	0	0	0	0	0	65	0	0	2	0	0	0	0	1
OTU482	Bacteria	Bacteroidetes	Bacteroidia	Bacteroidales	Bacteroidaceae	Bacteroides	Unclassified	0	1	0	0	0	0	0	7	87	0	0	0	0	0	0	0	0	0	0	0	0	9	20	0	0	0	0	0	0	0	0	0	0	0	9	0	0	0	1	3	0	0
OTU483	Bacteria	Proteobacteria	Alphaproteobacteria	Sphingomonadales	Sphingomonadaceae	Sphingomonas	Unclassified	0	1	0	0	0	2	0	0	0	0	0	0	0	0	0	0	0	0	0	0	0	20	0	0	2	0	0	0	0	0	0	0	0	0	0	0	0	0	0	0	0	0
OTU484	Unclassified	Unclassified	Unclassified	Unclassified	Unclassified	Unclassified	Unclassified	0	0	0	0	0	0	0	0	2	36	0	0	0	0	0	0	0	0	0	0	0	0	0	1	0	0	0	0	0	0	0	0	0	0	0	0	0	0	0	0	0	0
OTU485	Bacteria	Firmicutes	Clostridia	Clostridiales	[Tissierellaceae]	Peptoniphilus	Unclassified	0	0	0	0	0	0	0	0	0	0	0	0	0	0	0	0	0	0	0	0	0	0	0	0	0	0	0	0	0	0	0	0	0	0	0	0	0	0	0	0	0	0
OTU486	Bacteria	Proteobacteria	Alphaproteobacteria	Rickettsiales	mitochondria	Unclassified	Unclassified	0	0	0	0	0	2	0	0	0	0	0	0	0	0	0	0	0	0	0	0	0	0	0	0	0	0	0	0	0	0	0	0	0	0	0	0	0	0	0	0	0	0
OTU490	Bacteria	Proteobacteria	Betaproteobacteria	Burkholderiales	Alcaligenaceae	Sutterella	Unclassified	0	0	0	0	0	0	0	3	12	0	0	0	0	0	0	0	0	0	0	0	0	10	19	0	0	0	0	0	0	0	0	0	0	0	0	0	0	0	0	0	0	0
OTU493	Bacteria	Fusobacteria	Fusobacteriia	Fusobacteriales	Leptotrichiaceae	Unclassified	Unclassified	21	4	31	0	0	0	0	6	0	0	0	0	0	25	6	0	0	0	0	0	0	0	0	0	0	0	0	0	0	0	0	2	0	0	0	0	0	0	2	0	11	12
OTU494	Bacteria	Proteobacteria	Betaproteobacteria	Burkholderiales	Alcaligenaceae	Unclassified	Unclassified	0	0	0	0	0	0	0	0	1	0	0	0	0	0	0	0	0	0	0	0	0	0	0	0	0	0	0	0	0	0	0	0	0	0	0	0	0	0	0	0	0	0
OTU497	Unclassified	Unclassified	Unclassified	Unclassified	Unclassified	Unclassified	Unclassified	0	0	0	0	0	0	0	0	0	0	0	0	0	0	0	0	0	0	0	0	0	0	0	0	0	0	0	0	0	0	0	0	0	0	0	0	0	0	23	0	0	0
OTU498	Unclassified	Unclassified	Unclassified	Unclassified	Unclassified	Unclassified	Unclassified	0	0	0	0	0	0	0	0	0	0	0	0	0	0	0	0	0	0	0	0	0	0	0	0	0	0	0	0	0	0	0	0	0	0	0	0	0	0	0	0	0	0
OTU499	Bacteria	Firmicutes	Clostridia	Clostridiales	Ruminococcaceae	Unclassified	Unclassified	0	0	0	0	0	0	0	1	6	0	0	0	0	0	0	0	0	0	0	0	0	0	0	0	0	0	0	0	0	0	0	0	0	0	0	0	0	0	0	0	0	1
OTU501	Bacteria	Unclassified	Unclassified	Unclassified	Unclassified	Unclassified	Unclassified	0	0	0	0	0	0	0	0	0	0	0	0	0	0	0	0	0	0	0	0	0	0	0	0	0	0	0	0	0	0	0	0	0	0	0	0	0	0	0	0	0	0
OTU504	Unclassified	Unclassified	Unclassified	Unclassified	Unclassified	Unclassified	Unclassified	0	0	0	0	1	0	0	0	0	9	3	0	0	0	0	1	0	0	1	0	0	1	0	1	0	0	0	0	0	0	0	0	0	68	1	1	0	0	0	0	0	0
OTU507	Bacteria	Firmicutes	Clostridia	Clostridiales	Ruminococcaceae	Unclassified	Unclassified	0	0	0	0	0	0	0	0	7	0	0	0	0	0	0	0	0	0	0	0	0	0	0	0	0	0	6	0	0	0	0	0	0	0	0	0	0	0	0	5	0	1
OTU510	Bacteria	TM7	TM7-3	Unclassified	Unclassified	Unclassified	Unclassified	0	0	0	0	0	0	0	0	0	0	0	0	0	0	0	0	0	0	0	0	0	0	0	0	0	0	0	0	0	0	0	0	0	0	2	0	0	0	0	0	0	0
OTU512	Unclassified	Unclassified	Unclassified	Unclassified	Unclassified	Unclassified	Unclassified	1	0	0	0	0	0	0	0	0	0	0	0	0	0	0	0	0	0	0	0	0	0	0	0	0	0	0	0	0	0	0	0	0	0	0	0	0	0	0	0	0	0
OTU514	Bacteria	Firmicutes	Clostridia	Clostridiales	Unclassified	Unclassified	Unclassified	0	0	0	0	0	0	0	1	29	0	0	0	0	0	0	0	0	0	0	0	0	2	4	0	0	0	0	0	1	0	0	0	0	0	0	0	0	0	0	0	0	0
OTU515	Bacteria	Proteobacteria	Gammaproteobacteria	Oceanospirillales	Halomonadaceae	Halomonas	Unclassified	0	0	0	0	0	0	0	0	0	0	0	0	0	0	0	0	0	0	0	0	0	0	0	0	0	0	0	0	0	0	0	0	0	0	0	0	0	0	0	0	0	0
OTU517	Bacteria	Actinobacteria	Actinobacteria	Actinomycetales	Corynebacteriaceae	Corynebacterium	Unclassified	0	0	0	0	2	7	0	1	4	162	0	0	0	0	0	1	0	0	21	0	0	2	0	15	10	12	1	0	0	2	54	0	320	63	6	12	1	0	7	3	1	1
OTU518	Bacteria	Firmicutes	Clostridia	Clostridiales	Lachnospiraceae	Moryella	Unclassified	0	0	0	0	0	0	0	3	0	0	0	0	0	0	0	0	0	0	0	0	0	0	0	0	1	0	0	0	0	1	24	0	0	1	141	18	1	0	0	2	0	1
OTU519	Unclassified	Unclassified	Unclassified	Unclassified	Unclassified	Unclassified	Unclassified	0	0	0	0	0	0	0	0	0	0	0	0	0	0	0	0	0	0	0	0	0	1	2	0	0	0	0	3	0	0	0	0	0	0	8	1	2	0	5	0	0	0
OTU520	Bacteria	Proteobacteria	Betaproteobacteria	Burkholderiales	Comamonadaceae	Unclassified	Unclassified	0	0	0	0	0	0	0	0	0	0	0	0	0	0	0	0	0	0	0	0	0	108	0	0	0	0	0	0	0	0	1	0	0	1	0	0	0	0	0	0	0	0
OTU523	Bacteria	Firmicutes	Bacilli	Lactobacillales	Lactobacillaceae	Lactobacillus	Lactobacillus_mucosae	0	0	0	0	1	0	0	0	0	0	0	0	0	0	0	0	0	0	0	0	0	0	7	0	0	0	0	0	0	0	0	0	0	0	0	0	0	0	0	0	0	0
OTU525	Bacteria	Proteobacteria	Deltaproteobacteria	Bdellovibrionales	Bdellovibrionaceae	Bdellovibrio	Unclassified	0	0	0	0	0	0	0	0	0	0	0	0	0	0	0	0	0	0	0	0	0	0	0	0	0	0	0	0	0	0	0	0	0	0	0	0	0	0	0	0	0	0
OTU526	Bacteria	Proteobacteria	Betaproteobacteria	Methylophilales	Methylophilaceae	Unclassified	Unclassified	0	0	0	0	0	0	0	0	0	0	0	0	0	0	0	0	0	0	0	0	0	2	0	0	0	0	0	0	0	0	0	0	0	0	0	0	0	0	0	0	0	0
OTU529	Unclassified	Unclassified	Unclassified	Unclassified	Unclassified	Unclassified	Unclassified	0	0	0	0	0	0	0	0	0	0	0	0	0	0	0	0	0	0	0	0	0	0	0	0	0	0	0	0	0	0	0	0	0	0	0	0	0	0	0	0	0	0
OTU530	Unclassified	Unclassified	Unclassified	Unclassified	Unclassified	Unclassified	Unclassified	0	0	0	0	0	0	0	0	0	1	0	0	0	0	0	0	0	0	0	0	0	0	0	0	0	0	0	0	0	0	0	0	0	0	0	0	0	0	0	0	0	0
OTU531	Unclassified	Unclassified	Unclassified	Unclassified	Unclassified	Unclassified	Unclassified	0	0	0	0	0	0	0	0	0	0	0	0	0	0	1	0	0	0	0	0	0	2	17	3	5	0	0	0	0	0	0	0	0	0	0	0	0	0	0	0	0	0
OTU532	Unclassified	Unclassified	Unclassified	Unclassified	Unclassified	Unclassified	Unclassified	0	0	0	0	0	0	0	0	0	0	0	0	0	0	0	0	0	0	0	0	0	0	0	0	0	0	0	1	0	0	0	0	0	0	0	0	0	0	0	0	0	0
OTU534	Unclassified	Unclassified	Unclassified	Unclassified	Unclassified	Unclassified	Unclassified	22	6	10	2	0	0	0	0	0	0	0	0	14	0	1	0	0	0	0	0	0	1	0	0	0	0	0	0	0	0	0	0	0	0	0	0	0	0	0	0	0	0
OTU535	Unclassified	Unclassified	Unclassified	Unclassified	Unclassified	Unclassified	Unclassified	0	0	0	0	0	1	0	0	0	0	0	0	0	0	0	0	0	0	0	0	0	146	0	0	0	0	0	0	0	0	0	0	0	0	0	0	0	0	0	0	0	0
OTU536	Unclassified	Unclassified	Unclassified	Unclassified	Unclassified	Unclassified	Unclassified	0	0	0	0	0	0	0	0	0	0	0	0	0	0	0	0	0	0	0	0	0	0	0	0	0	0	0	0	0	0	0	0	0	0	0	0	0	0	0	0	0	0
OTU537	Bacteria	Firmicutes	Clostridia	Clostridiales	Ruminococcaceae	Unclassified	Unclassified	0	0	0	0	0	0	0	2	23	0	0	0	0	0	0	0	0	0	0	0	0	1	5	0	0	0	2	0	0	0	0	0	0	0	0	0	0	0	0	0	0	3
OTU538	Bacteria	Actinobacteria	Actinobacteria	Actinomycetales	Dermabacteraceae	Brachybacterium	Unclassified	0	0	0	0	0	0	0	0	0	0	0	0	0	0	0	2	0	0	1	0	0	143	0	0	0	0	0	0	0	0	0	0	0	0	6	0	0	0	0	0	0	0
OTU539	Bacteria	TM7	TM7-3	Unclassified	Unclassified	Unclassified	Unclassified	0	0	0	0	0	0	0	0	0	0	0	0	0	0	0	0	0	0	0	0	0	0	0	0	0	0	0	0	0	0	0	0	0	0	0	0	0	0	0	0	0	0
OTU541	Bacteria	Bacteroidetes	Bacteroidia	Bacteroidales	Rikenellaceae	Unclassified	Unclassified	0	0	0	0	0	0	0	0	4	0	0	0	0	0	0	0	0	0	0	0	0	0	0	0	0	0	0	0	0	0	0	0	0	0	0	0	0	0	0	0	0	0
OTU542	Unclassified	Unclassified	Unclassified	Unclassified	Unclassified	Unclassified	Unclassified	0	0	0	0	0	0	0	18	0	0	0	6	1	0	4	2	0	0	0	0	0	0	0	0	0	0	0	0	1	0	1	0	5	0	11	23	0	0	0	0	0	0
OTU543	Bacteria	Actinobacteria	Actinobacteria	Actinomycetales	Corynebacteriaceae	Corynebacterium	Unclassified	0	0	0	0	0	3	0	0	0	0	0	0	0	0	0	0	0	0	0	0	0	4	0	1	0	1	0	0	0	0	0	0	0	0	1	1	0	0	0	0	0	0
OTU544	Unclassified	Unclassified	Unclassified	Unclassified	Unclassified	Unclassified	Unclassified	0	0	0	0	0	0	0	0	0	0	0	0	0	0	0	0	0	0	0	0	0	0	0	0	0	0	0	0	0	0	0	0	1	0	0	0	0	0	0	0	0	0
OTU545	Unclassified	Unclassified	Unclassified	Unclassified	Unclassified	Unclassified	Unclassified	0	0	0	0	1	0	0	0	0	0	0	2	0	0	0	3	0	1	0	0	0	0	0	9	6	0	0	0	0	0	0	0	2	0	0	0	0	0	4	0	0	0
OTU546	Bacteria	Bacteroidetes	Bacteroidia	Bacteroidales	Porphyromonadaceae	Porphyromonas	Unclassified	0	1	0	0	0	0	0	0	0	1	2	183	2	0	0	0	0	0	0	0	0	0	0	0	0	0	0	0	0	0	0	0	0	0	0	0	0	0	0	0	0	0
OTU548	Unclassified	Unclassified	Unclassified	Unclassified	Unclassified	Unclassified	Unclassified	0	0	0	1	0	0	0	0	0	0	0	0	0	0	0	0	0	0	0	0	0	0	0	1	1	0	0	0	0	0	0	0	0	0	0	0	0	0	0	0	0	0
OTU549	Bacteria	Proteobacteria	Alphaproteobacteria	Caulobacterales	Caulobacteraceae	Unclassified	Unclassified	0	0	0	0	0	0	0	1	0	0	0	0	0	0	0	0	0	0	0	0	0	1	0	0	0	0	0	0	0	0	0	0	0	0	0	0	0	0	0	0	0	0
OTU550	Unclassified	Unclassified	Unclassified	Unclassified	Unclassified	Unclassified	Unclassified	0	0	0	0	0	0	0	0	0	0	0	0	0	0	0	0	0	0	1	0	0	1	0	0	0	0	0	0	0	0	0	0	0	0	0	0	0	0	0	0	0	0
OTU551	Unclassified	Unclassified	Unclassified	Unclassified	Unclassified	Unclassified	Unclassified	0	0	0	0	0	0	0	0	0	0	0	0	0	0	0	0	0	0	0	0	0	1	0	0	0	0	0	1	0	0	0	0	0	0	0	0	0	0	0	0	0	0
OTU552	Bacteria	Proteobacteria	Gammaproteobacteria	Pseudomonadales	Moraxellaceae	Acinetobacter	Unclassified	0	0	0	0	0	1	0	0	0	0	0	0	0	0	0	0	0	0	0	0	0	57	0	0	1	0	0	0	0	0	0	0	0	0	1	0	0	0	0	0	0	0
OTU553	Bacteria	Firmicutes	Clostridia	Clostridiales	Veillonellaceae	Megasphaera	Unclassified	0	0	0	0	0	0	0	1	0	0	0	12	0	0	0	0	0	0	0	0	0	0	0	0	0	0	0	0	0	0	0	0	4	0	0	0	0	0	0	0	0	0
OTU556	Bacteria	Firmicutes	Erysipelotrichi	Erysipelotrichales	Erysipelotrichaceae	Bulleidia	Unclassified	19	0	22	0	0	0	0	0	0	0	0	0	22	0	26	4	0	0	0	0	0	0	0	0	0	0	0	0	0	0	0	21	0	0	0	0	0	0	0	0	5	0
OTU559	Bacteria	[Thermi]	Deinococci	Thermales	Thermaceae	Thermus	Unclassified	0	0	0	0	0	1	0	0	0	0	0	0	0	0	0	0	0	0	0	0	0	0	0	0	0	0	0	0	0	0	0	0	0	0	0	0	0	0	0	0	0	0
OTU560	Unclassified	Unclassified	Unclassified	Unclassified	Unclassified	Unclassified	Unclassified	0	0	0	0	0	0	0	0	0	0	0	0	0	0	0	1	0	0	0	0	0	2	0	0	2	0	0	0	0	2	1	0	0	7	3	0	0	0	0	0	0	1
OTU561	Bacteria	Actinobacteria	Actinobacteria	Actinomycetales	Brevibacteriaceae	Brevibacterium	Unclassified	0	0	0	0	0	1	0	0	0	0	0	0	0	0	0	0	0	0	0	0	0	2	0	0	0	0	0	0	0	0	0	0	0	0	2	0	0	0	0	0	0	0
OTU564	Bacteria	Bacteroidetes	Bacteroidia	Bacteroidales	Porphyromonadaceae	Porphyromonas	Unclassified	2	0	0	0	0	3	0	1	0	0	0	0	0	0	0	0	0	0	0	0	0	1	0	0	0	0	0	0	0	0	0	0	0	0	0	0	0	0	0	0	0	0
OTU565	Bacteria	Actinobacteria	Actinobacteria	Actinomycetales	Dietziaceae	Unclassified	Unclassified	0	1	0	0	0	1	0	0	0	0	0	0	0	0	0	0	0	0	0	0	0	1	0	0	0	0	0	0	0	0	0	0	0	0	28	0	0	0	0	0	0	0
OTU566	Unclassified	Unclassified	Unclassified	Unclassified	Unclassified	Unclassified	Unclassified	0	0	0	0	0	2	0	0	0	0	0	0	0	0	0	0	0	0	0	0	0	0	0	0	0	0	0	0	0	0	0	0	0	0	0	0	0	0	0	0	0	0
OTU567	Bacteria	Actinobacteria	Actinobacteria	Actinomycetales	Intrasporangiaceae	Janibacter	Unclassified	0	0	0	0	0	0	0	0	1	0	0	0	0	0	0	0	0	0	0	0	0	23	0	0	0	0	0	0	0	0	0	0	0	1	30	0	0	0	0	0	0	0
OTU570	Unclassified	Unclassified	Unclassified	Unclassified	Unclassified	Unclassified	Unclassified	0	0	0	0	0	0	0	0	0	0	0	0	0	0	0	0	0	0	0	0	0	1	0	0	0	0	0	0	0	0	0	0	0	0	0	0	0	0	0	0	0	0
OTU573	Bacteria	Proteobacteria	Alphaproteobacteria	Rhizobiales	Methylobacteriaceae	Unclassified	Unclassified	0	0	0	0	0	0	0	0	1	0	0	0	0	0	0	0	0	0	0	0	0	10	0	0	0	0	0	0	0	0	0	0	0	0	3	0	0	0	0	0	0	1
OTU574	Bacteria	Firmicutes	Clostridia	Clostridiales	Unclassified	Unclassified	Unclassified	0	0	0	0	0	0	0	0	0	0	0	0	0	0	0	0	0	0	0	0	0	0	3	0	0	0	0	0	0	0	0	0	0	0	0	0	0	0	0	0	0	0
OTU578	Unclassified	Unclassified	Unclassified	Unclassified	Unclassified	Unclassified	Unclassified	0	0	0	0	0	0	0	0	0	0	0	0	0	0	0	0	0	0	0	0	0	0	0	0	0	0	0	0	0	0	0	0	0	0	0	0	0	0	0	0	0	0
OTU579	Unclassified	Unclassified	Unclassified	Unclassified	Unclassified	Unclassified	Unclassified	0	0	0	0	0	0	0	0	0	0	0	0	0	0	0	0	0	0	0	0	0	0	0	0	0	0	0	0	0	0	0	0	0	0	0	0	0	0	0	0	0	0
OTU580	Unclassified	Unclassified	Unclassified	Unclassified	Unclassified	Unclassified	Unclassified	0	0	0	0	0	0	0	0	0	0	0	0	0	0	0	0	0	0	0	0	0	0	0	0	0	0	0	0	0	0	0	0	0	0	0	0	0	0	1	0	0	0
OTU587	Unclassified	Unclassified	Unclassified	Unclassified	Unclassified	Unclassified	Unclassified	0	0	0	0	4	0	0	0	0	0	0	0	0	0	0	0	0	0	15	0	0	0	12	1	0	0	0	0	0	0	0	0	0	32	0	0	0	0	0	0	0	0
OTU588	Unclassified	Unclassified	Unclassified	Unclassified	Unclassified	Unclassified	Unclassified	0	0	0	0	0	0	0	0	0	0	0	0	0	0	0	0	0	0	7	0	0	0	0	0	1	0	0	0	0	0	0	0	0	0	0	0	0	0	0	0	0	0
OTU589	Bacteria	Proteobacteria	Betaproteobacteria	Burkholderiales	Alcaligenaceae	Sutterella	Unclassified	0	0	0	0	0	0	0	0	0	0	0	0	0	0	0	0	0	0	0	0	0	0	1	0	1	0	0	0	0	0	0	0	0	0	0	0	0	0	0	0	0	0
OTU591	Unclassified	Unclassified	Unclassified	Unclassified	Unclassified	Unclassified	Unclassified	0	0	0	0	0	0	0	0	0	0	0	1	0	0	0	0	0	0	0	0	0	115	0	0	0	0	0	0	0	0	0	0	0	0	0	0	0	0	0	0	0	0
OTU594	Bacteria	Firmicutes	Clostridia	Clostridiales	Lachnospiraceae	Blautia	Unclassified	0	0	0	0	0	0	0	1	2	0	0	0	0	0	0	0	0	0	0	0	0	1	1	0	0	0	0	0	0	0	0	0	0	1	0	0	0	0	0	0	0	4
OTU595	Bacteria	Firmicutes	Clostridia	Clostridiales	[Tissierellaceae]	Helcococcus	Unclassified	0	0	0	0	2	0	0	0	0	0	0	0	0	0	0	0	0	0	42	0	0	1	11	0	0	0	0	0	0	0	0	0	0	0	0	0	0	0	0	0	0	0
OTU596	Bacteria	Proteobacteria	Gammaproteobacteria	Enterobacteriales	Enterobacteriaceae	Unclassified	Unclassified	0	0	0	0	0	0	0	0	0	0	0	0	0	0	0	0	0	0	0	0	0	3	0	0	0	0	0	0	0	0	0	0	0	0	0	0	0	0	0	0	0	0
OTU598	Unclassified	Unclassified	Unclassified	Unclassified	Unclassified	Unclassified	Unclassified	0	0	0	0	0	0	0	0	0	0	0	0	0	0	0	0	0	0	0	0	0	0	0	0	0	0	0	0	0	0	0	0	0	0	0	0	0	0	0	0	0	0
OTU599	Unclassified	Unclassified	Unclassified	Unclassified	Unclassified	Unclassified	Unclassified	0	0	0	0	0	0	0	0	0	0	0	0	0	0	1	0	0	0	0	0	0	0	0	0	0	0	0	0	0	0	0	0	0	0	0	0	0	0	0	0	0	0
OTU601	Bacteria	Actinobacteria	Coriobacteriia	Coriobacteriales	Coriobacteriaceae	Collinsella	Collinsella_aerofaciens	0	8	0	0	0	0	0	0	0	0	0	0	0	0	0	0	0	0	0	0	0	6	6	0	0	0	0	0	0	0	0	0	0	2	2	0	0	0	0	0	0	1
OTU602	Unclassified	Unclassified	Unclassified	Unclassified	Unclassified	Unclassified	Unclassified	0	0	0	0	0	0	0	0	0	0	0	0	0	0	1	0	0	0	0	0	0	0	0	0	0	0	0	0	0	0	0	0	0	0	0	0	0	0	0	0	0	0
OTU603	Bacteria	Actinobacteria	Actinobacteria	Bifidobacteriales	Bifidobacteriaceae	Bifidobacterium	Bifidobacterium_bifidum	0	0	0	0	1	0	0	0	0	0	6	0	0	0	0	0	0	0	0	0	1	0	0	3	0	0	0	0	0	3	794	5	0	1	0	0	0	0	0	0	0	0
OTU604	Bacteria	Proteobacteria	Alphaproteobacteria	Rhodobacterales	Rhodobacteraceae	Rubellimicrobium	Unclassified	0	0	0	0	0	0	0	0	0	0	0	0	0	0	0	0	0	0	0	0	0	7	0	0	0	0	0	0	0	0	0	0	0	0	0	0	0	0	0	0	0	0
OTU607	Bacteria	Actinobacteria	Actinobacteria	Actinomycetales	Nocardioidaceae	Unclassified	Unclassified	0	0	0	0	0	0	0	0	5	0	0	0	0	0	0	0	0	0	0	0	0	21	0	0	0	0	0	0	0	0	0	0	0	0	2	0	0	0	0	0	0	0
OTU608	Bacteria	Bacteroidetes	Bacteroidia	Bacteroidales	Porphyromonadaceae	Parabacteroides	Unclassified	0	0	0	0	0	0	0	1	3	0	0	0	0	0	0	0	0	0	0	0	0	0	0	0	0	0	0	0	0	0	0	0	0	0	5	0	0	0	0	1	0	0
OTU609	Unclassified	Unclassified	Unclassified	Unclassified	Unclassified	Unclassified	Unclassified	0	0	0	0	9	2	0	0	0	0	0	0	0	0	0	0	0	0	0	0	0	0	0	0	0	0	0	0	0	0	0	0	0	0	0	0	0	0	2	0	0	0
OTU610	Unclassified	Unclassified	Unclassified	Unclassified	Unclassified	Unclassified	Unclassified	0	0	0	0	1	0	0	0	0	0	0	0	0	0	0	0	0	0	7	0	0	0	2	0	0	0	0	0	0	0	0	0	0	0	0	1	0	0	1	0	0	0
OTU611	Bacteria	Proteobacteria	Alphaproteobacteria	Caulobacterales	Caulobacteraceae	Asticcacaulis	Unclassified	0	0	0	0	0	0	0	0	0	0	0	0	0	0	0	0	0	0	0	0	0	0	0	0	0	0	0	0	0	0	0	0	0	0	0	0	0	0	0	0	0	0
OTU614	Bacteria	Firmicutes	Bacilli	Lactobacillales	Leuconostocaceae	Leuconostoc	Unclassified	0	0	0	0	0	2	0	0	0	0	0	0	0	0	0	0	0	0	0	0	0	9	13	0	0	0	0	0	0	0	0	0	0	0	3	0	0	0	0	0	0	0
OTU615	Unclassified	Unclassified	Unclassified	Unclassified	Unclassified	Unclassified	Unclassified	0	0	0	0	0	0	0	0	0	0	0	0	0	0	0	0	0	0	0	0	0	1	0	0	0	0	0	0	0	0	0	0	0	0	0	0	0	0	0	0	0	0
OTU616	Unclassified	Unclassified	Unclassified	Unclassified	Unclassified	Unclassified	Unclassified	0	0	0	0	0	0	0	0	0	0	0	0	0	0	0	0	0	0	0	0	0	0	0	0	0	0	0	0	0	0	0	0	0	0	0	0	0	0	0	0	0	0
OTU621	Bacteria	Firmicutes	Clostridia	Clostridiales	Veillonellaceae	Phascolarctobacterium	Unclassified	0	1	0	0	0	0	0	2	17	0	0	0	0	0	0	0	0	0	0	0	0	0	2	0	0	0	0	0	0	0	0	0	0	0	7	0	0	0	0	2	0	1
OTU622	Unclassified	Unclassified	Unclassified	Unclassified	Unclassified	Unclassified	Unclassified	0	0	0	0	0	0	0	0	1	0	0	0	0	0	0	0	0	0	0	0	0	1	0	0	0	0	0	0	0	0	0	0	0	0	0	0	0	0	0	0	0	0
OTU623	Bacteria	Proteobacteria	Betaproteobacteria	Neisseriales	Neisseriaceae	Unclassified	Unclassified	0	0	0	0	0	0	0	0	0	0	0	0	0	0	0	0	0	0	0	0	0	0	0	0	0	0	0	23	0	0	0	0	0	0	0	0	0	0	0	0	0	0
OTU624	Bacteria	Proteobacteria	Alphaproteobacteria	Caulobacterales	Caulobacteraceae	Unclassified	Unclassified	0	0	0	0	0	0	0	0	0	0	0	0	0	0	0	0	0	0	0	0	0	7	0	0	0	0	0	0	0	0	0	0	0	0	3	0	0	0	0	0	0	0
OTU625	Unclassified	Unclassified	Unclassified	Unclassified	Unclassified	Unclassified	Unclassified	0	0	0	0	0	0	0	0	0	0	0	0	0	0	0	0	0	0	0	0	0	0	0	0	0	0	0	0	0	0	0	0	0	0	0	0	0	0	0	0	0	0
OTU626	Bacteria	Firmicutes	Bacilli	Bacillales	Unclassified	Unclassified	Unclassified	0	0	0	0	0	0	0	0	0	0	0	0	0	0	0	0	0	0	0	0	0	3	0	0	0	0	0	0	0	0	0	0	0	0	0	0	0	0	0	0	0	0
OTU629	Unclassified	Unclassified	Unclassified	Unclassified	Unclassified	Unclassified	Unclassified	0	0	0	0	0	0	0	0	0	0	0	0	1	0	0	0	0	0	0	0	0	0	0	0	0	0	0	0	0	0	0	5	0	0	0	0	0	0	26	1	2	0
OTU630	Unclassified	Unclassified	Unclassified	Unclassified	Unclassified	Unclassified	Unclassified	0	0	0	0	0	0	0	0	6	0	0	0	0	0	0	0	0	0	0	0	0	2	0	0	0	0	0	0	0	0	0	0	0	0	3	0	0	0	0	0	0	0
OTU631	Bacteria	Firmicutes	Clostridia	Clostridiales	Unclassified	Unclassified	Unclassified	0	0	0	0	0	0	0	2	5	0	0	0	0	0	0	0	0	0	0	0	0	0	0	0	0	0	0	0	0	0	0	0	0	0	0	0	0	0	0	0	0	2
OTU632	Bacteria	Firmicutes	Bacilli	Lactobacillales	Unclassified	Unclassified	Unclassified	2	6	0	0	0	0	0	9	56	1	0	0	0	0	0	0	0	0	0	0	0	1	0	0	0	0	0	0	0	0	0	0	0	0	6	0	0	0	0	0	0	0
OTU635	Bacteria	Proteobacteria	Alphaproteobacteria	Rhodobacterales	Rhodobacteraceae	Rubellimicrobium	Unclassified	0	0	0	0	0	0	0	0	0	0	0	0	0	0	0	0	0	0	0	0	0	16	0	0	0	0	0	0	0	0	0	0	0	0	0	0	0	0	0	0	0	0
OTU636	Bacteria	Firmicutes	Clostridia	Clostridiales	Unclassified	Unclassified	Unclassified	0	0	0	0	0	0	0	2	9	0	0	0	0	0	0	0	0	0	0	0	0	1	0	0	0	0	0	0	0	0	0	0	0	0	0	0	0	0	0	0	0	0
OTU637	Bacteria	Firmicutes	Erysipelotrichi	Erysipelotrichales	Erysipelotrichaceae	[Eubacterium]	[Eubacterium]_dolichum	0	7	0	0	0	0	0	0	1	0	0	0	0	0	0	0	0	0	0	0	0	4	0	0	0	0	0	0	0	0	0	0	0	0	0	0	0	0	0	0	0	0
OTU638	Unclassified	Unclassified	Unclassified	Unclassified	Unclassified	Unclassified	Unclassified	0	0	0	0	0	98	1	0	0	0	0	0	0	0	0	0	0	0	0	0	0	1	0	0	0	0	0	0	0	0	0	0	0	0	0	0	0	0	0	0	0	0
OTU639	Bacteria	Firmicutes	Clostridia	Clostridiales	Veillonellaceae	Megamonas	Unclassified	0	0	0	0	0	0	0	0	0	0	0	0	0	0	0	0	0	0	0	1	0	0	0	0	0	0	0	0	0	0	0	0	0	0	0	0	0	0	0	5	0	6
OTU641	Bacteria	Firmicutes	Clostridia	Clostridiales	Unclassified	Unclassified	Unclassified	0	0	0	0	0	0	0	0	0	0	0	0	0	0	0	0	0	0	0	0	0	0	0	3	0	0	0	0	0	0	0	0	2	0	0	0	0	0	0	0	0	0
OTU644	Unclassified	Unclassified	Unclassified	Unclassified	Unclassified	Unclassified	Unclassified	0	0	0	0	0	1	0	0	0	0	0	0	0	0	0	0	1	76	0	0	0	0	0	0	0	0	0	0	0	0	0	0	0	0	0	0	0	0	0	0	0	0
OTU645	Unclassified	Unclassified	Unclassified	Unclassified	Unclassified	Unclassified	Unclassified	1	0	0	0	0	0	0	0	0	0	0	0	0	0	18	0	0	0	0	0	0	0	0	0	0	0	0	0	0	0	0	0	0	0	0	0	0	0	0	0	3	1
OTU646	Bacteria	Proteobacteria	Epsilonproteobacteria	Campylobacterales	Campylobacteraceae	Campylobacter	Unclassified	0	0	0	0	0	0	0	0	0	0	0	76	0	0	0	0	0	0	0	0	0	0	0	0	0	0	0	0	0	0	0	0	0	0	0	0	0	0	0	0	0	0
OTU647	Unclassified	Unclassified	Unclassified	Unclassified	Unclassified	Unclassified	Unclassified	0	0	0	0	0	0	0	0	0	0	0	0	0	0	0	0	0	0	0	0	0	0	0	0	0	0	0	0	0	0	0	0	2	0	13	0	0	0	0	0	0	0
OTU649	Bacteria	Proteobacteria	Gammaproteobacteria	Pseudomonadales	Moraxellaceae	Acinetobacter	Unclassified	0	0	0	0	0	0	0	0	0	0	0	0	0	0	0	0	0	0	0	0	0	8	0	0	0	0	0	0	0	0	0	0	0	0	0	0	0	0	0	0	0	0
OTU650	Bacteria	Actinobacteria	Actinobacteria	Actinomycetales	Corynebacteriaceae	Corynebacterium	Unclassified	0	0	0	0	0	1	0	0	0	0	0	0	0	0	0	0	0	0	0	0	0	0	0	0	0	0	0	0	0	0	0	0	0	0	0	0	0	0	0	0	0	0
OTU651	Bacteria	Bacteroidetes	Flavobacteriia	Flavobacteriales	Flavobacteriaceae	Capnocytophaga	Unclassified	0	0	0	0	0	0	0	0	0	0	0	94	1	0	0	0	0	0	0	0	0	0	0	0	0	0	0	1	0	0	0	0	0	0	0	0	0	0	0	0	0	0
OTU654	Bacteria	Firmicutes	Bacilli	Lactobacillales	Lactobacillaceae	Lactobacillus	Lactobacillus_iners	0	0	0	0	0	3	1	2	0	0	0	0	0	0	1	0	0	0	0	1	0	0	0	0	0	1	1	0	0	0	0	0	0	0	0	0	0	0	0	4	0	2
OTU657	Bacteria	Proteobacteria	Deltaproteobacteria	Desulfovibrionales	Desulfovibrionaceae	Bilophila	Unclassified	0	0	0	0	0	0	0	0	2	0	0	0	0	0	0	0	0	0	0	0	1	0	0	0	0	0	0	0	0	0	0	0	0	0	1	1	0	0	0	0	0	0
OTU659	Bacteria	Bacteroidetes	Bacteroidia	Bacteroidales	Unclassified	Unclassified	Unclassified	0	0	0	0	0	0	0	0	0	0	0	0	0	0	0	0	0	0	0	0	0	0	0	0	0	0	0	0	0	0	0	0	0	0	0	0	0	0	0	0	0	0
OTU660	Unclassified	Unclassified	Unclassified	Unclassified	Unclassified	Unclassified	Unclassified	0	0	0	1	3	0	0	3	0	0	0	1	0	0	0	0	0	0	2	0	0	0	0	6	0	0	0	0	0	0	0	0	0	0	0	0	0	0	0	0	0	0
OTU661	Bacteria	TM7	TM7-3	Unclassified	Unclassified	Unclassified	Unclassified	0	2	0	0	0	0	0	0	0	0	0	0	0	0	0	0	0	0	0	0	0	0	0	0	0	0	0	0	0	0	0	0	0	0	5	0	0	0	0	0	0	0
OTU662	Bacteria	Proteobacteria	Betaproteobacteria	Burkholderiales	Burkholderiaceae	Lautropia	Unclassified	0	0	0	0	0	0	0	0	0	0	0	0	0	0	0	0	0	0	0	0	0	2	1	0	0	0	0	0	0	0	0	0	0	0	4	0	0	0	0	0	0	0
OTU663	Unclassified	Unclassified	Unclassified	Unclassified	Unclassified	Unclassified	Unclassified	0	0	0	0	0	0	0	0	8	0	0	1	0	0	0	0	0	0	0	0	0	1	0	0	0	0	0	0	0	0	0	0	0	0	1	0	0	1	0	0	0	0
OTU664	Unclassified	Unclassified	Unclassified	Unclassified	Unclassified	Unclassified	Unclassified	0	0	0	0	0	1	0	0	4	0	0	0	0	0	0	0	0	0	0	0	0	0	0	0	0	0	0	0	0	0	0	0	0	0	0	0	0	0	0	0	0	0
OTU666	Bacteria	Proteobacteria	Gammaproteobacteria	Pseudomonadales	Pseudomonadaceae	Pseudomonas	Unclassified	0	0	0	0	0	0	0	0	0	0	0	0	0	0	0	0	0	0	0	0	0	8	0	0	0	0	0	0	0	0	0	0	0	0	0	0	0	0	0	0	0	0
OTU667	Unclassified	Unclassified	Unclassified	Unclassified	Unclassified	Unclassified	Unclassified	0	0	0	0	0	0	0	0	0	0	0	0	0	0	0	0	0	0	0	0	0	0	0	0	0	0	0	0	0	0	0	0	0	0	0	0	0	0	0	0	0	0
OTU668	Unclassified	Unclassified	Unclassified	Unclassified	Unclassified	Unclassified	Unclassified	0	0	0	0	1	0	0	1	0	0	2	0	0	0	0	0	0	0	4	0	0	1	2	2	3	0	0	2	0	0	0	0	2	0	11	1	0	0	5	2	0	1
OTU670	Unclassified	Unclassified	Unclassified	Unclassified	Unclassified	Unclassified	Unclassified	0	0	0	0	0	0	0	1	0	0	0	0	0	0	0	0	0	0	2	0	0	0	0	0	0	0	0	0	0	0	0	0	3	0	0	0	0	0	1	0	0	0
OTU678	Unclassified	Unclassified	Unclassified	Unclassified	Unclassified	Unclassified	Unclassified	0	0	0	0	0	0	0	0	0	0	0	0	0	0	0	0	0	0	0	0	0	1	0	4	0	4	0	0	0	0	0	0	0	0	15	0	0	0	0	0	0	0
OTU679	Bacteria	Firmicutes	Clostridia	Clostridiales	Unclassified	Unclassified	Unclassified	0	0	0	0	0	0	0	5	16	0	0	0	0	0	0	0	0	0	0	0	0	1	2	0	0	0	1	0	3	0	0	0	0	5	0	0	0	0	0	0	0	8
OTU680	Bacteria	[Thermi]	Deinococci	Deinococcales	Deinococcaceae	Deinococcus	Unclassified	0	0	0	0	0	0	0	0	0	0	0	0	0	0	0	0	0	0	0	0	0	0	0	0	0	0	0	0	0	0	0	0	0	0	0	0	0	0	0	0	0	0
OTU681	Unclassified	Unclassified	Unclassified	Unclassified	Unclassified	Unclassified	Unclassified	6	0	0	0	0	0	0	0	0	0	0	0	9	0	0	0	0	0	0	0	0	0	0	0	0	0	0	0	0	0	0	22	0	0	0	0	0	0	0	0	4	0
OTU685	Unclassified	Unclassified	Unclassified	Unclassified	Unclassified	Unclassified	Unclassified	0	0	0	0	0	0	0	5	0	0	0	3	0	0	0	0	0	1	0	0	3	0	1	0	0	0	0	0	0	0	0	0	1	0	4	1	2	0	0	3	0	0
OTU686	Bacteria	Bacteroidetes	Sphingobacteriia	Sphingobacteriales	Sphingobacteriaceae	Sphingobacterium	Sphingobacterium_multivorum	0	0	0	0	0	0	0	0	0	0	0	0	0	0	0	0	0	0	0	0	0	1	0	0	0	0	0	0	0	0	0	0	0	0	0	0	0	0	0	0	0	0
OTU691	Unclassified	Unclassified	Unclassified	Unclassified	Unclassified	Unclassified	Unclassified	0	0	0	0	0	0	0	0	0	0	0	0	0	0	0	0	0	0	0	0	0	0	0	0	0	0	0	0	0	0	0	0	0	0	0	0	0	0	0	0	0	0
OTU692	Bacteria	Actinobacteria	Actinobacteria	Actinomycetales	Corynebacteriaceae	Corynebacterium	Corynebacterium_kroppenstedtii	0	0	0	0	0	0	0	0	0	0	0	0	0	0	0	0	0	0	0	0	0	0	0	1	0	0	0	0	0	0	2	0	0	0	0	0	0	0	0	0	0	0
OTU693	Bacteria	Bacteroidetes	[Saprospirae]	[Saprospirales]	Unclassified	Unclassified	Unclassified	0	0	0	0	0	0	0	0	0	0	0	0	0	0	0	0	0	0	0	0	0	0	0	0	0	0	0	0	0	0	0	0	0	0	0	1	0	0	0	0	0	0
OTU699	Bacteria	Firmicutes	Clostridia	Clostridiales	Lachnospiraceae	Unclassified	Unclassified	0	0	0	0	0	0	0	4	31	0	0	0	0	0	0	0	0	0	0	0	0	0	0	0	4	0	0	0	0	0	0	0	0	0	0	0	0	0	0	0	0	0
OTU701	Bacteria	Firmicutes	Clostridia	Clostridiales	Lachnospiraceae	Unclassified	Unclassified	0	0	0	0	1	1	0	3	30	0	0	0	0	0	0	0	0	0	0	0	0	0	2	0	0	0	1	0	0	0	0	0	0	0	0	0	0	0	0	0	0	2
OTU702	Unclassified	Unclassified	Unclassified	Unclassified	Unclassified	Unclassified	Unclassified	0	0	0	0	0	0	0	0	0	0	1	2	0	0	0	0	4	0	1	0	0	2	2	0	0	0	0	0	0	0	3	0	3	0	2	10	0	0	5	2	0	0
OTU705	Unclassified	Unclassified	Unclassified	Unclassified	Unclassified	Unclassified	Unclassified	0	0	0	0	11	0	0	0	0	0	0	2	0	0	0	0	0	8	0	0	4	0	0	0	0	0	0	1	0	0	0	0	0	0	0	1	0	0	10	7	0	0
OTU706	Unclassified	Unclassified	Unclassified	Unclassified	Unclassified	Unclassified	Unclassified	0	0	0	0	0	0	0	0	0	0	0	0	0	0	0	0	0	0	0	0	0	3	0	0	1	0	0	0	0	0	0	0	0	0	0	0	0	0	0	0	0	0
OTU707	Unclassified	Unclassified	Unclassified	Unclassified	Unclassified	Unclassified	Unclassified	0	0	0	0	0	0	0	0	0	0	0	0	0	0	0	0	0	0	1	0	0	12	0	1	0	0	0	0	0	0	0	0	0	0	0	0	0	0	0	0	0	0
OTU710	Unclassified	Unclassified	Unclassified	Unclassified	Unclassified	Unclassified	Unclassified	0	0	0	0	0	0	0	0	0	0	0	0	0	0	0	0	0	0	0	0	0	0	0	0	0	0	0	0	0	0	0	0	0	0	0	0	0	0	0	0	0	0
OTU711	Bacteria	Actinobacteria	Actinobacteria	Actinomycetales	Propionibacteriaceae	Propionibacterium	Propionibacterium_granulosum	0	0	0	0	0	0	0	0	0	0	0	0	0	0	0	0	0	0	0	0	0	1	0	0	0	0	0	0	0	0	0	0	0	0	0	1	0	0	0	0	0	0
OTU712	Unclassified	Unclassified	Unclassified	Unclassified	Unclassified	Unclassified	Unclassified	0	0	0	0	0	0	0	0	0	0	0	0	0	0	0	0	0	0	0	0	0	0	0	0	0	0	0	0	0	0	0	0	0	0	0	0	0	0	0	0	0	0
OTU713	Bacteria	Firmicutes	Bacilli	Lactobacillales	Unclassified	Unclassified	Unclassified	0	8	0	24	0	0	0	0	5	29	0	0	0	0	0	0	0	0	0	0	0	0	0	0	0	0	0	0	0	0	0	0	0	0	0	0	0	0	0	0	0	0
OTU715	Bacteria	Firmicutes	Bacilli	Lactobacillales	Lactobacillaceae	Lactobacillus	Unclassified	0	0	0	0	0	1	0	0	0	0	0	0	0	0	0	0	0	0	0	0	0	0	0	0	0	0	0	0	0	0	0	0	0	0	0	0	0	0	0	0	0	1
OTU717	Bacteria	Firmicutes	Bacilli	Bacillales	Bacillaceae	Geobacillus	Unclassified	0	0	0	0	0	0	0	0	0	0	0	0	0	0	0	0	0	0	0	0	0	0	0	0	0	0	0	0	0	0	0	0	0	0	0	0	0	0	0	0	0	0
OTU724	Unclassified	Unclassified	Unclassified	Unclassified	Unclassified	Unclassified	Unclassified	0	0	0	0	1	1	0	0	0	0	0	0	0	0	0	0	0	0	16	0	0	0	3	24	3	0	0	0	0	0	0	0	0	0	0	0	0	0	0	0	0	0
OTU725	Unclassified	Unclassified	Unclassified	Unclassified	Unclassified	Unclassified	Unclassified	1	0	1	0	0	0	0	2	0	0	0	0	1	0	0	0	0	0	0	0	0	0	0	0	0	0	0	0	0	0	0	3	0	0	0	0	0	0	0	0	7	0
OTU729	Unclassified	Unclassified	Unclassified	Unclassified	Unclassified	Unclassified	Unclassified	0	1	0	0	3	0	0	0	0	0	0	1	0	0	0	0	0	0	5	0	0	1	6	1	4	0	0	0	0	0	0	0	1	0	9	4	0	0	0	0	0	0
OTU734	Unclassified	Unclassified	Unclassified	Unclassified	Unclassified	Unclassified	Unclassified	0	0	0	0	0	0	0	0	0	0	0	0	0	0	0	0	0	0	0	0	0	1	0	0	0	0	0	0	0	0	0	0	0	0	0	0	0	0	0	0	0	0
OTU735	Unclassified	Unclassified	Unclassified	Unclassified	Unclassified	Unclassified	Unclassified	0	0	0	0	0	0	0	0	0	0	0	0	0	0	0	0	0	0	1	0	0	0	0	1	0	0	0	0	0	0	0	0	0	0	0	0	0	0	0	0	0	0
OTU737	Unclassified	Unclassified	Unclassified	Unclassified	Unclassified	Unclassified	Unclassified	0	0	0	0	0	0	0	0	0	0	0	0	1	0	0	0	0	0	0	0	0	0	0	0	0	0	0	0	0	0	0	1	0	0	0	0	0	0	0	0	0	0
OTU738	Bacteria	Firmicutes	Clostridia	Clostridiales	Clostridiaceae	Clostridium	Unclassified	0	0	0	0	0	0	0	0	3	0	0	0	0	0	0	0	0	0	0	0	0	1	2	0	0	0	0	0	0	0	0	0	0	0	0	0	0	0	0	0	0	0
OTU739	Unclassified	Unclassified	Unclassified	Unclassified	Unclassified	Unclassified	Unclassified	0	0	0	0	0	0	0	2	0	0	0	0	0	0	0	0	0	0	11	0	0	0	0	1	0	0	0	0	0	0	0	0	0	0	0	4	0	0	8	0	0	0
OTU745	Unclassified	Unclassified	Unclassified	Unclassified	Unclassified	Unclassified	Unclassified	0	0	0	0	0	0	0	0	0	0	0	0	0	0	0	2	0	0	0	0	0	0	0	0	0	0	0	15	0	0	2	0	0	0	0	1	0	1	1	0	0	0
OTU746	Bacteria	Firmicutes	Clostridia	Clostridiales	Veillonellaceae	Veillonella	Unclassified	0	0	0	0	0	0	3	1	0	0	0	0	0	0	0	0	0	0	0	0	0	0	0	0	0	0	0	0	0	0	0	0	0	0	5	0	0	0	0	0	0	0
OTU747	Unclassified	Unclassified	Unclassified	Unclassified	Unclassified	Unclassified	Unclassified	0	0	0	0	0	0	0	0	0	0	0	0	0	0	0	0	0	0	0	0	0	0	0	0	0	0	0	0	0	0	0	0	0	0	0	0	0	0	0	0	0	0
OTU748	Unclassified	Unclassified	Unclassified	Unclassified	Unclassified	Unclassified	Unclassified	0	0	0	0	0	1	0	0	0	0	7	0	0	0	0	0	0	0	0	0	0	0	0	12	1	0	0	3	0	0	0	0	0	0	221	0	0	0	0	0	0	0
OTU749	Unclassified	Unclassified	Unclassified	Unclassified	Unclassified	Unclassified	Unclassified	0	0	0	0	0	0	0	0	0	0	0	0	0	0	0	0	0	0	0	0	0	0	0	0	0	0	0	0	0	0	0	0	0	0	0	0	0	0	0	0	0	0
OTU750	Unclassified	Unclassified	Unclassified	Unclassified	Unclassified	Unclassified	Unclassified	0	0	0	0	1	0	0	0	0	0	0	0	0	0	0	0	0	0	0	0	0	0	0	1	0	0	0	0	0	0	0	0	0	0	0	0	0	0	1	0	0	0
OTU751	Unclassified	Unclassified	Unclassified	Unclassified	Unclassified	Unclassified	Unclassified	0	0	0	0	0	0	0	0	2	0	0	0	0	0	0	1	0	0	0	0	0	0	0	0	0	0	0	3	0	0	0	0	0	0	0	0	1	0	0	0	0	0
OTU752	Bacteria	Firmicutes	Bacilli	Bacillales	Staphylococcaceae	Jeotgalicoccus	Unclassified	0	0	0	0	0	1	0	0	0	1	0	0	0	0	0	0	0	0	1	0	0	10	0	0	0	0	0	0	0	0	1	0	0	0	0	0	0	0	0	0	0	0
OTU754	Bacteria	Bacteroidetes	Bacteroidia	Bacteroidales	Prevotellaceae	Prevotella	Unclassified	0	0	0	0	0	0	0	0	0	0	0	0	0	0	5	0	0	0	0	0	0	0	0	0	0	0	0	0	0	1	0	0	0	1	44	7	0	0	0	0	2	1
OTU755	Bacteria	Proteobacteria	Betaproteobacteria	Burkholderiales	Comamonadaceae	Unclassified	Unclassified	0	0	0	0	0	0	0	0	0	0	0	0	0	0	0	0	0	0	0	0	0	2	0	0	0	0	0	0	0	0	0	0	0	0	0	0	0	0	0	0	0	0
OTU757	Bacteria	Firmicutes	Clostridia	Clostridiales	Unclassified	Unclassified	Unclassified	0	0	0	0	0	0	0	0	0	0	0	0	0	0	0	0	0	0	0	0	0	0	0	0	0	0	0	0	0	0	0	0	0	0	0	0	0	0	0	0	0	0
OTU763	Bacteria	Proteobacteria	Gammaproteobacteria	Alteromonadales	[Chromatiaceae]	Rheinheimera	Unclassified	0	0	0	0	0	0	0	0	0	0	0	0	0	0	0	0	0	0	0	0	0	26	0	0	0	0	0	0	0	0	0	0	0	0	0	0	0	0	0	0	0	0
OTU765	Bacteria	Firmicutes	Clostridia	Clostridiales	Ruminococcaceae	Unclassified	Unclassified	0	0	0	0	0	0	0	2	0	0	0	0	0	0	0	0	0	0	0	0	0	0	0	0	0	0	0	0	0	0	0	0	0	0	0	0	0	0	0	0	0	0
OTU766	Unclassified	Unclassified	Unclassified	Unclassified	Unclassified	Unclassified	Unclassified	0	0	0	0	0	0	0	0	0	0	0	0	0	0	0	0	0	0	0	0	0	0	0	0	0	0	0	0	0	0	0	0	0	0	0	0	0	0	0	0	0	0
OTU767	Bacteria	Firmicutes	Bacilli	Lactobacillales	Lactobacillaceae	Lactobacillus	Unclassified	0	0	0	0	0	1	0	0	0	0	0	0	0	1	0	0	0	0	0	4	2	0	0	0	0	0	1	0	0	0	0	0	0	0	0	0	0	2	0	2	0	0
OTU768	Bacteria	Bacteroidetes	Bacteroidia	Bacteroidales	Prevotellaceae	Prevotella	Unclassified	0	0	0	0	0	0	0	0	0	0	0	0	0	0	0	0	0	0	0	0	0	2	0	0	0	0	0	0	0	0	0	0	0	0	0	0	0	0	0	0	0	0
OTU769	Unclassified	Unclassified	Unclassified	Unclassified	Unclassified	Unclassified	Unclassified	0	0	0	0	0	0	0	0	0	0	0	0	0	0	0	0	0	0	0	0	0	0	0	0	0	0	0	0	0	0	2	0	0	1	25	1	0	0	0	0	0	0
OTU770	Unclassified	Unclassified	Unclassified	Unclassified	Unclassified	Unclassified	Unclassified	0	0	0	0	0	0	0	0	0	0	0	0	0	0	0	0	0	0	0	0	0	0	0	0	0	0	0	0	0	0	0	0	0	0	0	0	0	0	0	0	0	0
OTU771	Bacteria	Firmicutes	Clostridia	Clostridiales	Unclassified	Unclassified	Unclassified	0	0	0	0	0	0	0	0	1	0	0	0	0	0	0	0	0	0	0	0	0	5	0	0	0	0	0	0	0	0	0	0	0	0	36	0	0	0	0	0	0	0
OTU773	Bacteria	Proteobacteria	Gammaproteobacteria	Xanthomonadales	Xanthomonadaceae	Unclassified	Unclassified	0	0	0	0	0	0	0	0	0	0	0	0	0	0	0	0	0	0	0	0	0	2	0	0	0	0	0	0	0	0	0	0	0	0	0	0	0	0	0	0	0	0
OTU776	Unclassified	Unclassified	Unclassified	Unclassified	Unclassified	Unclassified	Unclassified	0	0	0	0	0	0	0	0	0	0	0	0	0	0	0	0	0	0	0	0	0	0	0	0	0	0	0	0	0	0	0	0	0	0	0	0	0	0	0	0	0	0
OTU777	Bacteria	Proteobacteria	Alphaproteobacteria	Rhizobiales	Unclassified	Unclassified	Unclassified	0	0	0	0	0	0	0	0	0	0	0	0	0	0	0	0	0	0	0	0	0	24	0	0	0	0	0	0	0	0	0	0	0	0	0	0	0	0	0	0	0	0
OTU779	Unclassified	Unclassified	Unclassified	Unclassified	Unclassified	Unclassified	Unclassified	0	0	0	0	1	0	0	0	0	0	0	0	0	0	0	0	0	0	2	0	0	0	3	2	0	0	0	0	0	0	0	0	0	0	0	4	0	0	4	0	0	0
OTU782	Unclassified	Unclassified	Unclassified	Unclassified	Unclassified	Unclassified	Unclassified	0	0	0	0	0	1	2	0	0	0	0	0	0	0	0	0	0	0	1	0	0	0	0	0	0	1	0	0	0	0	1	0	0	0	0	0	0	0	1	1	0	0
OTU784	Unclassified	Unclassified	Unclassified	Unclassified	Unclassified	Unclassified	Unclassified	0	0	0	0	0	0	0	2	0	0	0	0	0	0	0	0	0	0	1	0	0	0	0	1	0	0	0	2	0	0	0	0	0	0	0	0	0	0	3	0	0	0
OTU786	Unclassified	Unclassified	Unclassified	Unclassified	Unclassified	Unclassified	Unclassified	0	0	0	0	0	0	0	1	0	0	0	0	0	0	0	0	0	0	0	0	0	1	0	0	0	0	0	1	0	0	0	0	0	0	3	1	0	0	0	0	0	0
OTU788	Bacteria	Actinobacteria	Actinobacteria	Actinomycetales	Propionibacteriaceae	Unclassified	Unclassified	0	0	0	0	0	0	0	0	0	0	0	0	0	0	0	0	0	0	0	0	0	0	0	0	0	0	0	0	0	0	0	0	0	0	6	0	0	0	0	0	0	0
OTU790	Bacteria	Proteobacteria	Alphaproteobacteria	Rickettsiales	mitochondria	Unclassified	Unclassified	0	0	0	0	0	5	0	0	0	0	0	0	0	0	0	0	0	0	0	0	0	31	0	0	0	0	0	0	0	0	0	0	0	0	0	0	0	0	0	0	0	0
OTU791	Bacteria	Firmicutes	Clostridia	Clostridiales	Lachnospiraceae	Unclassified	Unclassified	0	0	0	0	0	0	0	6	20	0	0	0	0	0	0	0	0	0	0	0	0	1	0	0	0	0	0	0	0	0	0	0	0	0	0	0	0	0	0	0	0	0
OTU793	Bacteria	Bacteroidetes	Bacteroidia	Bacteroidales	Prevotellaceae	Prevotella	Prevotella_pallens	1	1	0	0	0	0	0	0	2	0	0	0	0	0	0	0	0	0	0	0	0	3	0	0	0	0	0	0	0	0	0	0	0	0	0	0	0	0	0	0	0	0
OTU794	Bacteria	Actinobacteria	Actinobacteria	Actinomycetales	Mycobacteriaceae	Mycobacterium	Unclassified	0	0	0	0	0	0	0	0	0	3	0	0	0	0	0	0	0	0	0	0	0	12	0	0	0	0	0	0	0	0	0	0	0	0	0	0	0	0	0	0	0	0
OTU796	Bacteria	Firmicutes	Bacilli	Bacillales	[Thermicanaceae]	Thermicanus	Unclassified	0	0	0	0	0	0	0	0	0	0	0	0	0	0	0	0	0	0	0	0	0	0	0	0	0	0	0	0	0	0	0	0	0	0	0	0	0	0	0	0	0	0
OTU798	Bacteria	Proteobacteria	Gammaproteobacteria	Pseudomonadales	Moraxellaceae	Enhydrobacter	Unclassified	0	0	0	0	0	0	0	0	0	0	0	0	0	0	0	0	0	0	0	0	0	0	0	0	0	0	0	0	0	0	0	0	0	0	1	0	0	0	0	0	0	0
OTU799	Unclassified	Unclassified	Unclassified	Unclassified	Unclassified	Unclassified	Unclassified	0	0	0	0	0	0	0	0	0	0	0	0	0	0	0	0	0	0	0	0	0	0	0	0	0	0	0	0	0	0	0	0	0	0	0	0	0	0	0	0	0	0
OTU801	Bacteria	Bacteroidetes	Bacteroidia	Bacteroidales	Bacteroidaceae	Bacteroides	Unclassified	0	0	0	0	0	1	0	12	71	0	0	0	0	0	0	0	0	0	0	0	0	5	1	0	0	0	1	0	0	0	0	0	0	0	0	0	0	0	0	1	0	0
OTU804	Bacteria	Fusobacteria	Fusobacteriia	Fusobacteriales	Leptotrichiaceae	Sneathia	Unclassified	27	0	18	0	0	0	0	1	0	0	0	0	15	115	5	0	0	0	0	0	0	0	10	0	0	0	0	0	0	0	0	76	0	0	0	0	16	0	0	0	16	20
OTU807	Unclassified	Unclassified	Unclassified	Unclassified	Unclassified	Unclassified	Unclassified	0	0	0	0	0	0	0	1	0	0	0	0	0	0	1	0	0	0	0	0	0	3	27	4	7	0	0	0	0	0	0	0	0	0	0	0	0	0	0	0	1	2
OTU810	Unclassified	Unclassified	Unclassified	Unclassified	Unclassified	Unclassified	Unclassified	0	0	0	0	0	0	0	0	0	0	0	0	0	0	0	0	0	0	0	0	0	0	0	0	0	0	0	0	0	0	0	0	0	0	0	0	0	0	0	0	0	0
OTU814	Unclassified	Unclassified	Unclassified	Unclassified	Unclassified	Unclassified	Unclassified	0	0	0	0	0	0	0	0	0	0	0	0	0	0	0	0	0	0	0	0	0	1	0	0	0	0	0	0	0	0	0	0	0	0	0	0	0	0	0	0	0	0
OTU817	Unclassified	Unclassified	Unclassified	Unclassified	Unclassified	Unclassified	Unclassified	0	0	0	0	0	0	0	0	0	0	0	0	0	0	0	0	0	0	0	0	0	0	0	0	0	0	0	0	0	0	0	0	0	0	0	0	0	0	0	0	0	0
OTU819	Bacteria	Firmicutes	Clostridia	Clostridiales	Unclassified	Unclassified	Unclassified	0	0	0	0	0	0	0	0	1	0	0	0	0	0	0	0	0	0	0	0	0	0	6	4	0	0	0	0	0	0	0	0	0	0	0	0	0	0	0	0	0	1
OTU820	Bacteria	Cyanobacteria	Chloroplast	Streptophyta	Unclassified	Unclassified	Unclassified	0	0	0	0	0	11	0	0	0	0	0	0	0	0	0	0	0	0	0	0	0	3	0	0	0	0	0	0	0	0	0	0	0	0	0	0	0	0	0	0	0	0
OTU821	Bacteria	Firmicutes	Clostridia	Clostridiales	Unclassified	Unclassified	Unclassified	0	0	0	0	0	0	0	0	0	0	0	0	0	0	0	0	0	0	0	0	0	3	0	0	0	0	0	0	1	1	0	0	0	0	0	0	0	0	0	0	0	2
OTU823	Unclassified	Unclassified	Unclassified	Unclassified	Unclassified	Unclassified	Unclassified	0	0	0	0	0	0	0	0	0	0	0	0	0	0	0	0	0	0	0	0	0	0	0	0	0	0	0	0	0	0	0	0	0	0	0	0	0	0	0	0	0	0
OTU825	Unclassified	Unclassified	Unclassified	Unclassified	Unclassified	Unclassified	Unclassified	0	0	0	0	2	0	0	0	0	0	0	0	0	0	0	0	0	0	24	1	0	1	0	1	0	0	0	0	0	0	0	0	0	0	1	0	0	0	0	0	0	0
OTU828	Bacteria	Firmicutes	Bacilli	Bacillales	Unclassified	Unclassified	Unclassified	0	0	0	0	0	1	0	0	0	0	0	0	0	0	0	0	0	0	0	0	0	15	0	0	3	0	0	0	0	0	0	0	0	0	1	0	0	0	0	0	0	0
OTU830	Bacteria	Bacteroidetes	Sphingobacteriia	Sphingobacteriales	Unclassified	Unclassified	Unclassified	0	0	0	0	0	0	0	0	0	0	0	0	0	0	0	0	0	0	0	0	0	0	0	0	0	0	0	0	0	0	0	0	0	0	0	0	0	0	0	0	0	0
OTU831	Unclassified	Unclassified	Unclassified	Unclassified	Unclassified	Unclassified	Unclassified	0	0	0	0	0	0	0	0	0	0	0	0	0	0	0	0	0	0	0	0	0	0	0	0	0	0	0	0	0	0	0	0	0	0	0	0	0	0	0	0	0	0
OTU832	Unclassified	Unclassified	Unclassified	Unclassified	Unclassified	Unclassified	Unclassified	0	0	0	0	0	0	0	0	0	0	0	0	0	0	0	1	0	0	0	0	0	0	0	0	0	0	0	0	0	2	0	0	0	0	0	0	0	0	0	0	0	0
OTU833	Unclassified	Unclassified	Unclassified	Unclassified	Unclassified	Unclassified	Unclassified	0	0	0	0	0	0	0	0	0	0	0	0	0	0	0	0	0	0	0	0	0	0	0	0	0	0	1	0	0	0	0	0	0	0	0	0	0	0	0	0	0	0
OTU838	Unclassified	Unclassified	Unclassified	Unclassified	Unclassified	Unclassified	Unclassified	0	0	0	0	0	0	0	0	0	0	0	0	0	0	0	0	0	0	0	0	0	0	0	0	0	0	0	0	0	0	0	0	0	0	0	0	0	0	0	0	0	0
OTU840	Unclassified	Unclassified	Unclassified	Unclassified	Unclassified	Unclassified	Unclassified	0	0	0	0	0	0	0	0	0	0	0	0	0	0	0	0	0	0	0	0	0	0	0	0	0	0	0	0	0	0	0	0	0	0	0	0	0	0	0	0	0	0
OTU841	Bacteria	Actinobacteria	Actinobacteria	Actinomycetales	Corynebacteriaceae	Corynebacterium	Unclassified	0	0	0	0	0	0	0	0	0	0	0	0	0	0	0	0	0	0	0	0	0	0	0	0	2	2	1	0	0	0	0	0	0	0	0	0	0	0	0	0	0	0
OTU844	Bacteria	Actinobacteria	Coriobacteriia	Coriobacteriales	Coriobacteriaceae	Unclassified	Unclassified	1423	169	1910	26	2	1	0	1	0	0	0	1	759	4	696	22	0	0	0	0	0	1	1	0	0	0	0	0	0	0	0	0	0	0	0	0	0	0	0	0	278	12
OTU845	Bacteria	[Thermi]	Deinococci	Deinococcales	Deinococcaceae	Deinococcus	Deinococcus_geothermalis	0	0	0	0	0	0	0	0	0	0	0	0	0	0	0	0	0	0	0	0	0	0	0	0	0	0	0	0	0	0	0	0	0	0	0	0	0	0	0	0	0	0
OTU847	Bacteria	Proteobacteria	Betaproteobacteria	Burkholderiales	Comamonadaceae	Unclassified	Unclassified	0	0	0	0	0	0	0	0	0	0	0	0	0	0	0	0	0	0	0	0	0	16	0	0	0	0	0	0	0	0	0	0	0	0	0	0	0	0	0	0	0	0
OTU851	Bacteria	Bacteroidetes	Bacteroidia	Bacteroidales	[Paraprevotellaceae]	[Prevotella]	Unclassified	0	0	0	0	0	0	0	0	0	0	0	0	0	0	0	0	0	0	0	0	0	0	0	0	0	2	0	0	0	0	0	0	0	0	0	0	0	0	0	0	0	0
OTU855	Unclassified	Unclassified	Unclassified	Unclassified	Unclassified	Unclassified	Unclassified	0	0	0	0	0	1	0	0	0	1	0	0	0	0	0	0	0	0	0	0	0	0	0	0	0	0	0	0	0	0	0	0	0	0	0	0	0	0	0	0	0	0
OTU857	Bacteria	Firmicutes	Bacilli	Bacillales	[Exiguobacteraceae]	Exiguobacterium	Unclassified	0	0	0	0	0	0	0	0	0	0	0	0	0	0	0	0	0	0	0	0	0	8	0	0	1	0	0	0	0	0	0	0	0	0	0	0	0	0	0	0	0	0
OTU858	Bacteria	Unclassified	Unclassified	Unclassified	Unclassified	Unclassified	Unclassified	0	0	0	0	0	0	0	0	0	0	0	0	0	0	0	0	0	0	0	0	0	0	0	0	0	0	0	0	0	0	0	0	0	0	0	0	0	0	0	0	0	0
OTU859	Bacteria	Actinobacteria	Actinobacteria	Actinomycetales	Actinomycetaceae	Actinomyces	Unclassified	0	0	0	0	0	0	0	1	45	0	0	0	0	0	0	3	0	0	0	0	0	0	0	0	0	0	0	0	0	0	0	0	0	46	0	0	0	0	0	0	0	0
OTU860	Unclassified	Unclassified	Unclassified	Unclassified	Unclassified	Unclassified	Unclassified	0	0	0	0	0	0	0	0	0	0	1	0	0	0	0	0	0	0	0	0	0	0	0	1	0	0	0	1	0	0	0	0	0	0	0	0	0	0	0	0	0	0
OTU861	Unclassified	Unclassified	Unclassified	Unclassified	Unclassified	Unclassified	Unclassified	0	0	0	0	0	0	0	0	0	0	0	0	0	0	0	0	0	0	0	0	0	0	0	0	0	0	0	0	0	0	0	0	0	0	0	0	0	0	0	0	0	0
OTU862	Bacteria	Bacteroidetes	Bacteroidia	Bacteroidales	Prevotellaceae	Prevotella	Unclassified	0	0	0	0	11	2	0	20	1	1	5	46	5	72	8	5	0	0	7	6	14	13	5	5	3	0	0	29	0	0	0	3	50	3	1	17	1	1	4	13	0	0
OTU863	Unclassified	Unclassified	Unclassified	Unclassified	Unclassified	Unclassified	Unclassified	0	0	0	0	0	0	0	0	0	0	0	0	0	0	0	0	0	0	0	0	0	0	0	0	0	0	0	0	0	0	0	0	0	0	0	0	0	0	0	0	0	0
OTU871	Unclassified	Unclassified	Unclassified	Unclassified	Unclassified	Unclassified	Unclassified	0	0	0	0	0	0	0	0	0	0	0	0	0	0	0	0	0	0	0	0	0	1	0	0	0	0	0	0	0	0	0	0	0	0	0	0	0	0	0	0	0	0
OTU873	Unclassified	Unclassified	Unclassified	Unclassified	Unclassified	Unclassified	Unclassified	0	0	0	0	0	0	0	0	0	0	0	0	0	0	0	0	0	0	0	0	0	0	0	0	0	0	0	0	0	0	0	0	0	0	0	0	0	0	0	0	0	0
OTU876	Unclassified	Unclassified	Unclassified	Unclassified	Unclassified	Unclassified	Unclassified	0	0	0	0	0	0	0	0	0	0	0	0	0	0	0	0	0	0	0	0	0	0	0	0	0	0	0	0	0	0	0	0	0	0	0	0	0	0	0	0	0	0
OTU877	Bacteria	Bacteroidetes	Flavobacteriia	Flavobacteriales	Flavobacteriaceae	Flavobacterium	Unclassified	0	0	0	0	0	0	0	0	0	0	0	0	0	0	0	0	0	0	0	0	0	9	0	0	0	0	0	0	0	0	0	0	0	0	0	0	0	0	0	0	0	0
OTU881	Unclassified	Unclassified	Unclassified	Unclassified	Unclassified	Unclassified	Unclassified	0	0	0	0	0	0	4	0	0	0	1	0	0	0	0	0	0	0	0	0	0	0	0	0	0	0	0	0	0	0	0	0	0	0	0	0	0	0	0	0	0	0
OTU882	Bacteria	Proteobacteria	Betaproteobacteria	Burkholderiales	Comamonadaceae	Unclassified	Unclassified	0	0	0	0	0	0	0	0	3	0	0	0	0	0	0	0	0	0	0	0	0	7	0	0	0	0	0	0	0	0	0	0	0	1	2	0	0	0	0	0	0	0
OTU890	Bacteria	Proteobacteria	Betaproteobacteria	Burkholderiales	Comamonadaceae	Hydrogenophaga	Unclassified	0	0	0	0	0	4	0	0	0	0	0	0	0	0	0	0	0	0	0	0	0	0	0	0	0	0	0	0	0	0	0	0	0	0	0	0	0	0	0	0	0	0
OTU893	Unclassified	Unclassified	Unclassified	Unclassified	Unclassified	Unclassified	Unclassified	0	0	0	0	0	0	0	0	0	0	0	0	0	0	0	0	0	6	0	0	0	0	0	0	0	0	0	0	0	0	0	0	0	0	0	0	0	0	0	0	0	0
OTU895	Bacteria	Fusobacteria	Fusobacteriia	Fusobacteriales	Leptotrichiaceae	Unclassified	Unclassified	2	0	1	0	0	0	0	0	0	0	0	0	8	54	0	0	0	0	0	0	0	0	12	0	0	0	0	0	0	0	0	49	0	0	0	0	18	0	0	0	3	14
OTU897	Bacteria	Firmicutes	Bacilli	Lactobacillales	Streptococcaceae	Lactococcus	Unclassified	0	0	0	0	0	0	0	0	0	0	0	0	0	0	0	0	0	0	0	0	0	4	0	0	0	0	0	0	0	0	0	0	0	0	0	0	0	0	0	0	0	0
OTU898	Bacteria	Proteobacteria	Alphaproteobacteria	Sphingomonadales	Sphingomonadaceae	Sphingobium	Unclassified	0	0	0	0	0	0	0	0	0	0	0	0	0	0	0	0	0	0	0	0	0	0	0	0	0	0	0	0	0	0	0	0	0	0	1	0	0	0	0	0	0	0
OTU899	Unclassified	Unclassified	Unclassified	Unclassified	Unclassified	Unclassified	Unclassified	0	0	0	0	0	0	0	0	0	0	0	0	0	0	0	1	0	0	1	0	0	0	0	1	0	0	0	0	0	0	0	0	0	0	0	0	0	0	1	0	0	0
OTU900	Bacteria	Firmicutes	Clostridia	Clostridiales	[Tissierellaceae]	Peptoniphilus	Unclassified	0	0	0	0	0	0	0	0	0	0	0	0	0	0	0	0	0	0	2	0	0	0	0	0	0	0	0	0	0	0	0	0	0	0	0	0	0	0	0	0	0	0
OTU903	Bacteria	Fusobacteria	Fusobacteriia	Fusobacteriales	Leptotrichiaceae	Leptotrichia	Unclassified	0	0	0	0	0	0	0	0	1	0	0	0	0	0	0	0	0	0	0	0	0	0	0	0	0	0	0	0	0	0	0	0	0	0	0	0	0	0	0	0	0	0
OTU904	Unclassified	Unclassified	Unclassified	Unclassified	Unclassified	Unclassified	Unclassified	0	0	0	0	0	0	0	0	0	0	0	0	0	0	0	0	0	0	0	0	0	0	0	0	0	0	0	0	0	0	0	0	0	0	0	0	0	0	0	0	0	0
OTU907	Unclassified	Unclassified	Unclassified	Unclassified	Unclassified	Unclassified	Unclassified	0	0	0	0	0	0	0	0	0	0	0	0	0	0	0	0	0	0	0	0	0	0	0	0	0	0	0	0	0	0	0	0	0	0	0	0	0	0	0	0	0	0
OTU910	Unclassified	Unclassified	Unclassified	Unclassified	Unclassified	Unclassified	Unclassified	0	0	0	0	0	0	11	1	0	0	0	0	0	0	0	0	0	0	0	0	0	0	0	0	0	0	0	0	0	0	0	0	4	0	0	0	0	0	0	0	0	0
OTU912	Bacteria	Actinobacteria	Actinobacteria	Actinomycetales	Dermacoccaceae	Dermacoccus	Unclassified	0	0	0	0	0	0	0	0	0	0	0	0	0	0	0	0	0	0	0	0	0	2	0	0	0	0	0	0	0	0	0	0	0	0	0	0	0	0	0	0	0	0
OTU917	Bacteria	Firmicutes	Clostridia	Clostridiales	[Tissierellaceae]	ph2	Unclassified	0	0	0	0	1	0	0	1	0	0	0	0	0	0	0	0	0	0	1	0	0	5	0	3	0	0	0	0	0	0	0	0	0	0	12	0	0	0	0	0	0	0
OTU919	Bacteria	Planctomycetes	Planctomycetia	Pirellulales	Pirellulaceae	Unclassified	Unclassified	0	0	0	0	0	0	0	0	0	0	0	0	0	0	0	0	0	0	0	0	0	0	0	0	0	0	0	0	0	0	0	0	0	0	1	0	0	0	0	0	0	0
OTU920	Unclassified	Unclassified	Unclassified	Unclassified	Unclassified	Unclassified	Unclassified	0	0	0	0	0	0	0	0	0	0	0	0	0	0	0	0	0	0	0	0	0	0	0	0	0	0	0	0	0	0	0	0	0	0	0	0	0	0	0	0	0	0
OTU924	Unclassified	Unclassified	Unclassified	Unclassified	Unclassified	Unclassified	Unclassified	1	0	2	0	0	0	0	0	0	0	0	0	2	0	0	0	0	0	0	0	0	0	0	0	0	0	0	0	0	0	0	2	0	0	0	0	0	0	0	0	9	0
OTU925	Bacteria	Firmicutes	Clostridia	Clostridiales	[Tissierellaceae]	Anaerococcus	Unclassified	0	0	0	0	6	3	0	0	0	0	0	0	0	0	0	0	0	0	0	0	0	0	0	0	0	0	0	1	0	0	0	0	0	0	0	0	0	0	7	0	0	0
OTU928	Bacteria	Actinobacteria	Actinobacteria	Actinomycetales	Microbacteriaceae	Unclassified	Unclassified	0	0	0	0	0	0	0	0	0	0	0	0	0	0	0	0	0	0	0	0	0	6	0	0	0	0	0	0	0	0	0	0	0	0	0	0	0	0	0	0	0	0
OTU929	Unclassified	Unclassified	Unclassified	Unclassified	Unclassified	Unclassified	Unclassified	0	0	0	0	0	0	0	0	0	0	0	0	0	0	0	0	0	0	0	0	0	0	0	0	0	0	0	0	0	0	0	0	0	0	0	0	0	0	0	0	0	0
OTU931	Bacteria	Firmicutes	Bacilli	Lactobacillales	Lactobacillaceae	Lactobacillus	Lactobacillus_zeae	0	0	0	0	0	0	0	0	0	0	0	0	0	0	0	0	0	0	0	0	0	1	0	0	0	0	1	0	0	0	0	0	0	0	0	0	0	0	0	0	0	0
OTU933	Bacteria	Proteobacteria	Alphaproteobacteria	Sphingomonadales	Sphingomonadaceae	Unclassified	Unclassified	0	0	0	0	0	0	0	0	0	0	0	0	0	0	0	0	0	0	0	0	0	1	0	0	0	0	0	0	0	0	0	0	0	0	1	0	0	0	0	0	0	0
OTU934	Unclassified	Unclassified	Unclassified	Unclassified	Unclassified	Unclassified	Unclassified	0	0	0	0	0	0	0	0	0	0	0	0	0	0	0	0	0	0	0	0	0	0	0	0	0	0	0	0	0	0	0	0	0	0	0	0	0	0	0	0	0	0
OTU936	Unclassified	Unclassified	Unclassified	Unclassified	Unclassified	Unclassified	Unclassified	0	0	0	0	0	0	0	0	0	0	0	0	0	0	0	0	0	0	0	0	0	0	0	0	0	0	0	0	0	0	0	0	0	0	0	0	0	0	0	0	0	0
OTU937	Unclassified	Unclassified	Unclassified	Unclassified	Unclassified	Unclassified	Unclassified	0	0	0	0	0	0	0	0	0	0	0	0	0	0	0	0	0	0	0	0	0	0	0	0	0	0	0	0	0	0	0	0	0	0	0	0	0	0	0	0	0	0
OTU940	Bacteria	Actinobacteria	Actinobacteria	Actinomycetales	Actinomycetaceae	Actinomyces	Unclassified	1	0	1	0	0	0	0	0	0	0	0	0	28	0	1	0	0	0	0	0	0	0	0	0	0	0	0	0	0	0	0	10	0	0	0	0	5	0	0	0	7	1
OTU945	Unclassified	Unclassified	Unclassified	Unclassified	Unclassified	Unclassified	Unclassified	0	0	0	0	6	0	0	0	0	0	0	0	0	0	0	0	0	0	0	0	1	0	0	0	0	0	0	0	0	0	0	0	0	0	0	0	0	0	5	0	0	0
OTU947	Bacteria	Actinobacteria	Actinobacteria	Actinomycetales	Unclassified	Unclassified	Unclassified	0	0	0	0	0	0	0	0	3	0	0	0	0	0	0	0	0	0	0	0	0	17	0	0	1	0	0	0	0	0	0	0	0	0	1	0	0	0	0	0	0	0
OTU954	Unclassified	Unclassified	Unclassified	Unclassified	Unclassified	Unclassified	Unclassified	0	0	0	0	0	0	0	6	51	0	0	0	0	0	0	0	0	0	0	0	0	0	0	0	0	0	0	0	0	0	52	2	0	0	1	0	0	0	0	0	0	0
OTU956	Unclassified	Unclassified	Unclassified	Unclassified	Unclassified	Unclassified	Unclassified	0	0	0	0	0	0	0	0	0	0	0	0	0	0	0	0	0	0	0	0	0	0	0	0	0	0	0	0	0	0	0	0	0	0	0	0	0	0	0	0	0	0
OTU957	Unclassified	Unclassified	Unclassified	Unclassified	Unclassified	Unclassified	Unclassified	0	0	0	0	0	0	0	0	0	0	0	0	0	0	0	0	0	0	0	0	0	0	0	0	0	0	0	0	0	0	0	0	0	0	0	0	0	0	0	0	0	0
OTU959	Bacteria	Actinobacteria	Actinobacteria	Bifidobacteriales	Bifidobacteriaceae	Gardnerella	Unclassified	5	3	10	0	0	0	1	6	0	0	0	3	5	8	2	0	0	19	0	0	0	0	5	0	0	0	3	0	18	0	9	2	0	0	0	0	1	1	0	0	7	1
OTU960	Bacteria	Proteobacteria	Alphaproteobacteria	Rhizobiales	Hyphomicrobiaceae	Rhodoplanes	Unclassified	0	0	0	0	0	0	0	0	0	0	0	0	0	0	0	0	0	0	0	0	0	1	0	0	0	0	0	0	0	0	0	0	0	0	0	0	0	0	0	0	0	0
OTU963	Unclassified	Unclassified	Unclassified	Unclassified	Unclassified	Unclassified	Unclassified	0	0	0	0	0	0	0	0	0	0	0	0	0	0	0	0	0	0	0	0	0	0	0	0	0	0	0	0	0	0	0	0	0	0	0	0	0	0	0	0	0	0
OTU967	Unclassified	Unclassified	Unclassified	Unclassified	Unclassified	Unclassified	Unclassified	0	0	0	0	0	0	0	0	0	0	0	0	0	0	0	0	0	0	19	0	0	0	1	0	0	0	0	0	0	0	0	0	0	0	0	0	0	0	0	0	0	0
OTU969	Unclassified	Unclassified	Unclassified	Unclassified	Unclassified	Unclassified	Unclassified	0	0	0	0	0	0	0	0	0	0	0	0	0	0	0	0	0	0	0	0	0	0	0	0	0	0	0	0	0	0	0	0	0	0	0	0	0	0	0	0	0	0
OTU971	Bacteria	Actinobacteria	Coriobacteriia	Coriobacteriales	Coriobacteriaceae	Eggerthella	Eggerthella_lenta	0	0	0	0	0	1	0	0	3	0	0	0	0	0	0	0	0	0	0	0	0	0	0	0	0	0	0	0	0	0	0	0	0	0	40	0	0	0	0	0	0	0
OTU973	Unclassified	Unclassified	Unclassified	Unclassified	Unclassified	Unclassified	Unclassified	0	0	0	0	0	0	0	0	0	0	0	0	0	0	0	0	0	0	0	0	0	0	0	0	0	0	0	0	0	0	0	0	0	0	0	0	0	0	0	0	0	0
OTU979	Bacteria	Actinobacteria	Actinobacteria	Actinomycetales	Corynebacteriaceae	Corynebacterium	Unclassified	0	0	0	0	0	0	0	0	0	0	0	0	0	0	0	0	0	0	0	0	0	0	1	0	0	0	0	0	0	0	0	0	0	0	0	0	0	0	0	0	0	0
OTU983	Unclassified	Unclassified	Unclassified	Unclassified	Unclassified	Unclassified	Unclassified	0	0	0	0	0	0	0	2	0	0	0	0	0	0	1	0	0	0	0	0	0	0	0	0	0	0	0	0	0	0	0	0	0	0	0	0	0	0	0	1	0	0
OTU988	Unclassified	Unclassified	Unclassified	Unclassified	Unclassified	Unclassified	Unclassified	0	0	0	1	0	0	0	0	0	1	0	0	0	1	0	0	0	0	0	0	0	0	0	0	0	0	0	0	0	0	0	0	0	1	2	0	0	0	0	0	0	0
OTU989	Bacteria	Firmicutes	Bacilli	Lactobacillales	Leuconostocaceae	Unclassified	Unclassified	0	0	0	0	0	0	0	0	0	0	0	0	0	0	0	0	0	0	0	0	0	2	0	1	0	0	0	0	0	0	2	0	0	0	0	0	0	0	0	0	0	0
OTU990	Bacteria	Proteobacteria	Betaproteobacteria	Neisseriales	Neisseriaceae	Unclassified	Unclassified	0	0	0	0	0	0	0	0	0	0	0	0	0	0	0	0	0	0	0	0	0	1	0	0	0	0	0	0	0	0	0	0	0	0	0	0	0	0	0	0	0	0
OTU994	Bacteria	Proteobacteria	Gammaproteobacteria	Xanthomonadales	Xanthomonadaceae	Stenotrophomonas	Unclassified	0	0	0	0	0	2	0	0	0	0	0	0	0	0	0	0	0	0	0	0	0	1	0	0	0	0	0	0	0	0	0	0	0	0	0	0	0	0	0	0	0	0
OTU995	Bacteria	Proteobacteria	Alphaproteobacteria	Rhodobacterales	Rhodobacteraceae	Unclassified	Unclassified	0	0	0	0	0	0	0	0	0	0	0	0	0	0	0	0	0	0	0	0	0	62	0	0	0	0	0	0	0	0	0	0	0	0	0	0	0	0	0	0	0	0
OTU998	Bacteria	Bacteroidetes	Bacteroidia	Bacteroidales	Unclassified	Unclassified	Unclassified	0	0	0	0	4	0	0	0	0	0	0	0	0	0	0	0	0	1	0	0	0	0	0	1	0	0	0	0	0	0	0	0	0	0	0	0	0	0	0	0	0	0
OTU1009	Bacteria	Firmicutes	Clostridia	Clostridiales	Lachnospiraceae	Unclassified	Unclassified	0	0	0	0	0	0	0	0	6	0	0	0	0	0	0	0	0	0	0	0	0	16	1	0	0	0	0	0	0	0	0	0	0	1	0	2	0	0	0	0	0	1
OTU1011	Bacteria	Firmicutes	Bacilli	Lactobacillales	Streptococcaceae	Streptococcus	Unclassified	0	0	0	0	0	0	0	0	0	0	0	0	0	0	0	0	0	0	0	0	0	0	0	0	0	0	0	0	0	0	0	0	0	0	0	0	0	0	0	0	0	0
OTU1015	Bacteria	Firmicutes	Clostridia	Clostridiales	Ruminococcaceae	Oscillospira	Unclassified	0	0	0	0	0	0	0	0	0	0	0	0	0	0	0	0	0	0	0	0	0	0	0	0	0	0	0	0	0	0	0	0	0	0	0	0	0	0	0	0	0	0
OTU1018	Unclassified	Unclassified	Unclassified	Unclassified	Unclassified	Unclassified	Unclassified	0	0	0	0	0	0	0	0	0	0	0	0	0	0	0	0	0	0	0	0	0	0	0	0	0	0	0	0	0	0	1	0	0	0	0	0	0	0	0	0	0	0
OTU1024	Bacteria	Bacteroidetes	Bacteroidia	Bacteroidales	Prevotellaceae	Prevotella	Prevotella_intermedia	0	0	0	0	0	0	0	0	0	0	0	0	0	0	0	0	0	0	0	0	0	0	0	0	0	0	0	0	0	0	0	0	0	0	0	0	0	0	0	0	0	0
OTU1028	Unclassified	Unclassified	Unclassified	Unclassified	Unclassified	Unclassified	Unclassified	0	0	0	0	0	0	0	0	0	0	0	0	0	0	0	0	0	0	0	0	0	0	0	0	0	0	0	0	0	0	0	0	0	0	0	0	0	0	0	0	0	0
OTU1032	Bacteria	Firmicutes	Clostridia	Clostridiales	Unclassified	Unclassified	Unclassified	0	0	0	0	0	0	0	2	0	0	0	0	0	0	0	0	0	0	0	0	0	6	1	0	0	0	0	0	0	0	0	0	0	0	0	0	0	0	0	0	0	0
OTU1033	Bacteria	Proteobacteria	Gammaproteobacteria	Pseudomonadales	Moraxellaceae	Unclassified	Unclassified	0	0	0	0	0	2	0	0	0	0	0	0	0	0	0	0	0	0	0	0	0	6	0	0	0	0	0	0	0	0	0	0	0	0	0	0	0	0	0	0	0	0
OTU1037	Bacteria	Bacteroidetes	Bacteroidia	Bacteroidales	Prevotellaceae	Prevotella	Prevotella_stercorea	0	0	0	0	0	0	0	4	11	0	0	0	0	0	0	0	0	0	0	0	0	0	0	0	0	0	0	0	0	0	0	0	0	0	0	0	0	0	0	0	0	0
OTU1042	Unclassified	Unclassified	Unclassified	Unclassified	Unclassified	Unclassified	Unclassified	0	2	0	0	0	0	0	0	0	0	0	0	0	0	0	0	0	0	0	0	0	0	0	0	4	0	0	0	0	0	2	0	0	1	3	2	0	0	0	0	0	2
OTU1049	Bacteria	Bacteroidetes	Bacteroidia	Bacteroidales	Prevotellaceae	Prevotella	Unclassified	0	0	0	0	0	0	0	0	0	0	0	0	0	0	0	0	0	0	0	0	0	1	0	0	0	0	0	0	0	0	0	0	0	0	0	0	0	0	0	0	0	0
OTU1050	Bacteria	Proteobacteria	Gammaproteobacteria	Xanthomonadales	Xanthomonadaceae	Unclassified	Unclassified	0	0	0	0	0	0	0	0	2	0	0	0	0	0	0	0	0	0	0	0	0	22	0	0	0	0	0	0	0	0	1	0	0	0	2	0	0	0	0	0	0	0
OTU1052	Bacteria	Proteobacteria	Gammaproteobacteria	Xanthomonadales	Xanthomonadaceae	Lysobacter	Unclassified	0	0	0	0	0	0	0	0	0	0	0	0	0	0	0	0	0	0	0	0	0	0	0	0	0	0	0	0	0	0	0	0	0	0	0	0	0	0	0	0	0	0
OTU1055	Unclassified	Unclassified	Unclassified	Unclassified	Unclassified	Unclassified	Unclassified	0	0	0	0	1	0	0	0	0	0	13	1	0	0	0	0	8	0	8	0	0	0	0	0	1	0	0	0	0	0	0	0	0	5	0	1	0	0	2	0	0	0
OTU1056	Bacteria	Proteobacteria	Alphaproteobacteria	Caulobacterales	Caulobacteraceae	Phenylobacterium	Unclassified	0	0	0	0	0	0	0	0	0	1	0	0	0	0	0	0	0	0	0	0	0	1	0	0	0	0	0	0	0	0	0	0	0	0	0	0	0	0	0	0	0	0
OTU1057	Unclassified	Unclassified	Unclassified	Unclassified	Unclassified	Unclassified	Unclassified	0	0	0	0	0	0	0	0	0	0	0	0	0	1	0	0	0	0	0	0	0	0	0	0	0	0	0	1	0	0	0	0	1	0	0	1	0	0	0	0	0	0
OTU1059	Unclassified	Unclassified	Unclassified	Unclassified	Unclassified	Unclassified	Unclassified	0	0	0	0	0	0	0	0	0	0	0	0	0	0	0	0	0	0	0	0	0	0	0	0	0	0	0	0	0	0	0	0	0	0	0	0	37	0	0	0	0	0
OTU1062	Unclassified	Unclassified	Unclassified	Unclassified	Unclassified	Unclassified	Unclassified	0	0	0	0	0	0	0	0	0	0	0	0	0	0	0	0	0	0	0	0	0	0	0	0	0	0	0	0	0	0	0	0	0	0	0	0	0	0	0	0	0	0
OTU1065	Unclassified	Unclassified	Unclassified	Unclassified	Unclassified	Unclassified	Unclassified	0	0	0	0	0	0	0	0	0	0	0	0	0	0	0	0	0	0	0	0	0	7	0	0	0	0	0	0	0	0	0	0	0	0	1	0	0	0	0	0	0	0
OTU1066	Bacteria	Firmicutes	Clostridia	Clostridiales	Clostridiaceae	Unclassified	Unclassified	0	0	0	0	0	0	0	0	2	0	0	0	0	0	0	0	0	0	0	0	0	3	1	0	0	0	0	0	0	0	0	0	0	0	0	0	0	0	0	0	0	1
OTU1072	Unclassified	Unclassified	Unclassified	Unclassified	Unclassified	Unclassified	Unclassified	1	0	7	1	0	0	0	0	0	0	0	0	3	0	0	0	0	0	0	0	0	0	0	0	0	0	0	0	0	0	0	2	0	0	0	0	0	0	0	0	5	1
OTU1073	Unclassified	Unclassified	Unclassified	Unclassified	Unclassified	Unclassified	Unclassified	0	0	0	0	0	1	0	0	0	0	0	0	0	0	0	0	0	0	0	0	0	9	0	0	0	0	0	0	0	0	0	0	0	0	0	0	0	0	0	0	0	0
OTU1074	Bacteria	Firmicutes	Clostridia	Clostridiales	Lachnospiraceae	Dorea	Unclassified	0	0	0	0	0	0	0	0	6	0	0	0	0	0	0	0	0	0	0	0	0	0	0	0	0	0	0	0	0	0	0	0	0	0	0	0	0	0	0	0	0	0
OTU1075	Unclassified	Unclassified	Unclassified	Unclassified	Unclassified	Unclassified	Unclassified	0	0	0	0	0	0	0	0	0	0	0	0	0	0	0	0	0	0	0	0	0	1	0	0	6	0	0	0	0	0	0	0	0	0	1	0	0	0	0	0	0	0
OTU1076	Bacteria	Firmicutes	Clostridia	Clostridiales	Veillonellaceae	Dialister	Unclassified	0	0	0	0	23	3	0	4	0	0	0	0	0	0	0	0	0	0	8	0	0	1	13	153	5	0	0	0	0	0	0	0	0	1	0	0	0	0	11	0	0	0
OTU1082	Unclassified	Unclassified	Unclassified	Unclassified	Unclassified	Unclassified	Unclassified	0	0	0	0	0	0	0	0	0	0	0	0	0	0	0	0	0	0	0	0	0	0	0	0	0	0	0	0	0	0	0	0	0	0	0	0	0	0	2	0	0	0
OTU1091	Unclassified	Unclassified	Unclassified	Unclassified	Unclassified	Unclassified	Unclassified	0	0	0	0	0	0	0	0	0	0	0	0	0	0	0	0	0	0	0	0	0	0	1	0	0	0	0	0	4	0	0	0	0	0	0	0	0	0	0	0	0	0
OTU1093	Unclassified	Unclassified	Unclassified	Unclassified	Unclassified	Unclassified	Unclassified	0	0	0	0	0	0	0	1	0	0	0	0	0	0	0	0	0	0	0	0	0	0	0	0	0	0	0	0	0	0	0	0	6	0	1	0	0	0	0	0	1	0
OTU1094	Bacteria	Actinobacteria	Actinobacteria	Actinomycetales	Corynebacteriaceae	Corynebacterium	Unclassified	0	0	0	0	0	1	0	0	0	1	0	0	0	0	0	0	0	0	0	0	0	0	0	1	0	0	0	0	0	0	0	0	0	0	0	0	1	0	0	0	0	0
OTU1095	Bacteria	Unclassified	Unclassified	Unclassified	Unclassified	Unclassified	Unclassified	0	0	0	0	0	0	0	0	0	0	0	0	0	0	0	0	0	0	0	0	0	0	0	0	0	0	0	0	0	0	0	0	0	0	0	0	0	0	0	0	0	0
OTU1096	Unclassified	Unclassified	Unclassified	Unclassified	Unclassified	Unclassified	Unclassified	0	0	0	0	0	0	0	0	0	0	0	0	0	0	0	0	0	0	0	0	0	0	0	0	0	0	0	0	0	0	0	0	0	0	1	0	0	0	0	0	0	0
OTU1097	Bacteria	Actinobacteria	Coriobacteriia	Coriobacteriales	Coriobacteriaceae	Slackia	Unclassified	0	0	0	0	2	0	0	8	0	0	0	0	0	0	0	0	0	0	0	0	0	0	1	0	2	0	0	7	0	0	5	0	0	0	0	2	0	0	1	1	0	0
OTU1101	Bacteria	Bacteroidetes	Bacteroidia	Bacteroidales	Prevotellaceae	Prevotella	Unclassified	0	0	0	0	0	0	0	0	0	0	0	0	0	0	0	0	0	0	0	0	0	0	0	0	0	0	0	0	0	0	0	0	0	0	0	0	0	0	0	0	0	0
OTU1102	Bacteria	Bacteroidetes	Bacteroidia	Bacteroidales	Bacteroidaceae	Bacteroides	Unclassified	0	0	0	0	0	4	0	0	3	0	0	0	0	0	0	0	0	0	0	0	1	0	0	0	0	0	0	0	0	0	0	0	0	0	0	0	0	0	0	0	0	0
OTU1104	Bacteria	Proteobacteria	Alphaproteobacteria	Sphingomonadales	Sphingomonadaceae	Novosphingobium	Unclassified	0	0	0	0	0	0	0	0	0	0	0	0	0	0	0	0	0	0	0	0	0	1	0	0	0	0	0	0	0	0	0	0	0	0	0	0	0	0	0	0	0	0
OTU1106	Unclassified	Unclassified	Unclassified	Unclassified	Unclassified	Unclassified	Unclassified	0	0	0	0	0	0	0	0	0	0	0	0	0	0	0	0	0	0	0	0	0	0	0	0	0	0	0	0	0	0	0	0	0	0	0	1	0	0	4	0	0	0
OTU1111	Unclassified	Unclassified	Unclassified	Unclassified	Unclassified	Unclassified	Unclassified	1	0	0	0	0	0	0	0	0	0	0	0	0	0	0	0	0	0	0	0	0	0	0	0	0	0	0	0	0	0	0	0	0	0	0	0	0	0	0	0	1	0
OTU1112	Unclassified	Unclassified	Unclassified	Unclassified	Unclassified	Unclassified	Unclassified	0	0	0	0	0	0	0	0	0	0	0	0	0	0	0	0	0	0	0	0	0	0	0	0	0	0	0	0	0	0	0	0	0	0	0	0	0	0	0	0	0	0
OTU1114	Bacteria	Proteobacteria	Gammaproteobacteria	Cardiobacteriales	Cardiobacteriaceae	Cardiobacterium	Unclassified	0	0	0	0	0	0	0	0	0	0	0	0	0	0	0	0	0	0	0	0	0	0	0	0	0	0	0	0	0	0	0	0	0	0	0	0	0	0	0	0	0	0
OTU1115	Bacteria	Unclassified	Unclassified	Unclassified	Unclassified	Unclassified	Unclassified	0	0	0	0	0	0	0	0	0	0	0	0	0	0	0	0	0	0	0	0	0	0	0	0	0	0	0	0	0	0	0	0	0	0	0	0	0	0	0	0	0	0
OTU1117	Bacteria	Fusobacteria	Fusobacteriia	Fusobacteriales	Fusobacteriaceae	Fusobacterium	Unclassified	0	0	0	0	0	0	0	0	0	0	0	0	0	0	0	0	0	0	0	0	0	0	0	0	0	0	0	0	0	0	2	0	0	0	1	0	0	0	0	0	0	0
OTU1119	Unclassified	Unclassified	Unclassified	Unclassified	Unclassified	Unclassified	Unclassified	0	0	0	0	0	2	0	2	10	0	1	0	0	0	0	0	0	0	0	0	0	1	0	1	0	0	0	0	0	0	20	0	0	0	1	0	0	0	0	0	0	0
OTU1120	Bacteria	Actinobacteria	Actinobacteria	Actinomycetales	Propionibacteriaceae	Unclassified	Unclassified	0	0	0	0	0	0	0	0	0	0	0	0	0	0	0	0	0	0	0	0	0	1	0	0	0	0	0	0	0	0	0	0	0	0	0	0	0	0	0	0	0	0
OTU1121	Bacteria	Firmicutes	Bacilli	Lactobacillales	Carnobacteriaceae	Carnobacterium	Unclassified	0	0	0	0	0	0	0	0	0	0	0	0	0	0	0	0	0	0	0	0	0	1	0	0	0	0	0	0	0	0	0	0	0	0	0	0	0	0	0	0	0	0
OTU1122	Bacteria	Actinobacteria	Actinobacteria	Actinomycetales	Corynebacteriaceae	Corynebacterium	Unclassified	0	0	0	0	0	0	0	0	0	4	0	0	0	0	0	0	0	0	0	0	0	0	0	0	0	0	0	0	0	0	0	0	0	3	0	0	0	0	0	0	0	0
OTU1124	Unclassified	Unclassified	Unclassified	Unclassified	Unclassified	Unclassified	Unclassified	0	0	0	0	0	0	0	0	0	0	0	0	0	0	0	0	0	0	0	0	0	0	0	0	0	0	0	0	0	0	0	0	0	0	0	0	0	0	1	0	0	0
OTU1125	Unclassified	Unclassified	Unclassified	Unclassified	Unclassified	Unclassified	Unclassified	0	0	0	0	0	0	0	0	7	1	0	0	0	0	0	0	0	0	0	0	0	1	2	0	0	0	0	0	0	0	0	0	0	0	0	0	0	0	0	0	0	0
OTU1126	Bacteria	Proteobacteria	Alphaproteobacteria	Rhodobacterales	Rhodobacteraceae	Unclassified	Unclassified	0	0	0	0	0	1	0	0	0	0	0	0	0	0	0	0	0	0	0	0	0	43	0	0	0	0	0	0	0	0	0	0	0	2	192	0	0	0	0	0	0	0
OTU1127	Bacteria	Actinobacteria	Actinobacteria	Actinomycetales	Micrococcaceae	Unclassified	Unclassified	0	0	0	0	0	2	1	1	2	0	0	0	0	0	0	0	0	0	0	0	0	0	0	0	0	0	0	0	0	0	0	0	0	0	27	0	0	0	0	0	0	0
OTU1130	Unclassified	Unclassified	Unclassified	Unclassified	Unclassified	Unclassified	Unclassified	0	0	0	0	0	0	0	0	0	0	0	0	0	0	0	0	0	0	0	0	0	0	0	0	0	0	0	0	0	0	0	0	0	0	0	0	0	0	0	0	0	0
OTU1131	Unclassified	Unclassified	Unclassified	Unclassified	Unclassified	Unclassified	Unclassified	0	0	0	0	0	0	0	0	0	0	0	2	0	0	0	1	0	0	0	0	0	0	0	0	0	0	0	1	0	0	0	0	0	0	0	0	0	0	2	0	0	0
OTU1132	Unclassified	Unclassified	Unclassified	Unclassified	Unclassified	Unclassified	Unclassified	0	0	0	0	0	0	0	0	0	0	0	0	0	0	0	0	0	0	0	0	0	0	0	0	0	0	0	0	0	1	0	0	0	0	0	0	2	0	0	0	0	0
OTU1133	Unclassified	Unclassified	Unclassified	Unclassified	Unclassified	Unclassified	Unclassified	0	0	0	0	0	0	0	0	0	0	0	0	0	0	0	0	0	0	0	0	0	0	0	0	0	0	0	1	0	0	0	0	0	0	0	0	0	0	1	0	0	0
OTU1134	Unclassified	Unclassified	Unclassified	Unclassified	Unclassified	Unclassified	Unclassified	0	0	0	0	0	0	0	0	0	0	0	0	0	0	0	0	0	0	0	0	0	0	0	0	0	0	0	0	0	0	0	0	0	0	0	0	0	0	0	0	0	0
OTU1135	Unclassified	Unclassified	Unclassified	Unclassified	Unclassified	Unclassified	Unclassified	0	0	0	0	0	0	0	0	0	0	0	0	0	0	0	0	0	0	0	0	0	0	0	0	0	0	0	0	0	0	0	0	0	0	0	0	0	0	0	0	0	0
OTU1137	Bacteria	Firmicutes	Clostridia	Clostridiales	Lachnospiraceae	Unclassified	Unclassified	0	0	0	0	0	0	0	0	0	0	0	0	0	0	0	0	0	0	0	0	0	0	0	0	0	0	0	0	0	0	0	0	0	0	0	0	0	0	0	0	0	0
OTU1140	Unclassified	Unclassified	Unclassified	Unclassified	Unclassified	Unclassified	Unclassified	0	0	0	0	0	0	0	0	0	0	0	0	0	0	1	0	0	0	0	0	0	0	0	0	0	0	0	0	0	0	1	0	0	0	0	0	0	0	0	0	0	0
OTU1145	Bacteria	Actinobacteria	Actinobacteria	Actinomycetales	Corynebacteriaceae	Corynebacterium	Unclassified	0	1	0	12	127	26	5	13	4	11	15	0	0	0	1	0	0	0	2361	16	0	308	949	72	19	1	0	0	0	0	1	0	0	0	43	0	1	7	1	1	0	0
OTU1146	Bacteria	Firmicutes	Bacilli	Turicibacterales	Turicibacteraceae	Turicibacter	Unclassified	0	0	0	0	0	0	0	0	0	0	0	0	0	0	0	0	0	0	0	0	0	0	0	0	0	0	0	0	0	0	0	0	0	0	0	0	0	0	0	0	0	0
OTU1149	Bacteria	Firmicutes	Clostridia	Clostridiales	Lachnospiraceae	Oribacterium	Unclassified	0	0	0	0	0	0	0	0	0	0	0	0	0	0	0	0	0	0	0	0	0	0	0	0	0	0	0	0	0	0	0	0	0	0	4	0	0	0	0	0	0	0
OTU1160	Bacteria	Actinobacteria	Actinobacteria	Actinomycetales	Actinomycetaceae	Mobiluncus	Unclassified	0	0	0	0	0	0	0	0	0	0	0	0	0	0	0	0	0	0	0	0	0	0	0	6	0	0	0	2	0	0	0	0	0	0	0	1	0	0	1	0	0	0
OTU1161	Bacteria	Proteobacteria	Alphaproteobacteria	Rhodobacterales	Rhodobacteraceae	Unclassified	Unclassified	0	0	0	0	0	1	0	0	0	0	0	0	0	0	0	0	0	0	0	0	0	61	0	0	0	0	0	0	0	0	0	0	0	0	39	0	0	1	0	0	0	0
OTU1169	Unclassified	Unclassified	Unclassified	Unclassified	Unclassified	Unclassified	Unclassified	0	0	0	0	0	0	0	0	0	0	0	0	0	0	0	0	0	0	0	0	0	0	0	0	0	0	0	0	0	0	0	0	0	0	0	0	0	0	0	0	0	0
OTU1170	Unclassified	Unclassified	Unclassified	Unclassified	Unclassified	Unclassified	Unclassified	0	0	0	0	0	0	0	0	0	0	0	0	0	0	0	0	0	0	0	0	0	0	0	0	0	0	0	0	0	0	0	0	0	0	0	0	0	0	0	0	0	0
OTU1179	Bacteria	Actinobacteria	Actinobacteria	Actinomycetales	Micrococcaceae	Rothia	Rothia_dentocariosa	0	0	0	0	0	10	1	0	0	0	0	0	0	0	0	0	0	0	0	0	0	0	0	0	0	0	0	0	0	0	1	0	0	1	10	0	0	0	0	0	0	0
OTU1180	Bacteria	Fusobacteria	Fusobacteriia	Fusobacteriales	Leptotrichiaceae	Leptotrichia	Unclassified	0	0	0	0	0	0	0	0	0	0	0	0	0	0	0	0	0	0	0	0	0	0	0	0	0	0	0	0	0	0	0	0	0	0	0	0	0	0	0	0	0	0
OTU1183	Bacteria	Firmicutes	Clostridia	Clostridiales	Unclassified	Unclassified	Unclassified	0	0	0	0	0	0	0	0	0	0	0	0	0	0	0	3	0	1	0	0	0	0	0	0	0	0	0	0	0	0	0	0	0	0	1	0	5	0	0	0	0	0
OTU1185	Unclassified	Unclassified	Unclassified	Unclassified	Unclassified	Unclassified	Unclassified	1	0	0	0	1	0	0	0	0	0	0	0	17	17	3	0	0	0	0	0	0	0	9	1	0	0	0	0	0	0	0	19	0	0	0	0	6	0	0	0	2	4
OTU1187	Unclassified	Unclassified	Unclassified	Unclassified	Unclassified	Unclassified	Unclassified	0	0	0	0	0	0	0	0	0	0	0	0	0	0	0	0	0	0	0	0	0	0	0	0	0	0	0	0	0	0	0	0	0	0	0	0	0	0	0	0	0	0
OTU1189	Bacteria	Bacteroidetes	Bacteroidia	Bacteroidales	[Paraprevotellaceae]	[Prevotella]	[Prevotella]_tannerae	0	0	1	0	0	0	0	0	0	0	0	0	0	0	0	0	0	0	0	0	0	1	0	0	0	0	0	0	0	0	1	0	0	0	0	0	0	0	0	0	20	1
OTU1191	Unclassified	Unclassified	Unclassified	Unclassified	Unclassified	Unclassified	Unclassified	0	0	0	1	0	0	0	0	0	0	0	0	0	0	0	0	0	0	0	0	0	0	0	0	0	0	0	0	0	0	0	0	0	0	0	0	0	0	0	0	0	0
OTU1202	Bacteria	Firmicutes	Clostridia	Clostridiales	[Mogibacteriaceae]	Mogibacterium	Unclassified	0	0	0	0	0	0	0	0	0	0	0	0	0	0	0	0	0	0	0	0	0	1	0	0	0	0	0	0	0	0	0	0	0	0	3	0	0	0	0	0	0	0
OTU1207	Unclassified	Unclassified	Unclassified	Unclassified	Unclassified	Unclassified	Unclassified	0	0	0	0	2	0	0	0	0	0	0	0	0	0	0	0	0	0	0	0	0	0	0	0	0	0	10	0	0	0	0	0	0	0	0	0	0	0	0	0	0	0
OTU1210	Unclassified	Unclassified	Unclassified	Unclassified	Unclassified	Unclassified	Unclassified	0	0	0	0	0	0	0	0	0	1	0	1	0	0	0	0	0	0	0	0	0	0	0	0	0	0	0	0	0	0	0	0	0	0	0	0	0	0	0	0	0	0
OTU1211	Unclassified	Unclassified	Unclassified	Unclassified	Unclassified	Unclassified	Unclassified	0	0	0	0	0	0	0	0	0	0	0	0	0	0	0	0	0	0	0	0	0	0	0	0	0	0	0	0	0	0	0	0	0	0	0	0	0	0	0	0	0	0
OTU1213	Unclassified	Unclassified	Unclassified	Unclassified	Unclassified	Unclassified	Unclassified	0	0	0	0	0	0	0	0	0	0	0	0	0	0	0	0	0	0	0	0	0	1	0	0	0	0	0	0	0	0	0	0	0	0	0	0	0	0	0	0	0	0
OTU1228	Bacteria	Firmicutes	Bacilli	Bacillales	Staphylococcaceae	Unclassified	Unclassified	0	0	0	0	0	1	0	0	0	9	0	0	0	0	0	0	0	0	3	0	0	49	0	0	0	0	0	0	0	0	0	0	0	0	0	0	0	0	0	0	0	0
OTU1231	Unclassified	Unclassified	Unclassified	Unclassified	Unclassified	Unclassified	Unclassified	0	0	0	0	0	0	0	0	0	0	0	0	0	0	0	0	0	0	0	0	0	0	0	0	0	0	0	0	0	0	0	0	0	0	0	0	0	0	0	0	0	0
OTU1232	Bacteria	Proteobacteria	Deltaproteobacteria	Desulfovibrionales	Desulfovibrionaceae	Desulfovibrio	Unclassified	0	0	0	0	0	0	0	0	0	0	0	0	0	0	0	0	0	0	0	0	0	0	0	0	0	0	0	0	0	0	0	0	0	0	0	0	0	0	0	0	0	0
OTU1234	Unclassified	Unclassified	Unclassified	Unclassified	Unclassified	Unclassified	Unclassified	0	0	0	0	0	0	0	0	0	0	0	0	0	0	0	0	0	0	0	0	0	5	0	0	0	0	0	0	0	0	0	0	0	0	2	1	0	0	0	0	0	0
OTU1235	Unclassified	Unclassified	Unclassified	Unclassified	Unclassified	Unclassified	Unclassified	0	0	0	0	0	0	0	0	0	0	0	0	0	0	0	0	0	0	0	0	0	0	0	0	0	0	0	0	0	0	0	0	0	1	0	0	0	0	0	1	0	0
OTU1237	Bacteria	Firmicutes	Bacilli	Bacillales	Bacillaceae	Unclassified	Unclassified	0	0	0	0	0	0	0	0	0	0	0	0	0	0	0	0	0	0	0	0	0	0	0	1	0	0	0	0	0	0	0	0	0	0	0	0	0	0	0	0	0	0
OTU1244	Unclassified	Unclassified	Unclassified	Unclassified	Unclassified	Unclassified	Unclassified	0	0	0	0	0	0	0	0	0	0	0	0	0	0	0	0	0	0	0	0	0	0	0	0	0	0	0	0	0	0	0	0	0	0	0	0	0	0	0	0	0	0
OTU1245	Unclassified	Unclassified	Unclassified	Unclassified	Unclassified	Unclassified	Unclassified	0	0	0	0	0	0	0	0	0	1	0	0	0	0	0	0	0	0	6	0	0	0	0	0	0	0	0	0	0	0	0	0	0	0	0	0	0	0	0	0	0	0
OTU1246	Bacteria	Proteobacteria	Alphaproteobacteria	Rhizobiales	Methylobacteriaceae	Methylobacterium	Methylobacterium_adhaesivum	0	0	0	0	0	0	0	0	0	0	0	0	0	0	0	0	0	0	0	0	0	5	0	0	0	0	0	0	0	0	0	0	0	1	0	0	0	0	0	0	0	0
OTU1254	Bacteria	Firmicutes	Clostridia	Clostridiales	Lachnospiraceae	Lachnospira	Unclassified	0	0	0	0	0	0	0	2	3	0	0	0	0	0	0	0	0	0	0	0	0	0	3	0	0	0	0	0	0	0	0	0	0	0	0	0	0	0	0	0	0	2
OTU1257	Bacteria	Actinobacteria	Actinobacteria	Actinomycetales	Nocardioidaceae	Unclassified	Unclassified	0	0	0	0	0	0	0	0	0	0	0	0	0	0	0	0	0	0	0	0	0	9	0	0	0	0	0	0	0	0	0	0	0	0	0	0	0	0	0	0	0	0
OTU1258	Unclassified	Unclassified	Unclassified	Unclassified	Unclassified	Unclassified	Unclassified	0	0	0	0	0	0	0	0	0	0	0	0	0	0	0	0	0	0	0	0	0	0	0	0	0	0	0	0	0	0	0	0	0	0	0	0	0	0	0	0	0	0
OTU1260	Bacteria	Firmicutes	Clostridia	Clostridiales	Veillonellaceae	Selenomonas	Unclassified	0	0	0	0	0	0	0	0	0	0	0	0	0	0	0	0	0	0	0	0	0	0	0	0	0	0	0	0	0	0	0	0	0	0	0	0	0	0	0	0	0	0
OTU1272	Unclassified	Unclassified	Unclassified	Unclassified	Unclassified	Unclassified	Unclassified	0	0	0	0	1	0	0	0	0	0	0	0	0	0	0	0	0	0	11	0	0	0	0	0	0	0	0	0	0	0	0	0	0	0	0	0	0	0	0	0	0	0
OTU1274	Bacteria	Proteobacteria	Gammaproteobacteria	Alteromonadales	Shewanellaceae	Shewanella	Unclassified	0	0	0	0	0	0	0	0	0	0	0	0	0	0	0	0	0	0	0	0	0	1	0	0	0	0	0	0	0	0	0	0	0	0	0	0	0	0	0	0	0	0
OTU1277	Unclassified	Unclassified	Unclassified	Unclassified	Unclassified	Unclassified	Unclassified	0	0	0	0	0	0	0	0	0	0	0	0	0	0	0	0	0	0	0	0	0	0	0	0	0	0	0	0	0	0	0	0	0	0	0	0	0	0	0	0	0	0
OTU1280	Bacteria	Proteobacteria	Betaproteobacteria	Neisseriales	Neisseriaceae	Unclassified	Unclassified	0	0	0	0	0	1	0	0	0	0	0	0	0	0	0	0	0	0	0	0	0	1	0	0	0	0	0	0	0	0	0	0	0	1	0	0	0	0	0	0	0	0
OTU1281	Bacteria	Proteobacteria	Betaproteobacteria	Rhodocyclales	Rhodocyclaceae	Methyloversatilis	Unclassified	0	0	0	0	0	0	0	0	1	0	0	0	0	0	0	0	0	0	0	0	0	5	0	0	0	0	0	0	0	0	0	0	0	0	0	0	0	0	0	0	0	0
OTU1285	Bacteria	Actinobacteria	Actinobacteria	Bifidobacteriales	Bifidobacteriaceae	Gardnerella	Unclassified	1	0	0	0	0	0	0	2	0	0	0	0	0	2	0	0	0	1	0	0	0	0	2	0	0	0	3	0	0	0	3	0	0	3	0	0	1	2	0	0	0	2
OTU1290	Unclassified	Unclassified	Unclassified	Unclassified	Unclassified	Unclassified	Unclassified	0	0	0	0	1	0	0	0	0	0	0	0	0	0	0	1	0	0	0	0	0	3	0	0	0	0	0	0	0	0	0	0	0	0	0	0	0	0	0	0	0	0
OTU1291	Unclassified	Unclassified	Unclassified	Unclassified	Unclassified	Unclassified	Unclassified	0	0	0	0	0	0	0	0	0	0	0	0	0	0	0	0	0	0	0	0	0	0	0	0	0	0	0	0	0	0	0	0	0	0	0	0	0	0	0	0	0	0
OTU1295	Unclassified	Unclassified	Unclassified	Unclassified	Unclassified	Unclassified	Unclassified	0	0	0	0	0	0	0	1	0	0	0	0	0	0	0	0	0	0	0	0	0	0	0	0	0	0	0	0	0	1	0	0	0	0	0	0	0	0	0	0	0	0
OTU1303	Unclassified	Unclassified	Unclassified	Unclassified	Unclassified	Unclassified	Unclassified	0	0	0	0	0	0	0	0	0	0	0	0	0	0	0	0	0	0	0	0	0	0	0	0	0	0	0	0	0	0	0	0	0	0	0	0	0	0	0	0	0	0
OTU1308	Bacteria	Firmicutes	Clostridia	Clostridiales	Ruminococcaceae	Unclassified	Unclassified	0	0	0	0	0	0	0	0	4	0	0	0	0	0	0	0	0	0	0	0	0	0	0	0	0	0	0	0	0	0	0	0	0	0	0	0	0	0	0	0	0	0
OTU1310	Unclassified	Unclassified	Unclassified	Unclassified	Unclassified	Unclassified	Unclassified	0	0	0	0	0	0	0	0	0	2	0	0	0	0	0	0	0	0	0	0	0	0	0	1	0	0	0	0	0	0	0	0	0	0	0	0	0	0	0	0	0	0
OTU1312	Unclassified	Unclassified	Unclassified	Unclassified	Unclassified	Unclassified	Unclassified	0	0	0	0	0	0	0	0	0	0	0	0	0	0	0	0	0	0	0	0	0	0	0	0	0	0	0	0	0	0	0	0	0	0	0	0	0	0	0	0	0	0
OTU1313	Bacteria	Bacteroidetes	Bacteroidia	Bacteroidales	[Paraprevotellaceae]	[Prevotella]	Unclassified	0	0	0	0	0	5	0	0	0	0	0	0	0	0	0	0	0	0	0	0	0	0	0	0	0	0	0	0	0	0	0	0	0	0	0	0	0	0	0	0	0	0
OTU1314	Unclassified	Unclassified	Unclassified	Unclassified	Unclassified	Unclassified	Unclassified	0	0	0	0	0	0	0	0	0	5	0	0	0	0	0	0	0	0	0	0	0	0	0	5	0	1	1	0	0	0	0	0	0	0	0	0	0	0	0	0	0	0
OTU1320	Unclassified	Unclassified	Unclassified	Unclassified	Unclassified	Unclassified	Unclassified	0	0	0	0	0	0	0	0	0	0	0	0	0	0	0	0	0	0	0	0	0	0	0	0	6	0	0	0	0	0	0	0	0	0	0	0	0	0	0	0	0	0
OTU1321	Bacteria	Firmicutes	Clostridia	Clostridiales	Ruminococcaceae	Unclassified	Unclassified	0	0	0	0	0	0	0	0	4	0	0	0	0	0	0	0	0	0	0	0	0	1	0	0	0	0	0	0	0	0	0	0	0	0	0	0	0	0	0	0	0	0
OTU1324	Bacteria	Actinobacteria	Actinobacteria	Actinomycetales	Pseudonocardiaceae	Pseudonocardia	Unclassified	0	0	0	0	0	0	0	0	0	0	0	0	0	0	0	0	0	0	0	0	0	7	0	0	0	0	0	0	0	0	0	0	0	0	0	0	0	0	0	0	0	0
OTU1327	Bacteria	Firmicutes	Clostridia	Clostridiales	Veillonellaceae	Selenomonas	Unclassified	0	0	0	0	0	0	0	0	0	0	0	0	0	0	0	0	0	0	0	0	0	0	0	0	0	0	0	0	0	0	0	0	0	0	1	0	0	0	0	0	0	0
OTU1328	Unclassified	Unclassified	Unclassified	Unclassified	Unclassified	Unclassified	Unclassified	0	0	0	0	0	0	0	0	0	0	0	0	0	0	0	0	0	0	0	0	0	0	0	0	1	0	0	0	0	0	0	0	1	0	2	0	1	0	0	0	0	0
OTU1330	Unclassified	Unclassified	Unclassified	Unclassified	Unclassified	Unclassified	Unclassified	0	0	0	0	0	0	0	0	0	0	0	0	0	0	0	0	0	0	0	0	0	0	0	0	0	0	0	0	0	0	0	0	0	0	0	0	0	0	0	0	0	0
OTU1334	Unclassified	Unclassified	Unclassified	Unclassified	Unclassified	Unclassified	Unclassified	0	0	0	0	0	0	0	0	0	0	0	0	0	0	0	0	0	0	0	0	0	0	0	0	0	0	0	0	0	0	0	0	0	0	0	0	0	0	0	0	0	0
OTU1336	Bacteria	Firmicutes	Clostridia	Clostridiales	Lachnospiraceae	Dorea	Unclassified	0	0	0	0	0	0	0	0	4	0	0	0	0	0	0	0	0	0	0	0	0	0	0	0	0	0	0	0	0	0	0	0	0	0	1	0	0	0	0	0	0	2
OTU1338	Bacteria	Firmicutes	Clostridia	Clostridiales	Veillonellaceae	Dialister	Unclassified	0	0	0	0	0	36	0	0	0	0	0	0	0	0	0	0	2228	8	4	0	0	0	1	0	1	0	0	0	0	0	0	0	0	0	0	0	0	0	0	0	0	0
OTU1339	Bacteria	Actinobacteria	Actinobacteria	Actinomycetales	Sporichthyaceae	Unclassified	Unclassified	0	0	0	0	0	0	0	0	0	0	0	0	0	0	0	0	0	0	0	0	0	5	0	0	0	0	0	0	0	0	0	0	0	1	0	0	0	0	0	0	0	0
OTU1340	Bacteria	Proteobacteria	Alphaproteobacteria	Rhizobiales	Bradyrhizobiaceae	Balneimonas	Unclassified	0	0	0	0	0	0	0	0	0	0	0	0	0	0	0	0	0	0	0	0	0	4	0	0	0	0	0	0	0	0	0	0	0	0	0	0	0	0	0	0	0	0
OTU1342	Unclassified	Unclassified	Unclassified	Unclassified	Unclassified	Unclassified	Unclassified	0	0	0	0	0	0	0	0	0	0	0	0	0	0	0	0	0	0	0	0	0	0	0	0	0	0	0	0	0	0	0	0	0	0	0	0	0	0	0	0	0	0
OTU1347	Bacteria	Fusobacteria	Fusobacteriia	Fusobacteriales	Fusobacteriaceae	Fusobacterium	Unclassified	0	0	0	0	6	0	0	0	0	0	0	313	6	0	0	0	0	0	0	0	0	5	0	0	0	0	0	21	0	0	195	2	0	0	83	16	0	0	0	0	11	0
OTU1351	Bacteria	Actinobacteria	Actinobacteria	Actinomycetales	Corynebacteriaceae	Corynebacterium	Unclassified	1	0	1	0	0	1	0	0	0	5	0	0	3	0	0	0	0	0	0	0	0	0	0	1	2	28	0	0	0	0	0	0	0	0	0	0	22	1	0	0	0	0
OTU1354	Unclassified	Unclassified	Unclassified	Unclassified	Unclassified	Unclassified	Unclassified	0	0	0	0	0	0	0	0	0	0	0	0	0	0	0	0	0	0	0	0	0	0	0	0	0	0	0	0	0	0	0	0	0	0	0	0	0	0	0	0	0	0
OTU1355	Unclassified	Unclassified	Unclassified	Unclassified	Unclassified	Unclassified	Unclassified	0	0	0	0	0	0	0	0	0	0	0	0	0	0	0	0	0	0	0	0	0	0	0	0	0	0	0	0	0	0	0	0	0	0	0	0	0	0	0	0	0	0
OTU1358	Unclassified	Unclassified	Unclassified	Unclassified	Unclassified	Unclassified	Unclassified	0	0	0	3	0	0	0	0	1	0	0	0	0	0	0	0	0	0	0	0	0	0	0	0	0	0	0	0	0	0	0	0	0	0	0	0	0	0	0	0	0	0
OTU1363	Unclassified	Unclassified	Unclassified	Unclassified	Unclassified	Unclassified	Unclassified	0	0	0	0	0	0	0	0	0	0	0	0	0	1	0	0	0	0	0	0	0	0	0	0	0	0	0	0	0	0	0	1	0	0	0	0	1	0	0	0	0	0
OTU1368	Bacteria	Firmicutes	Clostridia	Clostridiales	Lachnospiraceae	Coprococcus	Unclassified	0	0	0	0	0	0	0	0	3	0	0	0	0	0	0	0	0	0	0	0	0	0	0	0	0	0	0	0	0	0	0	0	0	0	0	0	0	0	0	0	0	0
OTU1371	Bacteria	Firmicutes	Clostridia	Clostridiales	Lachnospiraceae	Lachnospira	Unclassified	0	0	0	0	0	0	0	0	6	0	0	0	0	0	0	0	0	0	0	0	0	0	11	0	1	0	0	0	0	0	0	0	0	0	0	0	0	0	0	0	0	0
OTU1389	Unclassified	Unclassified	Unclassified	Unclassified	Unclassified	Unclassified	Unclassified	0	0	0	0	7	1	0	0	0	0	0	0	0	0	0	0	0	0	0	0	0	1	0	0	0	0	0	0	0	0	0	0	0	0	0	0	0	0	0	0	0	0
OTU1395	Bacteria	Firmicutes	Clostridia	Clostridiales	Unclassified	Unclassified	Unclassified	0	0	0	0	0	0	0	0	0	0	0	0	0	0	0	0	0	0	0	0	0	0	0	0	0	0	0	0	0	0	0	0	0	0	0	0	0	0	0	0	0	0
OTU1417	Unclassified	Unclassified	Unclassified	Unclassified	Unclassified	Unclassified	Unclassified	0	0	0	0	0	0	0	0	0	0	0	0	0	0	0	0	0	0	0	0	0	0	0	0	0	0	0	0	0	0	0	0	0	0	0	0	0	0	0	0	0	0
OTU1422	Unclassified	Unclassified	Unclassified	Unclassified	Unclassified	Unclassified	Unclassified	0	0	0	0	0	0	0	0	0	0	0	0	0	0	0	0	0	0	0	0	0	0	0	0	0	0	0	0	0	0	0	0	0	0	0	0	0	0	0	0	0	0
OTU1430	Unclassified	Unclassified	Unclassified	Unclassified	Unclassified	Unclassified	Unclassified	0	0	0	0	0	0	0	0	0	0	0	0	0	0	0	2	0	0	0	0	0	0	0	0	0	0	0	0	0	0	0	0	0	0	0	0	0	0	0	0	0	0
OTU1431	Unclassified	Unclassified	Unclassified	Unclassified	Unclassified	Unclassified	Unclassified	0	0	0	0	0	0	0	0	0	0	0	0	0	0	0	0	0	0	0	0	0	20	0	0	0	0	0	0	0	0	0	0	0	0	0	0	0	0	0	0	0	0
OTU1432	Bacteria	Firmicutes	Clostridia	Clostridiales	Ruminococcaceae	Unclassified	Unclassified	0	0	0	0	0	0	0	0	1	0	0	0	0	0	0	0	0	0	0	0	0	8	0	0	0	0	2	0	0	0	0	0	0	2	0	0	0	0	0	0	0	2
OTU1433	Bacteria	Firmicutes	Erysipelotrichi	Erysipelotrichales	Erysipelotrichaceae	Unclassified	Unclassified	0	0	0	0	0	0	0	0	0	0	0	0	0	0	0	0	0	0	0	0	0	7	0	0	0	0	0	0	0	0	0	0	0	0	11	2	0	0	0	0	0	0
OTU1435	Unclassified	Unclassified	Unclassified	Unclassified	Unclassified	Unclassified	Unclassified	0	0	0	0	0	0	0	0	0	0	0	0	0	0	0	0	0	0	0	0	0	0	0	0	0	0	0	0	0	0	1	0	0	4	25	0	0	0	0	0	0	0
OTU1436	Unclassified	Unclassified	Unclassified	Unclassified	Unclassified	Unclassified	Unclassified	0	0	0	0	0	0	0	0	0	0	0	0	1	0	0	0	0	0	0	0	0	0	0	0	0	0	0	0	0	0	2	0	0	0	0	0	0	0	0	0	0	0
OTU1438	Bacteria	Firmicutes	Bacilli	Lactobacillales	Unclassified	Unclassified	Unclassified	0	0	0	1	0	0	0	0	0	6	0	0	0	0	0	0	0	0	0	0	0	1	0	0	0	0	0	0	0	0	0	0	0	1	0	0	0	0	0	0	0	0
OTU1440	Bacteria	Actinobacteria	Actinobacteria	Actinomycetales	Actinomycetaceae	Varibaculum	Unclassified	0	0	0	0	0	0	0	0	0	0	0	0	0	0	0	0	1	0	0	0	0	2	0	0	0	0	0	0	0	0	0	0	0	0	0	0	0	0	0	0	0	0
OTU1441	Unclassified	Unclassified	Unclassified	Unclassified	Unclassified	Unclassified	Unclassified	0	0	0	0	0	0	0	0	0	0	0	0	0	0	0	0	0	0	0	0	0	0	0	0	0	0	0	0	0	0	0	0	0	0	0	0	0	0	0	0	0	0
OTU1453	Unclassified	Unclassified	Unclassified	Unclassified	Unclassified	Unclassified	Unclassified	0	0	0	0	0	0	0	0	0	0	0	0	0	0	0	0	0	2	0	0	0	0	0	0	0	0	0	0	0	0	0	0	0	0	0	0	0	0	0	0	0	0
OTU1458	Bacteria	Proteobacteria	Alphaproteobacteria	Sphingomonadales	Unclassified	Unclassified	Unclassified	0	0	0	0	0	0	0	0	0	0	0	0	0	0	0	0	0	0	0	0	0	9	0	0	0	0	0	0	0	0	0	0	0	0	0	0	0	0	0	0	0	0
OTU1459	Bacteria	Proteobacteria	Betaproteobacteria	Burkholderiales	Oxalobacteraceae	Polynucleobacter	Unclassified	0	0	0	0	0	0	0	0	0	0	0	0	0	0	0	0	0	0	0	0	0	0	0	0	0	0	0	0	0	0	0	0	0	0	0	0	0	0	0	0	0	0
OTU1464	Unclassified	Unclassified	Unclassified	Unclassified	Unclassified	Unclassified	Unclassified	0	0	0	0	0	0	0	0	0	0	0	0	0	0	1	0	0	0	0	0	0	0	0	0	0	0	0	0	0	0	0	0	1	0	0	0	0	0	0	0	0	0
OTU1472	Unclassified	Unclassified	Unclassified	Unclassified	Unclassified	Unclassified	Unclassified	0	0	0	0	0	0	0	0	0	0	0	0	0	0	0	0	0	0	1	0	0	0	0	1	1	0	0	0	0	0	0	0	0	0	0	0	0	0	0	0	0	0
OTU1474	Bacteria	Firmicutes	Clostridia	Clostridiales	[Mogibacteriaceae]	Unclassified	Unclassified	0	0	0	0	0	0	0	0	0	0	0	0	0	0	0	0	0	0	0	0	0	0	0	0	0	0	0	0	0	0	0	0	0	0	1	0	0	0	0	0	0	0
OTU1475	Unclassified	Unclassified	Unclassified	Unclassified	Unclassified	Unclassified	Unclassified	0	0	0	0	0	0	0	0	0	0	0	0	0	0	0	0	0	0	0	0	0	0	0	0	0	0	0	0	0	0	0	0	0	0	0	0	0	0	0	0	0	0
OTU1476	Bacteria	Fusobacteria	Fusobacteriia	Fusobacteriales	Fusobacteriaceae	Fusobacterium	Unclassified	0	0	0	0	0	0	0	0	0	0	0	1	0	0	0	0	0	0	0	0	0	0	0	0	0	0	0	0	0	0	0	0	0	0	0	0	0	0	0	0	0	0
OTU1478	Bacteria	Proteobacteria	Gammaproteobacteria	Pseudomonadales	Moraxellaceae	Unclassified	Unclassified	0	0	0	0	0	0	0	0	0	0	0	0	0	0	0	0	0	0	0	0	0	0	0	0	0	0	0	0	0	0	1	0	0	0	0	0	0	0	0	0	0	0
OTU1483	Bacteria	Bacteroidetes	Bacteroidia	Bacteroidales	Prevotellaceae	Prevotella	Unclassified	0	0	0	0	0	0	0	0	0	0	0	0	0	0	0	0	0	0	0	0	0	0	0	0	0	0	0	0	0	0	0	0	0	0	0	0	0	0	0	0	0	0
OTU1486	Unclassified	Unclassified	Unclassified	Unclassified	Unclassified	Unclassified	Unclassified	0	0	0	0	0	0	0	0	0	0	0	0	0	0	0	0	0	0	0	0	0	0	0	0	0	0	0	0	0	0	0	0	0	0	2	0	0	0	0	0	0	0
OTU1491	Bacteria	Firmicutes	Clostridia	Clostridiales	Peptostreptococcaceae	Filifactor	Unclassified	0	0	0	0	0	0	0	0	0	0	0	6	0	0	0	0	0	0	0	0	0	0	0	0	0	0	0	0	0	0	0	0	0	0	3	0	0	0	0	0	0	0
OTU1494	Unclassified	Unclassified	Unclassified	Unclassified	Unclassified	Unclassified	Unclassified	0	0	0	0	0	0	0	0	0	0	0	0	0	0	0	0	0	0	0	0	0	0	0	0	0	0	0	0	0	0	0	0	0	0	1	0	0	0	0	0	0	0
OTU1499	Unclassified	Unclassified	Unclassified	Unclassified	Unclassified	Unclassified	Unclassified	0	0	0	0	0	0	0	0	0	0	0	0	0	0	0	0	0	0	0	0	0	0	0	0	0	0	0	0	0	0	0	0	0	0	0	0	0	0	0	0	0	0
OTU1503	Unclassified	Unclassified	Unclassified	Unclassified	Unclassified	Unclassified	Unclassified	0	0	0	0	0	0	0	0	0	0	0	0	0	0	0	0	0	0	0	0	0	0	0	0	0	0	0	0	0	0	0	0	0	0	0	0	0	0	0	0	0	0
OTU1511	Unclassified	Unclassified	Unclassified	Unclassified	Unclassified	Unclassified	Unclassified	0	0	0	0	2	0	0	0	3	0	0	0	0	0	0	1	0	0	44	0	0	0	1	0	0	0	0	0	0	0	0	0	0	0	0	0	2	0	0	1	0	0
OTU1517	Unclassified	Unclassified	Unclassified	Unclassified	Unclassified	Unclassified	Unclassified	0	0	0	0	0	0	3	0	0	0	0	0	0	0	0	0	0	0	0	0	0	0	0	0	0	0	0	0	0	0	0	0	0	0	0	0	0	0	0	0	0	0
OTU1521	Unclassified	Unclassified	Unclassified	Unclassified	Unclassified	Unclassified	Unclassified	0	0	0	0	0	0	0	0	0	0	0	0	0	0	0	0	0	2	0	0	0	0	0	0	0	0	0	0	3	0	1	0	0	0	0	0	0	0	0	0	0	0
OTU1525	Bacteria	Firmicutes	Clostridia	Clostridiales	Unclassified	Unclassified	Unclassified	0	0	0	0	0	0	0	2	11	0	0	0	0	0	0	0	0	0	0	0	0	2	0	0	0	0	0	0	0	0	0	0	0	0	0	0	0	0	0	0	0	1
OTU1529	Bacteria	Proteobacteria	Gammaproteobacteria	Pseudomonadales	Moraxellaceae	Acinetobacter	Unclassified	0	0	0	0	0	0	0	0	0	0	0	0	0	0	0	0	0	0	0	0	0	0	0	0	0	0	0	0	0	0	0	0	0	0	0	0	0	0	0	0	0	0
OTU1536	Unclassified	Unclassified	Unclassified	Unclassified	Unclassified	Unclassified	Unclassified	0	0	0	0	0	0	0	0	0	0	0	0	0	0	0	0	0	0	0	1	0	0	0	0	0	0	0	0	0	0	0	0	0	0	0	0	0	0	0	0	0	0
OTU1543	Unclassified	Unclassified	Unclassified	Unclassified	Unclassified	Unclassified	Unclassified	0	0	0	0	0	0	0	0	0	0	0	0	0	0	0	0	0	0	0	0	0	0	0	0	0	0	0	0	0	0	0	0	0	0	0	0	0	0	0	0	0	0
OTU1550	Bacteria	Bacteroidetes	Bacteroidia	Bacteroidales	Porphyromonadaceae	Porphyromonas	Unclassified	0	0	0	0	0	0	0	0	0	0	0	0	0	0	0	0	0	0	0	0	0	0	0	0	0	0	0	0	0	0	0	0	0	0	0	0	0	0	3	0	0	0
OTU1557	Bacteria	Firmicutes	Clostridia	Clostridiales	Lachnospiraceae	Unclassified	Unclassified	0	0	0	0	0	0	0	0	13	0	0	0	0	0	0	0	0	0	0	0	0	2	1	0	0	0	0	0	0	0	0	0	0	0	0	0	0	0	0	0	0	0
OTU1558	Unclassified	Unclassified	Unclassified	Unclassified	Unclassified	Unclassified	Unclassified	0	0	0	0	0	0	0	3	6	0	0	0	0	0	0	0	0	0	0	0	0	0	0	0	0	0	0	0	0	0	0	0	0	0	0	0	0	0	0	0	0	0
OTU1559	Bacteria	Proteobacteria	Alphaproteobacteria	Rhizobiales	Hyphomicrobiaceae	Devosia	Unclassified	0	0	0	0	0	0	0	0	0	0	0	0	0	0	0	0	0	0	0	0	0	5	0	0	0	0	0	0	0	0	0	0	0	0	0	0	0	0	0	0	0	0
OTU1567	Unclassified	Unclassified	Unclassified	Unclassified	Unclassified	Unclassified	Unclassified	0	0	0	0	0	0	0	0	0	0	0	0	0	0	0	0	0	0	0	0	0	0	0	0	0	0	0	0	0	0	0	0	0	1	0	0	0	0	0	0	0	0
OTU1575	Bacteria	Firmicutes	Clostridia	Clostridiales	Unclassified	Unclassified	Unclassified	0	0	0	0	0	0	0	1	7	0	0	0	0	0	0	0	0	0	0	0	0	0	0	0	0	0	0	0	0	0	0	0	0	0	0	0	0	0	0	0	0	0
OTU1576	Bacteria	Firmicutes	Clostridia	Clostridiales	Ruminococcaceae	Unclassified	Unclassified	0	0	0	0	0	0	0	1	0	0	0	0	0	0	0	0	0	0	0	0	0	0	1	0	0	0	1	0	0	0	0	0	0	0	0	0	0	0	0	0	0	0
OTU1582	Bacteria	Fusobacteria	Fusobacteriia	Fusobacteriales	Leptotrichiaceae	Leptotrichia	Unclassified	0	0	0	0	0	0	0	0	0	0	0	0	0	0	0	0	0	0	0	0	0	0	0	0	0	0	0	0	0	0	0	0	0	0	2	0	0	0	0	0	0	0
OTU1589	Unclassified	Unclassified	Unclassified	Unclassified	Unclassified	Unclassified	Unclassified	0	0	0	0	0	0	0	0	0	0	0	0	0	0	0	0	0	0	0	0	0	0	0	0	0	0	0	0	0	0	0	0	0	0	0	0	0	0	0	0	0	0
OTU1591	Unclassified	Unclassified	Unclassified	Unclassified	Unclassified	Unclassified	Unclassified	0	0	0	0	0	0	0	0	0	0	0	0	0	0	1	1	0	0	0	0	0	0	0	0	0	0	0	0	0	0	0	0	0	0	0	0	0	0	0	0	0	0
OTU1599	Bacteria	Proteobacteria	Alphaproteobacteria	Unclassified	Unclassified	Unclassified	Unclassified	0	0	0	0	0	0	0	0	0	0	0	0	0	0	0	0	0	0	0	0	0	0	0	0	0	0	0	0	0	0	0	0	0	0	1	0	0	0	0	0	0	0
OTU1600	Unclassified	Unclassified	Unclassified	Unclassified	Unclassified	Unclassified	Unclassified	0	0	0	0	0	0	0	0	0	0	0	0	0	0	0	0	0	0	0	0	0	0	0	0	0	0	0	0	0	0	0	0	0	0	0	0	0	0	0	0	0	0
OTU1608	Bacteria	Firmicutes	Bacilli	Lactobacillales	Enterococcaceae	Enterococcus	Unclassified	0	0	0	0	0	0	0	0	0	3	0	0	0	0	0	0	0	0	0	0	0	0	0	0	0	0	0	0	0	0	0	0	0	0	0	0	0	0	0	0	0	0
OTU1613	Unclassified	Unclassified	Unclassified	Unclassified	Unclassified	Unclassified	Unclassified	0	0	0	0	0	0	0	0	0	0	0	0	0	0	0	0	0	0	0	0	0	0	0	0	0	0	0	0	0	0	0	0	0	0	0	0	0	0	0	0	1	0
OTU1614	Bacteria	Firmicutes	Bacilli	Lactobacillales	Lactobacillaceae	Lactobacillus	Unclassified	0	0	0	0	0	0	0	0	0	0	0	21	0	0	0	0	0	0	0	0	0	0	0	0	0	0	1	1	0	0	25	0	0	0	0	0	0	1	0	1	0	0
OTU1615	Bacteria	Firmicutes	Bacilli	Lactobacillales	Lactobacillaceae	Lactobacillus	Unclassified	0	0	0	0	2	0	0	0	0	0	1	517	7	0	0	3	0	0	0	9	1	11	0	0	1	1	33	0	0	4	750	7	0	0	2	0	0	11	1	6	0	0
OTU1621	Unclassified	Unclassified	Unclassified	Unclassified	Unclassified	Unclassified	Unclassified	0	0	0	0	0	0	0	0	0	0	1	0	0	0	0	0	0	0	0	0	0	0	0	0	5	0	0	0	0	0	0	0	0	0	5	0	0	0	0	0	0	0
OTU1638	Bacteria	Actinobacteria	Actinobacteria	Actinomycetales	Promicromonosporaceae	Unclassified	Unclassified	0	0	0	0	0	0	0	0	1	0	0	0	0	0	0	0	0	0	0	0	0	1	0	0	0	0	0	0	0	0	0	0	0	0	0	0	0	0	0	0	0	0
OTU1639	Bacteria	Firmicutes	Clostridia	Clostridiales	Lachnospiraceae	Anaerostipes	Unclassified	0	0	0	0	0	0	0	0	1	0	0	0	0	0	0	0	0	0	0	0	1	0	0	0	0	0	0	0	0	0	0	0	0	0	0	0	0	0	0	0	0	0
OTU1652	Bacteria	Firmicutes	Clostridia	Clostridiales	Lachnospiraceae	Lachnospira	Unclassified	0	0	0	0	0	0	0	0	7	0	0	0	0	0	0	0	0	0	0	0	0	12	0	0	0	0	0	0	0	0	0	0	0	0	0	0	0	0	0	0	0	3
OTU1653	Unclassified	Unclassified	Unclassified	Unclassified	Unclassified	Unclassified	Unclassified	0	0	0	0	0	0	0	0	0	0	0	2	0	0	0	1	0	0	0	0	0	0	0	0	0	0	0	4	0	0	0	0	0	0	0	0	0	0	2	0	0	1
OTU1658	Unclassified	Unclassified	Unclassified	Unclassified	Unclassified	Unclassified	Unclassified	0	0	0	0	0	0	0	0	0	0	0	0	0	0	0	0	0	0	0	0	0	0	0	0	0	0	0	0	0	0	0	0	0	0	0	0	0	0	0	0	0	0
OTU1666	Bacteria	Proteobacteria	Gammaproteobacteria	Unclassified	Unclassified	Unclassified	Unclassified	0	0	0	0	0	0	0	0	0	0	0	0	0	0	0	0	0	0	0	0	0	0	0	0	0	0	0	0	0	0	0	0	0	1	0	0	0	0	0	0	0	0
OTU1667	Unclassified	Unclassified	Unclassified	Unclassified	Unclassified	Unclassified	Unclassified	0	0	0	0	1	0	0	0	0	0	0	0	0	0	0	0	0	0	4	0	0	0	0	0	0	0	0	0	0	0	0	0	0	0	0	0	0	0	0	0	0	0
OTU1670	Bacteria	Actinobacteria	Actinobacteria	Actinomycetales	Corynebacteriaceae	Corynebacterium	Unclassified	0	0	0	0	0	0	0	0	0	0	0	0	0	0	0	0	0	0	0	0	0	0	0	0	0	0	0	0	0	0	0	0	0	0	0	0	0	0	0	0	0	0
OTU1672	Bacteria	Proteobacteria	Alphaproteobacteria	Sphingomonadales	Sphingomonadaceae	Novosphingobium	Unclassified	0	0	0	0	0	0	0	0	0	0	0	0	0	0	0	0	0	0	0	0	0	0	0	0	0	0	0	0	0	0	0	0	0	0	0	0	0	0	0	0	0	0
OTU1676	Unclassified	Unclassified	Unclassified	Unclassified	Unclassified	Unclassified	Unclassified	0	0	0	0	0	0	0	0	0	0	0	0	0	0	0	0	0	0	0	0	0	0	0	0	0	0	0	0	0	0	0	0	0	0	0	0	0	0	0	0	0	0
OTU1679	Unclassified	Unclassified	Unclassified	Unclassified	Unclassified	Unclassified	Unclassified	0	0	0	0	0	0	0	0	0	0	0	0	0	0	0	0	0	0	0	0	0	0	0	0	0	0	0	0	0	0	0	0	0	0	0	0	0	0	0	0	0	0
OTU1681	Unclassified	Unclassified	Unclassified	Unclassified	Unclassified	Unclassified	Unclassified	0	0	0	0	0	0	0	0	0	0	0	0	0	0	0	0	0	0	0	0	0	1	0	0	0	0	0	0	0	0	0	0	0	0	0	0	0	0	0	0	0	0
OTU1682	Bacteria	Firmicutes	Clostridia	Clostridiales	[Tissierellaceae]	Anaerococcus	Unclassified	1	48	0	0	1	18	6	91	967	4	7	6	0	0	0	338	0	0	0	6	171	203	65	2	52	0	38	163	21	2	11	0	3	0	17	10	1	0	17	7	1	5
OTU1684	Bacteria	Actinobacteria	Actinobacteria	Actinomycetales	Corynebacteriaceae	Corynebacterium	Unclassified	1	4	1	0	1	38	0	98	670	2952	12	0	0	0	0	839	1	0	18	1	0	9	1	397	226	365	9	43	20	1	0	0	11	2	7	473	339	3	0	0	0	45
OTU1687	Unclassified	Unclassified	Unclassified	Unclassified	Unclassified	Unclassified	Unclassified	0	0	0	0	0	0	0	0	0	0	0	0	0	0	0	0	0	0	0	0	0	0	0	0	0	0	0	0	0	0	0	0	0	0	0	0	0	0	0	0	0	0
OTU1690	Unclassified	Unclassified	Unclassified	Unclassified	Unclassified	Unclassified	Unclassified	0	0	0	0	0	0	0	0	0	0	0	0	0	0	0	0	0	0	0	0	0	0	0	0	0	0	0	0	0	0	0	0	0	0	0	0	0	0	0	0	0	0
OTU1692	Unclassified	Unclassified	Unclassified	Unclassified	Unclassified	Unclassified	Unclassified	0	0	0	0	0	0	0	0	0	0	0	0	0	0	0	1	0	0	0	0	0	0	0	0	0	0	0	0	0	0	0	0	0	0	0	0	0	0	0	0	0	0
OTU1697	Unclassified	Unclassified	Unclassified	Unclassified	Unclassified	Unclassified	Unclassified	0	0	0	0	0	0	0	0	0	0	0	0	0	0	0	0	0	0	0	0	0	0	0	0	0	0	0	0	0	0	0	0	0	0	0	0	0	0	0	0	0	0
OTU1700	Bacteria	Bacteroidetes	Bacteroidia	Bacteroidales	Rikenellaceae	Unclassified	Unclassified	0	0	0	0	0	0	0	0	1	0	0	0	0	0	0	0	0	0	0	0	0	0	0	0	0	0	0	0	0	0	0	0	0	0	0	0	0	0	0	0	0	0
OTU1703	Bacteria	Proteobacteria	Betaproteobacteria	Neisseriales	Neisseriaceae	Unclassified	Unclassified	0	0	0	0	0	2	0	0	0	0	0	0	0	0	0	0	0	0	0	0	0	0	0	0	0	0	0	0	0	0	0	0	0	0	0	0	0	0	0	0	0	0
OTU1706	Bacteria	Firmicutes	Bacilli	Lactobacillales	Streptococcaceae	Lactococcus	Lactococcus_garvieae	0	1	0	0	0	0	0	0	11	0	0	0	0	0	0	0	0	0	0	0	0	0	0	0	0	0	0	0	0	0	0	0	0	0	0	0	0	0	0	0	0	0
OTU1707	Unclassified	Unclassified	Unclassified	Unclassified	Unclassified	Unclassified	Unclassified	0	0	0	0	0	0	0	0	0	0	0	0	0	0	0	0	0	0	0	0	0	0	0	0	0	0	0	0	0	0	0	0	0	0	0	0	0	0	0	0	0	0
OTU1715	Bacteria	Firmicutes	Clostridia	Clostridiales	Lachnospiraceae	Unclassified	Unclassified	0	0	0	0	0	0	0	1	0	0	0	0	0	0	0	0	0	0	0	0	0	2	0	0	0	0	0	0	0	0	0	0	0	0	0	0	0	0	0	0	0	0
OTU1717	Unclassified	Unclassified	Unclassified	Unclassified	Unclassified	Unclassified	Unclassified	0	0	0	0	0	1	0	0	0	0	0	0	0	0	0	0	0	0	0	0	0	0	0	0	0	0	0	0	0	0	0	0	0	0	0	0	0	0	0	0	0	0
OTU1719	Unclassified	Unclassified	Unclassified	Unclassified	Unclassified	Unclassified	Unclassified	0	0	0	0	0	0	0	0	0	0	0	0	0	0	0	0	0	0	0	0	0	0	0	0	0	0	0	0	0	0	0	0	0	0	9	1	0	0	0	0	0	0
OTU1720	Unclassified	Unclassified	Unclassified	Unclassified	Unclassified	Unclassified	Unclassified	0	0	0	0	0	0	0	0	0	0	0	0	0	0	0	0	0	0	0	0	0	0	0	0	0	0	0	0	0	0	0	0	0	0	2	0	0	0	0	0	0	0
OTU1738	Unclassified	Unclassified	Unclassified	Unclassified	Unclassified	Unclassified	Unclassified	0	0	0	0	0	0	0	0	0	0	0	0	0	0	0	0	0	0	0	0	0	0	0	0	0	0	0	0	0	0	0	0	0	0	0	0	0	0	0	0	0	0
OTU1741	Unclassified	Unclassified	Unclassified	Unclassified	Unclassified	Unclassified	Unclassified	0	0	0	0	0	0	0	0	0	0	0	0	0	0	0	0	0	0	0	0	0	0	0	0	0	0	0	0	0	0	0	0	0	0	0	0	0	0	0	0	0	0
OTU1747	Unclassified	Unclassified	Unclassified	Unclassified	Unclassified	Unclassified	Unclassified	0	0	0	0	3	0	2	0	0	0	0	0	0	0	0	0	0	0	0	0	0	0	0	0	0	0	0	0	0	0	0	0	0	0	0	0	0	0	0	1	0	0
OTU1755	Unclassified	Unclassified	Unclassified	Unclassified	Unclassified	Unclassified	Unclassified	0	0	0	0	0	0	0	0	0	1	0	0	0	0	0	0	0	0	0	0	0	0	0	2	0	1	0	0	0	0	0	0	0	0	0	0	1	0	0	0	0	0
OTU1756	Unclassified	Unclassified	Unclassified	Unclassified	Unclassified	Unclassified	Unclassified	0	0	0	0	0	0	0	0	0	0	0	0	0	0	0	0	0	0	0	0	0	0	0	0	0	0	0	0	0	0	0	0	0	0	0	0	0	0	0	1	0	0
OTU1761	Unclassified	Unclassified	Unclassified	Unclassified	Unclassified	Unclassified	Unclassified	0	0	0	0	0	0	0	0	0	0	0	0	0	0	0	0	0	0	0	0	0	0	0	0	0	0	0	0	0	0	0	0	0	0	0	0	0	0	0	0	0	0
OTU1763	Unclassified	Unclassified	Unclassified	Unclassified	Unclassified	Unclassified	Unclassified	0	0	0	0	0	1	0	0	0	0	0	0	0	0	0	0	0	0	0	0	0	0	0	0	0	0	0	0	0	0	0	0	0	0	7	0	0	0	0	0	0	0
OTU1769	Bacteria	Proteobacteria	Alphaproteobacteria	Sphingomonadales	Erythrobacteraceae	Erythromicrobium	Unclassified	0	0	0	0	0	0	0	0	0	0	0	0	0	0	0	0	0	0	0	0	0	1	0	0	0	0	0	0	0	0	0	0	0	0	0	0	0	0	0	0	0	0
OTU1790	Bacteria	Firmicutes	Clostridia	Clostridiales	Lachnospiraceae	[Ruminococcus]	[Ruminococcus]_torques	0	0	0	0	0	0	0	0	1	0	0	0	0	0	0	0	0	0	0	0	0	21	0	0	0	0	0	0	0	0	0	0	0	0	13	0	0	0	0	0	0	1
OTU1795	Unclassified	Unclassified	Unclassified	Unclassified	Unclassified	Unclassified	Unclassified	0	0	0	0	0	0	0	0	0	0	0	0	0	0	0	0	0	0	0	0	0	0	0	0	0	0	0	0	0	0	0	0	0	0	1	0	0	0	0	0	0	0
OTU1797	Bacteria	Actinobacteria	Actinobacteria	Actinomycetales	Nocardioidaceae	Aeromicrobium	Unclassified	0	0	0	0	0	0	0	0	0	0	0	0	0	0	0	0	0	0	0	0	0	12	0	0	0	0	0	0	0	0	1	0	0	0	0	0	0	0	0	0	0	0
OTU1798	Bacteria	Actinobacteria	Actinobacteria	Actinomycetales	Microbacteriaceae	Pseudoclavibacter	Pseudoclavibacter_bifida	0	0	0	0	0	0	0	0	0	0	0	0	0	0	0	0	0	0	0	0	0	2	0	0	0	0	0	0	0	0	0	0	0	0	0	0	0	0	0	0	0	0
OTU1807	Bacteria	Firmicutes	Clostridia	Clostridiales	Unclassified	Unclassified	Unclassified	0	0	0	0	0	0	0	0	0	0	0	1	0	0	0	0	0	0	0	0	0	0	0	1	0	0	0	0	0	0	0	0	0	0	0	0	0	0	0	0	0	0
OTU1820	Unclassified	Unclassified	Unclassified	Unclassified	Unclassified	Unclassified	Unclassified	0	0	0	0	0	0	0	0	0	0	0	0	0	0	0	0	0	0	0	0	0	0	0	0	0	0	0	0	0	0	0	0	0	0	0	0	0	0	0	0	0	0
OTU1822	Unclassified	Unclassified	Unclassified	Unclassified	Unclassified	Unclassified	Unclassified	0	0	0	0	0	0	0	0	0	0	0	1	0	0	0	0	0	0	0	0	0	0	0	0	0	0	0	0	0	0	0	0	0	0	0	0	0	0	0	0	0	0
OTU1826	Unclassified	Unclassified	Unclassified	Unclassified	Unclassified	Unclassified	Unclassified	0	0	0	0	0	0	0	0	0	0	0	3	0	0	0	0	0	0	0	0	0	0	2	0	0	0	0	0	0	0	0	0	0	0	0	0	0	0	0	0	0	0
OTU1827	Bacteria	Actinobacteria	Actinobacteria	Actinomycetales	Nocardiaceae	Rhodococcus	Rhodococcus_fascians	0	0	0	0	0	0	0	0	0	0	0	0	0	0	0	0	0	0	0	0	0	1	0	0	0	0	0	0	0	0	1	0	0	0	0	0	0	0	0	0	0	0
OTU1834	Unclassified	Unclassified	Unclassified	Unclassified	Unclassified	Unclassified	Unclassified	0	0	0	0	0	0	0	0	0	0	0	0	0	0	0	0	0	0	0	0	0	0	0	0	0	0	0	0	0	0	0	0	0	0	0	0	0	0	0	0	0	0
OTU1835	Bacteria	TM7	TM7-3	Unclassified	Unclassified	Unclassified	Unclassified	0	0	0	0	0	0	0	0	0	0	0	0	0	0	0	0	0	0	0	0	0	0	0	0	0	0	0	0	0	0	0	0	0	0	1	0	0	0	0	0	0	0
OTU1837	Bacteria	Actinobacteria	Actinobacteria	Actinomycetales	Pseudonocardiaceae	Unclassified	Unclassified	0	0	0	0	0	0	0	0	0	0	0	0	0	0	0	0	0	0	0	0	0	0	0	0	0	0	0	0	0	0	0	0	0	0	0	0	0	0	0	0	0	0
OTU1846	Unclassified	Unclassified	Unclassified	Unclassified	Unclassified	Unclassified	Unclassified	0	0	0	0	0	0	0	0	0	0	0	0	0	0	0	0	0	0	0	0	0	0	0	0	0	0	0	0	0	0	0	0	0	0	0	0	0	0	0	0	0	0
OTU1865	Unclassified	Unclassified	Unclassified	Unclassified	Unclassified	Unclassified	Unclassified	0	0	0	0	0	0	0	0	0	0	0	0	0	0	0	0	0	0	5	0	0	0	0	0	0	0	0	0	0	0	0	0	0	0	0	0	0	0	1	0	0	0
OTU1891	Unclassified	Unclassified	Unclassified	Unclassified	Unclassified	Unclassified	Unclassified	0	0	0	0	0	0	0	0	0	0	0	0	0	0	0	0	0	0	0	0	0	0	0	0	0	0	0	0	0	0	0	0	0	0	0	0	0	0	0	0	0	0
OTU1903	Bacteria	Proteobacteria	Betaproteobacteria	Burkholderiales	Alcaligenaceae	Achromobacter	Unclassified	0	3	0	0	0	0	0	0	1	0	0	0	0	0	0	0	0	0	0	0	0	0	0	0	0	0	0	0	0	0	0	0	0	0	0	0	0	0	0	0	0	0
OTU1904	Bacteria	Bacteroidetes	Flavobacteriia	Flavobacteriales	Flavobacteriaceae	Capnocytophaga	Unclassified	0	0	0	0	0	0	0	0	0	0	0	0	0	0	0	0	0	0	0	0	0	0	0	0	0	0	0	0	0	0	0	0	0	0	0	0	0	0	0	0	0	0
OTU1905	Bacteria	Proteobacteria	Alphaproteobacteria	Rhizobiales	Hyphomicrobiaceae	Hyphomicrobium	Unclassified	0	0	0	0	0	0	0	0	0	0	0	0	0	0	0	0	0	0	0	0	0	0	0	0	0	0	0	0	0	0	0	0	0	0	0	0	0	0	0	0	0	0
OTU1915	Unclassified	Unclassified	Unclassified	Unclassified	Unclassified	Unclassified	Unclassified	0	0	0	0	0	0	0	1	0	0	0	0	0	0	0	0	0	0	0	0	0	0	0	0	0	0	0	1	0	0	0	0	0	0	1	0	0	0	0	0	0	0
OTU1916	Bacteria	Proteobacteria	Alphaproteobacteria	Sphingomonadales	Sphingomonadaceae	Kaistobacter	Unclassified	0	0	0	0	0	0	0	1	0	0	0	0	0	0	0	0	0	0	0	0	0	4	0	0	0	0	0	0	0	0	0	0	0	0	0	0	0	0	0	0	0	0
OTU1925	Bacteria	Unclassified	Unclassified	Unclassified	Unclassified	Unclassified	Unclassified	0	0	0	0	0	1	0	0	0	0	0	0	0	0	0	0	0	0	0	0	0	0	0	0	0	0	0	0	0	0	0	0	0	0	0	0	0	0	0	0	0	0
OTU1926	Unclassified	Unclassified	Unclassified	Unclassified	Unclassified	Unclassified	Unclassified	0	0	0	0	0	0	0	0	0	0	0	0	0	0	0	0	0	0	1	0	0	0	0	0	0	0	0	0	0	0	0	0	0	0	0	0	0	0	0	0	0	0
OTU1927	Unclassified	Unclassified	Unclassified	Unclassified	Unclassified	Unclassified	Unclassified	0	0	0	0	0	0	0	0	0	0	0	0	0	0	0	0	0	0	0	0	0	0	0	0	0	0	0	0	0	0	0	0	0	0	0	0	0	0	0	0	0	0
OTU1932	Unclassified	Unclassified	Unclassified	Unclassified	Unclassified	Unclassified	Unclassified	0	0	0	0	0	0	0	0	0	0	0	0	0	0	0	0	0	0	0	0	0	0	0	0	0	0	0	0	0	0	0	0	0	0	0	0	0	0	0	0	0	0
OTU1942	Unclassified	Unclassified	Unclassified	Unclassified	Unclassified	Unclassified	Unclassified	0	0	0	0	0	0	0	0	0	0	0	0	0	0	0	0	0	0	0	0	0	0	0	0	0	0	0	0	9	0	2	0	0	0	1	0	0	0	0	0	0	0
OTU1943	Bacteria	Firmicutes	Clostridia	Clostridiales	Unclassified	Unclassified	Unclassified	0	0	0	0	0	0	0	0	9	0	0	0	0	0	0	0	0	0	0	0	0	17	0	0	0	0	0	0	0	0	0	0	0	2	0	0	0	0	0	0	0	1
OTU1948	Bacteria	Proteobacteria	Alphaproteobacteria	Rhodobacterales	Rhodobacteraceae	Paracoccus	Unclassified	0	0	0	0	0	0	0	0	0	0	0	0	0	0	0	0	0	0	0	0	0	7	0	0	0	0	0	0	0	0	0	0	0	0	1	0	0	0	0	0	0	0
OTU1957	Bacteria	Proteobacteria	Alphaproteobacteria	Rhizobiales	Methylobacteriaceae	Unclassified	Unclassified	0	0	0	0	0	0	0	0	0	0	0	0	0	0	0	0	0	0	0	0	0	1	0	0	0	0	0	0	0	0	0	0	0	0	0	0	0	0	0	0	0	0
OTU1960	Unclassified	Unclassified	Unclassified	Unclassified	Unclassified	Unclassified	Unclassified	0	0	0	0	0	0	0	0	0	0	0	0	0	0	0	0	0	0	0	0	0	0	0	0	0	0	0	0	0	0	0	0	0	0	0	0	0	0	0	0	0	0
OTU1977	Unclassified	Unclassified	Unclassified	Unclassified	Unclassified	Unclassified	Unclassified	0	0	0	0	0	1	0	0	1	0	0	0	0	0	0	0	0	0	0	0	0	0	0	0	0	0	0	0	0	0	0	0	0	0	0	0	0	0	1	0	0	0
OTU1978	Bacteria	Firmicutes	Clostridia	Clostridiales	Lachnospiraceae	Unclassified	Unclassified	0	0	0	0	0	0	0	0	1	0	0	0	0	0	0	0	0	0	0	0	0	0	1	0	0	0	0	0	0	0	0	0	0	0	0	0	0	0	0	0	0	0
OTU1979	Unclassified	Unclassified	Unclassified	Unclassified	Unclassified	Unclassified	Unclassified	0	0	0	0	0	0	0	0	0	0	0	0	0	0	0	0	0	0	0	0	0	0	0	0	0	0	0	0	0	0	0	0	0	0	0	0	0	0	0	0	0	0
OTU1981	Unclassified	Unclassified	Unclassified	Unclassified	Unclassified	Unclassified	Unclassified	0	0	0	0	0	0	0	0	0	0	0	0	0	0	0	0	0	0	0	0	0	7	0	0	0	0	0	0	0	0	0	0	0	0	1	0	0	0	0	0	0	0
OTU1988	Unclassified	Unclassified	Unclassified	Unclassified	Unclassified	Unclassified	Unclassified	0	0	0	0	0	0	0	0	0	0	0	0	0	0	0	0	0	0	0	0	0	0	0	0	0	0	0	0	0	0	0	0	0	0	0	0	0	0	0	0	0	0
OTU1996	Bacteria	Fusobacteria	Fusobacteriia	Fusobacteriales	Leptotrichiaceae	Leptotrichia	Unclassified	0	0	0	0	0	0	0	0	0	0	0	0	0	0	0	0	0	0	0	0	0	0	0	0	0	0	0	0	0	0	0	0	0	0	0	0	0	0	0	0	0	0
OTU2005	Unclassified	Unclassified	Unclassified	Unclassified	Unclassified	Unclassified	Unclassified	0	0	0	0	0	0	0	0	0	0	0	0	0	0	0	0	0	0	0	0	0	0	0	0	0	0	0	0	0	0	0	0	0	0	0	0	0	0	0	0	0	0
OTU2006	Bacteria	Actinobacteria	Actinobacteria	Actinomycetales	Nocardioidaceae	Unclassified	Unclassified	0	0	0	0	0	0	0	0	0	0	0	0	0	0	0	0	0	0	0	0	0	5	0	0	0	0	0	0	0	0	0	0	0	0	0	0	0	0	0	0	0	0
OTU2008	Bacteria	Proteobacteria	Alphaproteobacteria	Rhizobiales	Unclassified	Unclassified	Unclassified	0	0	0	0	0	0	0	0	0	0	0	0	0	0	0	0	0	0	0	0	0	21	0	0	0	0	0	0	0	0	0	0	0	0	0	0	0	0	0	0	0	0
OTU2013	Bacteria	Firmicutes	Bacilli	Lactobacillales	Aerococcaceae	Aerococcus	Unclassified	0	0	0	0	0	0	0	0	0	0	0	0	0	0	0	0	0	0	0	0	0	0	1	0	0	0	0	0	2	0	0	0	0	0	0	0	2	0	0	0	0	0
OTU2014	Bacteria	Unclassified	Unclassified	Unclassified	Unclassified	Unclassified	Unclassified	0	0	0	0	0	0	0	0	0	0	0	0	0	0	0	0	0	0	0	0	0	0	0	0	0	0	0	0	0	0	0	0	0	0	0	0	0	0	0	0	0	0
OTU2027	Unclassified	Unclassified	Unclassified	Unclassified	Unclassified	Unclassified	Unclassified	0	0	0	0	0	0	0	0	0	0	0	0	2	0	0	0	0	0	0	0	0	0	0	0	0	0	0	0	0	0	0	1	0	0	0	0	0	0	0	0	0	0
OTU2028	Bacteria	Firmicutes	Clostridia	Clostridiales	Clostridiaceae	Clostridium	Unclassified	6	1	9	0	0	0	0	0	0	0	0	0	50	0	2	0	0	0	0	0	0	0	1	0	0	0	0	0	0	0	0	53	0	0	0	0	0	0	0	0	10	1
OTU2030	Bacteria	Firmicutes	Clostridia	Clostridiales	Unclassified	Unclassified	Unclassified	0	0	0	0	0	0	0	0	3	0	0	0	0	0	0	0	0	0	0	0	0	4	0	0	0	0	0	0	0	0	0	0	0	0	0	0	0	0	0	0	0	0
OTU2034	Unclassified	Unclassified	Unclassified	Unclassified	Unclassified	Unclassified	Unclassified	0	0	0	0	0	0	0	0	0	0	0	0	0	0	0	0	0	0	0	0	0	0	0	0	0	0	0	0	0	0	0	0	0	0	0	0	0	0	0	0	0	0
OTU2039	Unclassified	Unclassified	Unclassified	Unclassified	Unclassified	Unclassified	Unclassified	0	0	0	0	0	0	0	0	0	0	0	0	0	0	0	0	0	0	0	0	0	0	0	0	0	0	0	0	0	0	0	0	0	0	0	0	0	0	0	0	0	0
OTU2048	Bacteria	Bacteroidetes	Flavobacteriia	Flavobacteriales	[Weeksellaceae]	Chryseobacterium	Unclassified	0	0	0	0	0	0	0	0	0	0	0	0	0	0	0	0	0	0	0	0	0	1	0	0	0	0	0	0	0	0	0	0	0	0	0	0	0	0	0	0	0	0
OTU2062	Unclassified	Unclassified	Unclassified	Unclassified	Unclassified	Unclassified	Unclassified	0	0	0	0	0	0	0	0	0	0	0	0	0	0	0	0	0	0	0	0	0	0	0	0	0	0	0	0	0	0	0	0	0	0	0	0	0	0	0	0	0	0
OTU2065	Unclassified	Unclassified	Unclassified	Unclassified	Unclassified	Unclassified	Unclassified	0	0	0	0	0	0	0	0	0	0	0	0	0	0	0	0	0	0	0	0	0	0	0	0	0	0	0	0	0	0	0	0	0	0	0	0	0	0	0	0	0	0
OTU2070	Bacteria	Actinobacteria	Actinobacteria	Actinomycetales	Actinomycetaceae	Actinobaculum	Unclassified	0	0	0	0	0	0	0	0	0	0	0	0	0	0	0	0	0	0	0	0	0	0	0	0	0	0	0	0	0	0	0	0	0	0	0	0	0	0	0	0	0	0
OTU2085	Bacteria	Bacteroidetes	Bacteroidia	Bacteroidales	Prevotellaceae	Prevotella	Unclassified	0	0	0	0	1	0	0	1	0	0	0	0	0	0	0	0	0	0	0	0	0	2	0	0	0	0	0	0	0	0	0	0	0	0	1	0	0	0	0	0	0	0
OTU2086	Unclassified	Unclassified	Unclassified	Unclassified	Unclassified	Unclassified	Unclassified	0	0	0	0	1	0	0	1	0	0	0	0	0	0	0	0	0	0	0	0	0	0	0	0	1	0	0	0	0	0	0	0	0	0	0	0	0	0	0	1	0	0
OTU2091	Bacteria	Firmicutes	Clostridia	Clostridiales	Ruminococcaceae	Oscillospira	Unclassified	0	0	0	0	0	0	0	0	0	0	0	0	0	0	0	0	0	0	0	0	0	3	0	0	0	0	0	0	0	0	0	0	0	0	0	0	0	0	0	0	0	0
OTU2093	Unclassified	Unclassified	Unclassified	Unclassified	Unclassified	Unclassified	Unclassified	0	0	0	0	0	0	0	0	0	0	0	0	0	0	0	0	0	0	0	0	0	0	0	0	0	0	0	0	0	0	0	0	0	0	0	0	0	0	1	0	0	0
OTU2097	Bacteria	Actinobacteria	Actinobacteria	Actinomycetales	Nocardioidaceae	Unclassified	Unclassified	0	0	0	0	0	0	0	0	0	0	0	0	0	0	0	0	0	0	0	0	0	16	0	0	0	0	0	0	0	0	0	0	0	0	1	0	0	0	0	0	0	0
OTU2105	Bacteria	[Thermi]	Deinococci	Deinococcales	Deinococcaceae	Deinococcus	Unclassified	0	0	0	0	0	0	0	0	0	0	0	0	0	0	0	0	0	0	0	0	0	0	0	0	0	0	0	0	0	0	0	0	0	0	0	0	0	0	0	0	0	0
OTU2106	Unclassified	Unclassified	Unclassified	Unclassified	Unclassified	Unclassified	Unclassified	0	0	0	0	0	0	0	0	0	9	0	0	0	0	0	0	0	0	0	0	0	1	0	0	0	0	0	0	0	0	0	0	0	0	0	0	0	0	0	0	0	0
OTU2109	Unclassified	Unclassified	Unclassified	Unclassified	Unclassified	Unclassified	Unclassified	0	0	0	0	0	0	0	0	0	0	0	0	0	0	0	0	0	0	0	0	0	0	0	0	0	0	0	0	0	0	0	0	0	0	0	0	0	0	0	0	0	0
OTU2111	Bacteria	Bacteroidetes	Bacteroidia	Bacteroidales	Prevotellaceae	Prevotella	Unclassified	0	0	0	0	4	1	0	2	0	0	0	2	1	1	1	1	3	0	1	0	1	0	0	2	0	0	0	6	0	0	0	0	2	0	0	3	0	0	0	0	0	0
OTU2113	Bacteria	Firmicutes	Clostridia	Clostridiales	[Tissierellaceae]	Finegoldia	Unclassified	0	0	0	0	0	0	0	0	1	0	0	0	0	0	0	0	0	0	0	0	0	0	0	0	0	0	0	0	0	0	0	0	0	0	0	0	1	0	0	0	0	0
OTU2114	Unclassified	Unclassified	Unclassified	Unclassified	Unclassified	Unclassified	Unclassified	0	0	0	0	0	0	0	0	0	0	0	0	0	0	0	0	0	0	0	0	0	0	0	0	0	0	0	0	0	0	0	0	0	0	0	0	0	0	0	0	0	0
OTU2129	Bacteria	Actinobacteria	Coriobacteriia	Coriobacteriales	Coriobacteriaceae	Unclassified	Unclassified	329	48	329	3	0	1	0	0	0	0	0	3	703	7	240	11	0	0	0	0	0	0	1	0	0	0	0	0	0	0	0	0	0	0	0	0	0	0	0	0	210	31
OTU2132	Unclassified	Unclassified	Unclassified	Unclassified	Unclassified	Unclassified	Unclassified	0	0	0	0	0	0	0	0	0	0	0	0	0	0	0	0	1	0	0	0	0	1	0	0	1	0	0	0	0	0	0	0	0	0	0	0	0	0	0	0	0	0
OTU2133	Unclassified	Unclassified	Unclassified	Unclassified	Unclassified	Unclassified	Unclassified	0	0	0	0	0	0	0	0	0	0	0	0	0	0	0	0	0	0	0	0	0	0	0	0	0	0	0	0	0	0	0	0	0	0	1	0	0	0	0	0	0	0
OTU2139	Unclassified	Unclassified	Unclassified	Unclassified	Unclassified	Unclassified	Unclassified	0	0	0	0	0	0	0	0	0	0	0	0	0	0	0	0	0	0	0	0	0	0	0	0	0	0	0	0	0	0	0	0	0	0	0	0	0	0	0	0	0	0
OTU2143	Unclassified	Unclassified	Unclassified	Unclassified	Unclassified	Unclassified	Unclassified	0	0	0	0	0	0	0	0	0	0	0	0	0	0	0	0	0	0	0	0	0	0	0	0	0	0	0	0	0	0	0	0	0	0	0	0	0	0	0	0	0	0
OTU2156	Unclassified	Unclassified	Unclassified	Unclassified	Unclassified	Unclassified	Unclassified	0	0	0	0	0	0	0	0	0	0	0	0	0	0	0	0	0	0	0	0	0	0	0	0	0	0	0	0	0	0	0	0	0	0	0	0	0	0	0	0	0	0
OTU2161	Unclassified	Unclassified	Unclassified	Unclassified	Unclassified	Unclassified	Unclassified	0	0	0	0	0	0	0	0	0	0	0	0	0	0	0	0	0	0	0	0	0	0	0	0	0	0	0	0	0	0	0	0	0	0	0	0	0	0	0	0	0	0
OTU2169	Bacteria	Actinobacteria	Actinobacteria	Actinomycetales	Actinomycetaceae	Actinobaculum	Unclassified	0	0	0	0	0	0	0	0	0	0	0	0	0	0	0	0	0	0	0	0	0	2	0	0	0	0	0	0	0	0	0	0	0	0	0	0	0	0	0	0	0	0
OTU2178	Unclassified	Unclassified	Unclassified	Unclassified	Unclassified	Unclassified	Unclassified	0	0	0	0	0	0	0	0	0	0	0	0	0	0	0	0	0	0	0	0	0	0	0	0	0	0	0	0	0	0	0	0	0	0	0	0	0	0	0	0	0	0
OTU2179	Unclassified	Unclassified	Unclassified	Unclassified	Unclassified	Unclassified	Unclassified	0	0	0	0	0	0	0	0	0	0	0	0	0	0	0	0	0	0	0	0	0	0	0	0	0	0	0	0	0	0	0	0	0	0	0	0	0	0	0	0	0	0
OTU2198	Unclassified	Unclassified	Unclassified	Unclassified	Unclassified	Unclassified	Unclassified	0	0	0	0	0	0	0	0	0	0	0	0	0	0	0	0	0	0	0	0	0	0	0	0	0	0	0	0	1	0	0	0	0	0	0	0	0	0	0	0	0	0
OTU2204	Bacteria	[Thermi]	Deinococci	Deinococcales	Deinococcaceae	Deinococcus	Unclassified	0	0	0	0	0	0	0	0	0	0	0	0	0	0	0	0	0	0	0	0	0	0	0	0	0	0	0	0	0	0	0	0	0	0	0	0	0	0	0	0	0	0
OTU2206	Bacteria	Firmicutes	Clostridia	Clostridiales	Lachnospiraceae	Unclassified	Unclassified	0	0	0	0	0	0	0	0	0	0	0	0	0	0	0	0	0	0	0	0	0	0	0	0	0	1	0	0	0	0	0	0	0	0	2	0	0	0	0	0	0	0
OTU2208	Unclassified	Unclassified	Unclassified	Unclassified	Unclassified	Unclassified	Unclassified	0	0	0	0	0	0	0	0	0	0	0	0	0	0	0	0	0	0	0	0	0	0	0	0	0	0	0	0	0	0	0	0	0	0	0	0	0	0	0	0	0	0
OTU2209	Unclassified	Unclassified	Unclassified	Unclassified	Unclassified	Unclassified	Unclassified	0	0	0	0	0	0	0	0	0	0	0	0	0	0	0	0	0	0	0	0	0	0	0	0	0	0	0	0	0	0	0	0	0	0	3	0	0	0	0	0	0	0
OTU2224	Bacteria	Proteobacteria	Gammaproteobacteria	Xanthomonadales	Xanthomonadaceae	Stenotrophomonas	Unclassified	0	0	0	0	0	0	0	0	0	0	0	0	0	0	0	0	0	0	0	0	0	0	0	0	0	0	0	0	0	1	1	0	0	0	0	0	0	0	0	0	0	0
OTU2226	Unclassified	Unclassified	Unclassified	Unclassified	Unclassified	Unclassified	Unclassified	0	0	0	0	0	0	0	0	0	0	0	0	0	0	0	0	0	0	0	0	0	0	0	0	0	0	0	0	0	0	0	0	0	0	0	0	0	0	0	0	0	0
OTU2227	Unclassified	Unclassified	Unclassified	Unclassified	Unclassified	Unclassified	Unclassified	0	0	0	0	0	0	0	0	0	0	0	0	0	0	0	0	0	0	0	0	0	0	0	0	0	0	0	0	0	0	0	0	0	0	0	0	0	0	0	0	0	0
OTU2230	Bacteria	Bacteroidetes	Bacteroidia	Bacteroidales	Prevotellaceae	Prevotella	Unclassified	0	0	0	0	0	0	0	0	0	0	0	1	0	0	0	1	0	0	0	0	1	0	0	0	0	0	0	0	0	0	1	0	0	0	0	0	0	0	0	0	0	0
OTU2243	Unclassified	Unclassified	Unclassified	Unclassified	Unclassified	Unclassified	Unclassified	0	0	0	0	0	0	4	0	0	0	0	0	0	0	1	0	0	0	0	0	0	0	0	0	0	0	0	0	0	0	0	0	1	0	0	0	0	0	0	0	0	0
OTU2257	Unclassified	Unclassified	Unclassified	Unclassified	Unclassified	Unclassified	Unclassified	0	0	0	0	0	0	0	0	0	0	0	0	1	0	0	0	0	0	0	0	0	0	0	0	0	0	0	0	0	0	0	0	0	0	0	0	0	0	0	0	0	0
OTU2258	Unclassified	Unclassified	Unclassified	Unclassified	Unclassified	Unclassified	Unclassified	0	0	0	0	2	0	0	0	0	0	0	0	0	0	0	0	0	0	0	0	0	0	0	0	0	0	0	0	0	0	0	0	0	0	0	0	0	0	0	0	0	0
OTU2259	Unclassified	Unclassified	Unclassified	Unclassified	Unclassified	Unclassified	Unclassified	0	0	0	0	0	0	0	0	0	0	0	0	0	0	0	0	0	0	0	0	0	0	0	0	0	0	0	0	0	0	0	0	0	0	0	0	0	0	2	0	0	0
OTU2260	Unclassified	Unclassified	Unclassified	Unclassified	Unclassified	Unclassified	Unclassified	0	0	0	0	0	0	0	0	0	0	0	0	0	0	0	0	0	0	1	0	0	0	3	0	0	0	0	0	0	0	0	0	0	12	0	0	0	0	1	0	0	0
OTU2265	Bacteria	Firmicutes	Clostridia	Clostridiales	[Tissierellaceae]	Anaerococcus	Unclassified	0	0	0	3	171	16	5	2	0	2	60	0	0	1	4	4	0	2	400	6	2	4	58	2	98	0	0	314	0	1	315	8	49	4	3	3300	8	2	1362	78	0	0
OTU2266	Unclassified	Unclassified	Unclassified	Unclassified	Unclassified	Unclassified	Unclassified	0	0	0	0	0	0	0	0	0	0	0	0	0	0	0	0	0	0	0	0	0	10	0	0	1	0	0	0	0	0	0	0	0	0	0	0	0	0	0	0	0	0
OTU2270	Unclassified	Unclassified	Unclassified	Unclassified	Unclassified	Unclassified	Unclassified	0	0	0	0	0	0	0	0	1	0	0	0	0	0	0	0	0	0	0	0	0	0	0	0	0	0	0	0	0	0	0	0	0	0	0	0	0	0	0	0	0	0
OTU2271	Unclassified	Unclassified	Unclassified	Unclassified	Unclassified	Unclassified	Unclassified	0	0	0	0	0	0	0	0	0	0	0	0	0	0	0	0	0	0	0	0	0	0	0	0	0	0	0	1	0	0	0	0	0	0	0	0	0	0	0	0	0	0
OTU2282	Unclassified	Unclassified	Unclassified	Unclassified	Unclassified	Unclassified	Unclassified	0	0	0	0	0	0	0	0	0	0	0	0	0	0	0	0	0	0	0	0	0	0	0	0	0	0	0	0	0	0	0	0	0	0	0	0	0	0	0	0	0	0
OTU2287	Bacteria	Proteobacteria	Gammaproteobacteria	Pseudomonadales	Pseudomonadaceae	Pseudomonas	Unclassified	0	0	0	0	0	0	0	0	0	0	0	0	0	0	0	0	0	0	0	0	0	2	0	0	0	0	0	0	0	0	0	0	0	0	0	0	0	0	0	0	0	0
OTU2288	Unclassified	Unclassified	Unclassified	Unclassified	Unclassified	Unclassified	Unclassified	0	0	0	0	0	0	0	0	1	0	0	0	0	0	0	0	0	0	0	0	0	0	0	0	0	0	0	0	0	0	0	0	0	0	0	0	0	0	0	0	0	0
OTU2289	Bacteria	Firmicutes	Clostridia	Clostridiales	Clostridiaceae	Unclassified	Unclassified	0	0	0	0	0	0	0	0	0	0	0	0	0	0	0	0	0	0	0	0	0	0	0	0	1	0	0	0	0	0	0	0	0	0	0	0	0	0	0	0	0	0
OTU2292	Unclassified	Unclassified	Unclassified	Unclassified	Unclassified	Unclassified	Unclassified	0	0	0	0	0	0	0	0	1	0	0	0	0	0	0	0	0	0	0	0	0	0	0	0	0	0	0	0	0	0	0	0	0	0	0	0	0	0	0	0	0	0
OTU2293	Unclassified	Unclassified	Unclassified	Unclassified	Unclassified	Unclassified	Unclassified	0	0	0	0	0	0	0	0	0	0	0	0	0	0	0	0	0	0	0	0	0	0	0	0	0	0	0	0	0	0	0	0	0	0	0	0	0	0	0	0	0	0
OTU2315	Unclassified	Unclassified	Unclassified	Unclassified	Unclassified	Unclassified	Unclassified	1	21	1	0	0	0	0	0	2	0	0	0	0	0	0	0	1	0	0	0	0	0	0	0	0	0	0	0	0	0	0	0	0	0	0	0	0	0	0	0	0	0
OTU2316	Unclassified	Unclassified	Unclassified	Unclassified	Unclassified	Unclassified	Unclassified	0	0	0	0	0	0	0	0	0	0	0	0	0	0	0	0	0	0	0	0	0	0	0	0	1	0	0	0	0	0	0	0	0	0	0	0	0	0	0	0	0	0
OTU2318	Unclassified	Unclassified	Unclassified	Unclassified	Unclassified	Unclassified	Unclassified	0	0	0	0	0	0	0	0	0	0	0	0	0	0	0	0	0	0	0	0	0	0	0	0	1	0	0	0	0	0	0	0	0	0	0	0	0	0	0	0	0	0
OTU2319	Bacteria	Actinobacteria	Coriobacteriia	Coriobacteriales	Coriobacteriaceae	Unclassified	Unclassified	0	0	0	0	0	0	0	0	0	0	0	0	0	0	0	0	0	0	0	0	0	0	0	0	0	0	0	0	0	0	0	0	0	0	9	0	0	0	0	0	0	0
OTU2320	Bacteria	Firmicutes	Bacilli	Lactobacillales	Streptococcaceae	Streptococcus	Unclassified	3	74	0	0	1	6	0	5	70	0	0	0	0	0	0	0	0	0	0	0	0	33	0	0	3	3	2	0	3	0	0	0	0	1	65	0	0	0	0	1	0	1
OTU2326	Bacteria	Actinobacteria	Actinobacteria	Actinomycetales	Corynebacteriaceae	Corynebacterium	Unclassified	0	0	0	0	0	0	0	0	0	0	0	0	0	0	0	0	0	0	0	0	0	0	0	0	0	0	0	0	0	0	0	0	0	2	0	0	0	0	0	0	0	0
OTU2329	Bacteria	Proteobacteria	Gammaproteobacteria	Xanthomonadales	Xanthomonadaceae	Unclassified	Unclassified	0	0	0	0	0	0	0	0	0	0	0	0	0	0	0	0	0	0	0	0	0	9	0	0	0	0	0	0	0	0	0	0	0	0	9	0	0	0	0	0	0	0
OTU2334	Unclassified	Unclassified	Unclassified	Unclassified	Unclassified	Unclassified	Unclassified	0	0	0	0	0	0	0	0	0	0	0	0	0	0	0	0	0	0	0	0	0	1	0	0	0	0	0	0	0	0	0	0	0	0	0	0	0	0	0	0	0	0
OTU2336	Bacteria	Firmicutes	Clostridia	Clostridiales	Veillonellaceae	Veillonella	Unclassified	1	1	0	0	0	0	0	0	1	0	0	0	0	0	0	1	0	0	0	0	0	13	0	0	0	0	0	0	0	0	0	0	0	2	83	1	70	1	0	0	0	0
OTU2339	Bacteria	Firmicutes	Clostridia	Clostridiales	[Tissierellaceae]	Peptoniphilus	Unclassified	0	0	0	0	0	1	1	38	1	0	0	0	0	0	0	1	0	0	27	0	0	3	21	15	4	0	0	0	0	0	0	0	0	0	256	0	0	0	2	1	0	0
OTU2340	Bacteria	Actinobacteria	Actinobacteria	Actinomycetales	Actinomycetaceae	Mobiluncus	Unclassified	0	0	0	0	2	0	0	0	0	0	0	0	0	0	0	0	0	0	0	0	1	0	1	5	0	0	0	3	0	0	0	0	0	0	0	1	0	0	2	0	0	0
OTU2350	Unclassified	Unclassified	Unclassified	Unclassified	Unclassified	Unclassified	Unclassified	0	0	0	0	0	0	0	0	0	0	0	0	0	0	0	0	0	0	0	0	0	0	0	0	0	0	0	0	0	0	0	0	0	0	0	0	0	0	0	0	0	0
OTU2351	Unclassified	Unclassified	Unclassified	Unclassified	Unclassified	Unclassified	Unclassified	0	0	0	0	0	0	0	0	0	0	0	0	0	0	0	0	0	0	0	0	0	0	0	0	0	0	0	0	0	0	0	0	0	0	0	0	0	0	0	0	0	0
OTU2353	Bacteria	Unclassified	Unclassified	Unclassified	Unclassified	Unclassified	Unclassified	0	0	0	0	0	0	0	0	0	0	0	0	0	0	0	0	0	0	0	0	0	0	0	0	0	0	0	0	0	0	0	0	0	0	0	0	0	0	0	0	0	0
OTU2356	Unclassified	Unclassified	Unclassified	Unclassified	Unclassified	Unclassified	Unclassified	0	0	0	0	0	0	0	0	0	0	0	0	0	0	0	0	0	0	0	0	0	0	0	0	0	0	0	0	0	0	0	0	0	0	0	0	0	0	0	0	0	0
OTU2358	Unclassified	Unclassified	Unclassified	Unclassified	Unclassified	Unclassified	Unclassified	0	0	0	0	0	0	0	0	0	0	0	0	0	0	0	0	0	0	0	0	0	0	0	0	0	0	0	0	0	0	0	0	0	0	0	0	0	0	0	0	0	0
OTU2363	Bacteria	Unclassified	Unclassified	Unclassified	Unclassified	Unclassified	Unclassified	0	0	0	0	0	0	0	0	0	0	0	0	0	0	0	0	0	0	0	0	0	0	0	0	0	0	0	0	0	0	0	0	0	0	0	0	0	0	0	0	0	0
OTU2368	Unclassified	Unclassified	Unclassified	Unclassified	Unclassified	Unclassified	Unclassified	0	0	0	0	0	0	0	0	0	0	0	0	0	0	0	0	0	0	0	0	0	0	0	0	0	0	0	0	0	0	0	0	0	0	0	0	0	0	0	0	0	0
OTU2376	Bacteria	Proteobacteria	Alphaproteobacteria	Sphingomonadales	Sphingomonadaceae	Sphingopyxis	Sphingopyxis_alaskensis	0	0	0	0	0	0	0	0	0	0	0	0	0	0	0	0	0	0	0	0	0	6	0	0	0	0	0	0	0	0	0	0	0	0	0	0	0	0	0	0	0	0
OTU2380	Unclassified	Unclassified	Unclassified	Unclassified	Unclassified	Unclassified	Unclassified	0	0	0	0	0	0	0	0	0	0	0	0	0	0	0	0	0	0	0	0	0	0	0	0	1	0	0	0	0	0	0	0	0	0	0	0	0	0	0	0	0	0
OTU2383	Unclassified	Unclassified	Unclassified	Unclassified	Unclassified	Unclassified	Unclassified	0	0	0	0	0	0	0	0	0	0	0	0	0	0	0	0	0	0	0	0	0	0	0	0	0	0	0	1	0	0	0	0	0	0	0	0	0	0	0	0	0	0
OTU2384	Bacteria	Firmicutes	Clostridia	Clostridiales	Ruminococcaceae	Unclassified	Unclassified	0	0	0	0	0	0	0	0	0	0	0	0	0	0	0	0	0	0	0	0	0	0	0	0	0	0	1	0	0	0	0	0	0	0	0	0	0	0	0	0	0	0
OTU2387	Unclassified	Unclassified	Unclassified	Unclassified	Unclassified	Unclassified	Unclassified	0	0	0	0	0	0	0	0	0	0	0	0	0	0	0	0	0	0	0	0	0	0	0	0	0	0	0	0	0	0	0	0	0	0	0	0	0	0	0	0	0	0
OTU2389	Bacteria	Proteobacteria	Alphaproteobacteria	Caulobacterales	Caulobacteraceae	Unclassified	Unclassified	0	0	0	0	0	0	0	0	0	0	0	0	0	0	0	0	0	0	0	0	0	0	0	0	0	0	0	0	0	0	0	0	0	0	0	0	0	0	0	0	0	0
OTU2420	Unclassified	Unclassified	Unclassified	Unclassified	Unclassified	Unclassified	Unclassified	0	0	0	0	0	0	0	0	0	0	0	0	0	0	0	0	0	0	0	0	0	0	0	0	0	0	0	0	0	0	0	0	0	0	0	0	0	0	0	0	0	0
OTU2421	Unclassified	Unclassified	Unclassified	Unclassified	Unclassified	Unclassified	Unclassified	0	0	0	0	0	0	0	0	0	0	0	0	0	0	0	0	0	0	0	0	0	0	0	0	0	0	0	0	0	0	0	0	0	0	0	0	0	0	0	0	0	0
OTU2437	Unclassified	Unclassified	Unclassified	Unclassified	Unclassified	Unclassified	Unclassified	0	0	0	0	0	0	0	0	0	0	0	0	0	0	0	0	0	0	0	0	0	0	0	0	0	0	0	0	0	0	0	0	0	0	0	0	0	0	0	0	0	0
OTU2439	Unclassified	Unclassified	Unclassified	Unclassified	Unclassified	Unclassified	Unclassified	0	0	0	0	0	0	0	0	0	0	0	0	0	0	0	0	0	0	0	0	0	0	0	0	1	0	0	1	0	0	0	0	0	0	0	0	0	0	0	0	1	0
OTU2445	Unclassified	Unclassified	Unclassified	Unclassified	Unclassified	Unclassified	Unclassified	0	0	0	0	0	0	0	0	0	0	0	0	0	0	0	0	0	0	0	0	0	0	0	0	0	0	0	0	0	0	0	0	0	0	0	0	0	0	0	0	0	0
OTU2454	Unclassified	Unclassified	Unclassified	Unclassified	Unclassified	Unclassified	Unclassified	0	0	0	0	0	0	0	1	4	0	0	0	0	0	0	0	0	0	0	0	0	0	0	0	0	0	0	0	0	0	0	0	0	0	0	0	0	0	0	0	0	0
OTU2455	Unclassified	Unclassified	Unclassified	Unclassified	Unclassified	Unclassified	Unclassified	0	0	0	0	0	0	0	0	1	0	0	0	0	0	0	0	0	0	0	0	0	0	1	0	0	0	1	0	0	0	0	0	0	0	0	0	0	0	0	0	0	0
OTU2458	Bacteria	Actinobacteria	Actinobacteria	Actinomycetales	Gordoniaceae	Gordonia	Unclassified	0	0	0	0	0	0	0	0	0	0	0	0	0	0	0	0	0	0	0	0	0	2	0	0	0	0	0	0	0	0	0	0	0	0	0	0	0	0	0	0	0	0
OTU2461	Bacteria	Firmicutes	Erysipelotrichi	Erysipelotrichales	Erysipelotrichaceae	Unclassified	Unclassified	0	0	0	0	0	0	0	0	0	0	0	0	0	0	0	0	0	0	0	0	0	0	2	0	0	0	0	0	0	0	0	0	0	0	0	0	0	0	0	0	0	0
OTU2462	Bacteria	Firmicutes	Clostridia	Clostridiales	Lachnospiraceae	Blautia	Unclassified	0	0	0	0	0	0	0	0	2	0	0	0	0	0	0	0	0	0	0	0	0	0	1	0	4	0	0	0	0	0	0	0	0	1	0	0	0	0	0	0	0	1
OTU2470	Bacteria	[Thermi]	Deinococci	Deinococcales	Deinococcaceae	Deinococcus	Unclassified	0	0	0	0	0	0	0	0	0	0	0	0	0	0	0	0	0	0	0	0	0	0	0	0	0	0	0	0	0	0	0	0	0	0	0	0	0	0	0	0	0	0
OTU2471	Bacteria	Proteobacteria	Alphaproteobacteria	Caulobacterales	Caulobacteraceae	Unclassified	Unclassified	0	0	0	0	0	0	0	0	0	0	0	0	0	0	0	0	0	0	0	0	0	13	0	0	0	0	0	0	0	0	0	0	0	1	0	0	0	0	0	0	0	0
OTU2493	Unclassified	Unclassified	Unclassified	Unclassified	Unclassified	Unclassified	Unclassified	0	0	0	0	0	0	0	0	0	0	0	0	0	0	0	0	0	0	0	0	0	0	0	0	0	0	0	0	0	0	0	0	0	0	0	0	0	0	0	0	0	0
OTU2499	Bacteria	Bacteroidetes	Bacteroidia	Bacteroidales	Prevotellaceae	Prevotella	Unclassified	0	0	0	0	0	0	0	0	0	0	0	1	0	0	0	0	0	0	0	0	1	0	1	0	0	0	0	0	0	0	0	0	0	0	1	0	0	0	0	0	0	0
OTU2519	Unclassified	Unclassified	Unclassified	Unclassified	Unclassified	Unclassified	Unclassified	0	0	0	0	0	0	0	0	0	0	0	0	0	0	0	0	0	0	0	0	0	0	0	0	0	0	0	0	0	0	0	0	0	0	0	0	0	0	0	0	0	0
OTU2524	Bacteria	Firmicutes	Bacilli	Lactobacillales	Streptococcaceae	Streptococcus	Unclassified	0	2	0	0	0	0	0	0	0	0	0	0	0	0	0	0	0	0	0	0	0	0	0	0	0	0	0	0	0	2	0	0	0	0	0	0	0	0	0	0	0	0
OTU2530	Unclassified	Unclassified	Unclassified	Unclassified	Unclassified	Unclassified	Unclassified	0	0	0	0	0	0	0	0	0	0	0	0	0	0	0	0	0	0	0	0	0	0	0	0	0	0	0	0	0	0	0	0	0	0	0	0	0	0	0	0	0	0
OTU2534	Unclassified	Unclassified	Unclassified	Unclassified	Unclassified	Unclassified	Unclassified	0	0	0	0	0	0	0	0	0	0	0	0	0	0	0	0	0	0	0	0	0	0	0	0	0	0	0	0	0	0	0	0	0	0	0	0	0	0	0	0	0	0
OTU2537	Bacteria	Proteobacteria	Alphaproteobacteria	Sphingomonadales	Sphingomonadaceae	Sphingomonas	Unclassified	0	0	0	0	0	0	0	0	0	0	0	0	0	0	0	0	0	0	0	0	0	1	0	0	0	0	0	0	0	0	0	0	0	0	0	0	0	0	0	0	0	0
OTU2538	Unclassified	Unclassified	Unclassified	Unclassified	Unclassified	Unclassified	Unclassified	0	0	0	0	0	0	0	1	4	0	0	0	0	0	0	0	0	0	0	0	0	0	1	0	0	0	0	0	0	0	0	0	0	0	0	0	0	0	0	0	0	0
OTU2540	Unclassified	Unclassified	Unclassified	Unclassified	Unclassified	Unclassified	Unclassified	0	0	0	0	0	0	0	0	0	0	0	0	0	0	0	0	0	0	0	0	0	0	1	0	0	0	0	0	0	0	0	0	0	0	1	0	0	0	0	0	0	0
OTU2542	Unclassified	Unclassified	Unclassified	Unclassified	Unclassified	Unclassified	Unclassified	0	0	0	0	0	0	0	0	0	0	0	0	0	0	2	0	0	0	0	0	0	0	0	0	0	0	0	0	0	0	0	0	0	0	0	0	1	0	0	0	1	3
OTU2544	Bacteria	Actinobacteria	Coriobacteriia	Coriobacteriales	Coriobacteriaceae	Unclassified	Unclassified	0	0	0	0	0	0	0	0	0	0	0	0	0	0	0	0	0	0	0	0	0	0	0	0	0	0	0	0	0	0	0	0	0	0	0	0	0	0	0	0	0	0
OTU2545	Bacteria	Bacteroidetes	Bacteroidia	Bacteroidales	Prevotellaceae	Prevotella	Unclassified	0	0	0	0	5	1	1	2	0	0	1	0	0	0	0	0	0	0	1	0	0	1	0	14	0	0	0	0	1	0	4	0	4	0	0	1	0	0	5	2	0	0
OTU2549	Unclassified	Unclassified	Unclassified	Unclassified	Unclassified	Unclassified	Unclassified	0	0	0	0	0	0	0	0	0	0	0	0	0	0	0	0	0	0	0	0	0	1	0	0	0	0	0	0	0	0	0	0	0	0	1	0	0	0	0	0	0	0
OTU2556	Bacteria	Proteobacteria	Alphaproteobacteria	Rhizobiales	Phyllobacteriaceae	Unclassified	Unclassified	0	0	0	0	0	0	0	0	0	0	0	0	0	0	0	0	0	0	0	0	0	2	0	0	0	0	0	0	0	0	0	0	0	0	0	0	0	0	0	0	0	0
OTU2557	Unclassified	Unclassified	Unclassified	Unclassified	Unclassified	Unclassified	Unclassified	0	0	0	0	0	0	0	0	0	0	0	0	0	0	0	0	0	0	0	0	0	0	0	0	0	0	0	0	0	0	0	0	0	0	0	0	0	0	0	0	0	0
OTU2560	Unclassified	Unclassified	Unclassified	Unclassified	Unclassified	Unclassified	Unclassified	0	0	0	0	0	0	0	0	0	0	0	0	0	0	0	0	0	0	0	0	0	0	0	0	0	0	0	0	0	0	0	0	0	0	0	0	0	0	0	0	0	0
OTU2561	Unclassified	Unclassified	Unclassified	Unclassified	Unclassified	Unclassified	Unclassified	0	0	0	0	0	0	0	0	0	0	0	0	0	0	0	0	0	0	0	0	0	0	0	0	0	0	0	0	0	0	0	0	0	0	0	0	0	0	0	0	0	0
OTU2563	Bacteria	Proteobacteria	Alphaproteobacteria	Rhizobiales	Rhizobiaceae	Unclassified	Unclassified	0	0	0	0	0	0	0	0	0	0	0	0	0	0	0	0	0	0	0	0	0	2	0	0	0	0	0	0	0	0	0	0	0	0	0	0	0	0	0	0	0	0
OTU2572	Unclassified	Unclassified	Unclassified	Unclassified	Unclassified	Unclassified	Unclassified	0	0	0	0	0	0	0	0	0	0	0	0	0	0	0	0	0	0	0	0	0	0	0	0	0	0	0	0	0	0	0	0	0	0	0	0	0	0	0	0	0	0
OTU2584	Bacteria	Firmicutes	Clostridia	Clostridiales	[Tissierellaceae]	Anaerococcus	Unclassified	0	0	0	0	0	0	2	0	0	0	0	0	0	0	0	0	0	0	0	0	0	0	0	0	0	0	0	0	0	0	0	0	0	0	0	0	0	0	0	0	0	0
OTU2594	Unclassified	Unclassified	Unclassified	Unclassified	Unclassified	Unclassified	Unclassified	0	0	0	0	0	0	0	0	0	0	0	0	0	0	0	0	0	0	0	0	0	0	0	0	0	0	0	0	0	0	0	0	0	0	0	0	0	0	0	0	0	0
OTU2599	Bacteria	Proteobacteria	Gammaproteobacteria	Pseudomonadales	Pseudomonadaceae	Pseudomonas	Unclassified	0	0	0	0	0	0	0	0	0	0	0	0	0	0	0	0	0	0	0	0	0	5	0	0	0	0	0	0	0	0	0	0	0	0	0	0	0	0	0	0	0	0
OTU2601	Unclassified	Unclassified	Unclassified	Unclassified	Unclassified	Unclassified	Unclassified	0	0	0	0	0	0	0	0	0	0	0	0	0	0	0	0	0	0	0	0	0	0	0	0	0	0	0	0	0	0	0	0	0	0	0	0	0	0	0	0	0	0
OTU2602	Bacteria	Actinobacteria	Actinobacteria	Actinomycetales	Corynebacteriaceae	Corynebacterium	Unclassified	0	0	0	0	0	0	0	0	0	0	0	0	0	0	0	0	0	0	0	0	0	0	0	0	0	0	0	0	0	0	0	0	0	0	0	0	0	0	0	0	0	0
OTU2606	Unclassified	Unclassified	Unclassified	Unclassified	Unclassified	Unclassified	Unclassified	0	0	0	0	0	0	0	0	0	0	0	0	0	0	0	0	0	1	0	0	0	0	0	0	0	0	1	0	0	0	0	0	0	2	0	0	0	0	0	0	0	0
OTU2613	Unclassified	Unclassified	Unclassified	Unclassified	Unclassified	Unclassified	Unclassified	0	0	0	0	0	0	0	0	0	0	0	0	0	0	0	0	0	0	0	0	0	0	0	0	0	0	0	0	0	0	0	0	0	0	0	0	0	0	0	0	0	0
OTU2626	Unclassified	Unclassified	Unclassified	Unclassified	Unclassified	Unclassified	Unclassified	0	0	0	0	0	0	0	0	0	0	0	0	0	0	0	0	0	1	0	0	0	0	0	0	0	0	0	0	0	0	0	0	0	0	0	0	0	0	0	0	0	0
OTU2643	Unclassified	Unclassified	Unclassified	Unclassified	Unclassified	Unclassified	Unclassified	0	0	0	0	0	0	0	0	0	0	0	0	0	0	0	0	0	0	0	0	0	0	0	0	0	0	0	0	0	0	0	0	0	0	0	0	0	0	0	1	0	0
OTU2651	Unclassified	Unclassified	Unclassified	Unclassified	Unclassified	Unclassified	Unclassified	0	0	0	0	0	0	0	0	0	0	0	0	0	0	0	0	0	0	0	0	0	0	0	0	0	0	0	0	0	0	0	0	0	0	0	0	0	0	0	0	0	0
OTU2667	Bacteria	Proteobacteria	Gammaproteobacteria	Pasteurellales	Pasteurellaceae	Haemophilus	Unclassified	2	0	0	0	0	3	0	0	0	0	0	0	0	0	0	0	0	0	0	0	0	0	0	0	0	0	0	0	0	0	0	0	1	0	0	0	20	0	0	0	0	2
OTU2668	Bacteria	Bacteroidetes	Flavobacteriia	Flavobacteriales	[Weeksellaceae]	Unclassified	Unclassified	0	0	0	0	0	0	0	0	0	0	0	0	0	0	0	0	0	0	0	0	0	1	0	0	0	0	0	0	0	0	0	0	0	0	0	0	0	0	0	0	0	0
OTU2685	Unclassified	Unclassified	Unclassified	Unclassified	Unclassified	Unclassified	Unclassified	0	0	0	0	0	0	0	3	1	0	0	0	0	0	0	0	0	0	0	0	0	2	0	0	0	0	0	0	0	0	0	0	0	0	1	0	0	0	0	0	0	0
OTU2696	Bacteria	Proteobacteria	Gammaproteobacteria	Xanthomonadales	Xanthomonadaceae	Unclassified	Unclassified	0	0	0	1	0	0	0	0	0	0	0	0	0	0	0	0	0	0	0	0	0	2	0	1	0	0	0	0	0	0	1	0	0	0	0	0	0	0	0	0	0	0
OTU2699	Unclassified	Unclassified	Unclassified	Unclassified	Unclassified	Unclassified	Unclassified	0	0	0	0	0	0	0	0	0	0	0	0	0	0	0	0	0	0	0	0	0	0	0	1	0	0	0	0	0	0	0	0	0	0	0	0	0	0	0	0	0	0
OTU2704	Unclassified	Unclassified	Unclassified	Unclassified	Unclassified	Unclassified	Unclassified	0	0	0	0	0	0	0	0	0	0	0	0	0	0	0	0	0	0	0	0	0	0	0	0	0	0	0	0	0	0	0	0	0	0	0	0	0	0	0	0	0	0
OTU2712	Unclassified	Unclassified	Unclassified	Unclassified	Unclassified	Unclassified	Unclassified	0	0	0	0	0	0	0	0	0	0	0	0	0	0	0	0	0	0	0	0	0	0	0	0	0	0	0	0	0	0	0	0	0	0	0	0	0	0	0	0	0	0
OTU2713	Bacteria	Firmicutes	Clostridia	Clostridiales	Veillonellaceae	Veillonella	Unclassified	0	0	0	0	0	0	1	0	0	0	1	0	0	0	0	0	0	0	0	0	0	0	0	0	0	0	0	0	0	0	0	0	0	0	0	0	0	0	0	0	0	0
OTU2729	Bacteria	Fusobacteria	Fusobacteriia	Fusobacteriales	Leptotrichiaceae	Sneathia	Unclassified	83	5	73	2	0	0	0	3	0	0	0	0	9	44	50	4	0	0	0	0	0	0	0	0	0	0	0	0	0	0	0	9	0	0	0	0	0	0	0	0	34	12
OTU2730	Unclassified	Unclassified	Unclassified	Unclassified	Unclassified	Unclassified	Unclassified	0	0	0	0	0	2	0	0	0	0	0	0	0	0	0	0	0	0	0	0	0	1	0	0	0	0	0	0	0	0	0	0	0	0	0	0	0	0	0	0	0	0
OTU2733	Unclassified	Unclassified	Unclassified	Unclassified	Unclassified	Unclassified	Unclassified	0	0	0	0	0	0	0	3	8	0	0	0	0	0	0	0	0	0	0	0	0	0	0	0	0	0	0	0	0	0	0	0	0	0	3	0	0	0	0	0	0	0
OTU2734	Unclassified	Unclassified	Unclassified	Unclassified	Unclassified	Unclassified	Unclassified	0	0	0	0	0	0	0	0	0	0	0	0	0	0	0	0	0	0	0	0	0	0	0	0	0	0	0	0	0	0	0	0	0	0	1	0	0	0	0	0	0	0
OTU2735	Unclassified	Unclassified	Unclassified	Unclassified	Unclassified	Unclassified	Unclassified	0	0	0	0	0	0	0	0	0	0	0	0	0	0	0	0	0	0	0	0	0	0	0	0	0	0	0	0	0	0	0	0	0	0	0	0	1	0	0	0	0	0
OTU2736	Unclassified	Unclassified	Unclassified	Unclassified	Unclassified	Unclassified	Unclassified	0	0	0	0	0	0	0	0	0	0	0	0	0	0	0	0	0	0	0	0	0	0	0	0	4	0	0	0	0	0	0	0	0	0	2	0	0	0	0	0	0	0
OTU2743	Bacteria	Proteobacteria	Betaproteobacteria	Burkholderiales	Alcaligenaceae	Sutterella	Unclassified	0	0	0	0	0	0	0	0	0	0	0	0	0	0	0	0	0	0	0	0	0	0	0	0	0	0	0	0	0	1	1	0	0	0	40	6	0	0	0	0	0	0
OTU2749	Unclassified	Unclassified	Unclassified	Unclassified	Unclassified	Unclassified	Unclassified	0	0	0	0	0	0	0	0	0	0	0	0	0	0	0	0	0	0	0	0	0	0	0	0	0	0	0	0	0	0	0	0	0	0	0	0	0	0	0	0	0	0
OTU2764	Bacteria	Acidobacteria	Acidobacteria-6	iii1-15	Unclassified	Unclassified	Unclassified	0	0	0	0	0	0	0	2	2	0	0	0	0	0	0	0	0	0	0	0	0	0	0	0	0	0	0	0	0	0	0	0	0	0	0	0	0	0	0	0	0	0
OTU2784	Bacteria	Unclassified	Unclassified	Unclassified	Unclassified	Unclassified	Unclassified	0	0	0	0	0	0	0	0	0	0	0	0	0	0	0	0	0	0	0	0	0	0	0	0	0	0	0	0	0	0	0	0	0	0	0	0	0	0	0	0	0	0
OTU2803	Bacteria	Actinobacteria	Actinobacteria	Actinomycetales	Propionibacteriaceae	Unclassified	Unclassified	0	0	0	0	0	0	0	0	0	0	0	0	0	0	0	0	0	0	0	0	0	0	0	0	0	0	0	1	0	0	0	0	0	0	0	0	0	0	0	0	0	0
OTU2809	Bacteria	Proteobacteria	Alphaproteobacteria	Rhizobiales	Hyphomicrobiaceae	Hyphomicrobium	Unclassified	0	0	0	0	0	0	0	0	0	0	0	0	0	0	0	0	0	0	0	0	0	1	0	0	0	0	0	0	0	0	0	0	0	0	0	0	0	0	0	0	0	0
OTU2810	Unclassified	Unclassified	Unclassified	Unclassified	Unclassified	Unclassified	Unclassified	0	0	0	0	0	0	0	0	0	0	0	0	0	0	0	0	0	0	0	0	0	0	0	0	0	0	0	0	0	0	2	0	0	0	0	0	0	0	0	0	0	0
OTU2820	Unclassified	Unclassified	Unclassified	Unclassified	Unclassified	Unclassified	Unclassified	0	0	0	0	0	0	0	0	0	0	0	0	0	0	0	0	0	0	0	0	0	0	0	0	0	0	0	0	0	0	0	0	0	0	0	0	0	0	0	0	0	0
OTU2833	Bacteria	Actinobacteria	Actinobacteria	Bifidobacteriales	Bifidobacteriaceae	Unclassified	Unclassified	0	0	1	0	0	0	0	3	0	0	0	0	0	2	0	0	0	1	0	0	0	0	1	0	0	0	1	0	1	0	3	0	0	1	0	0	0	1	0	0	0	1
OTU2838	Unclassified	Unclassified	Unclassified	Unclassified	Unclassified	Unclassified	Unclassified	0	0	0	0	0	0	0	0	0	0	0	0	0	0	0	0	0	0	0	0	0	0	0	0	0	0	0	0	0	0	0	0	0	0	0	0	0	0	0	0	0	0
OTU2841	Unclassified	Unclassified	Unclassified	Unclassified	Unclassified	Unclassified	Unclassified	0	0	0	0	0	0	0	0	0	0	0	0	0	0	0	0	0	0	0	0	0	0	1	0	0	0	0	0	0	0	0	0	0	0	0	0	0	0	1	0	0	0
OTU2843	Unclassified	Unclassified	Unclassified	Unclassified	Unclassified	Unclassified	Unclassified	0	0	0	0	0	0	0	0	0	0	0	0	0	0	0	0	0	0	0	0	0	0	0	0	0	0	0	0	0	0	0	0	0	0	1	0	0	0	0	0	0	0
OTU2844	Unclassified	Unclassified	Unclassified	Unclassified	Unclassified	Unclassified	Unclassified	0	0	0	0	0	0	0	0	0	0	0	0	0	0	0	0	0	0	0	0	0	0	0	0	0	0	0	0	0	0	0	0	0	0	1	0	0	0	0	0	0	0
OTU2845	Unclassified	Unclassified	Unclassified	Unclassified	Unclassified	Unclassified	Unclassified	0	0	0	0	0	0	0	0	0	0	0	0	0	0	0	0	0	0	0	0	0	0	0	0	0	0	0	0	0	0	0	0	0	0	0	0	0	0	0	0	0	0
OTU2847	Unclassified	Unclassified	Unclassified	Unclassified	Unclassified	Unclassified	Unclassified	0	0	0	0	0	0	0	0	0	0	0	0	0	0	0	0	0	0	0	0	0	0	0	0	0	0	0	0	0	0	0	0	0	0	3	0	0	0	0	0	0	0
OTU2853	Bacteria	Actinobacteria	Actinobacteria	Actinomycetales	Actinomycetaceae	Actinomyces	Unclassified	0	0	0	0	0	0	0	0	0	0	0	0	0	0	0	0	0	0	0	0	0	4	0	0	0	0	0	0	0	0	0	0	0	1	17	0	0	0	0	0	0	0
OTU2870	Bacteria	Firmicutes	Clostridia	Clostridiales	[Tissierellaceae]	Peptoniphilus	Unclassified	0	0	0	0	0	0	0	1	0	0	0	0	0	0	0	0	0	0	0	0	0	0	0	0	0	0	0	0	0	0	0	0	0	0	0	0	0	0	0	0	0	0
OTU2877	Unclassified	Unclassified	Unclassified	Unclassified	Unclassified	Unclassified	Unclassified	0	0	0	0	0	0	0	0	0	0	0	0	0	0	0	0	0	0	0	0	0	2	0	0	0	0	0	0	0	0	0	0	0	0	0	0	0	0	0	0	0	0
OTU2899	Unclassified	Unclassified	Unclassified	Unclassified	Unclassified	Unclassified	Unclassified	0	0	0	0	0	0	0	0	1	0	0	0	0	0	0	0	0	0	0	0	0	0	1	0	0	0	0	0	0	0	0	0	0	0	0	0	0	0	0	0	0	0
OTU2906	Unclassified	Unclassified	Unclassified	Unclassified	Unclassified	Unclassified	Unclassified	0	0	0	0	0	0	0	0	0	0	0	0	0	0	0	0	0	0	0	0	0	0	0	0	0	0	0	0	0	0	0	0	0	0	0	0	0	0	0	0	0	0
OTU2933	Unclassified	Unclassified	Unclassified	Unclassified	Unclassified	Unclassified	Unclassified	0	0	0	0	0	0	0	0	1	0	0	0	0	0	0	0	0	0	0	0	0	0	0	1	0	0	0	0	0	0	0	0	0	0	0	0	0	0	0	0	0	0
OTU2938	Bacteria	Firmicutes	Bacilli	Lactobacillales	Unclassified	Unclassified	Unclassified	0	0	0	0	0	1	0	0	0	0	0	0	0	1	0	0	0	0	0	0	0	1	0	0	0	0	2	0	0	0	0	0	1	0	0	0	0	0	0	0	0	0
OTU2940	Bacteria	Bacteroidetes	Bacteroidia	Bacteroidales	Bacteroidaceae	Bacteroides	Bacteroides_caccae	0	0	0	0	1	0	0	0	7	0	0	0	0	0	0	0	0	0	0	0	0	1	0	0	0	0	0	0	0	0	0	0	0	0	16	0	0	0	0	1	0	0
OTU2941	Bacteria	Firmicutes	Clostridia	Clostridiales	Ruminococcaceae	Oscillospira	Unclassified	0	0	0	0	0	0	0	0	3	0	0	0	0	0	0	0	0	0	0	0	0	1	0	0	0	0	0	0	0	0	0	0	0	0	0	0	0	0	0	0	0	0
OTU2947	Unclassified	Unclassified	Unclassified	Unclassified	Unclassified	Unclassified	Unclassified	0	0	0	0	8	1	0	0	0	0	0	0	0	0	0	0	0	0	0	0	0	1	0	0	0	0	0	0	0	0	0	0	0	0	0	0	0	0	2	0	0	0
OTU2954	Unclassified	Unclassified	Unclassified	Unclassified	Unclassified	Unclassified	Unclassified	0	0	0	0	0	0	0	0	0	0	0	0	0	0	0	0	0	0	0	0	0	0	0	0	0	0	0	0	0	0	0	0	0	0	1	0	0	0	0	0	0	0
OTU2984	Unclassified	Unclassified	Unclassified	Unclassified	Unclassified	Unclassified	Unclassified	0	0	0	0	0	0	0	0	0	0	0	0	0	0	0	0	0	0	0	0	0	0	0	2	0	0	0	0	0	0	0	0	0	0	0	0	0	0	0	0	0	0
OTU2998	Bacteria	Firmicutes	Clostridia	Clostridiales	Ruminococcaceae	Unclassified	Unclassified	0	0	0	0	0	0	0	0	2	0	0	0	0	0	0	0	0	0	0	0	0	0	0	0	0	0	0	0	1	0	0	0	0	0	0	0	0	0	0	0	0	0
OTU3001	Unclassified	Unclassified	Unclassified	Unclassified	Unclassified	Unclassified	Unclassified	0	0	0	0	0	0	0	0	0	0	0	0	0	0	0	0	0	0	0	0	0	0	0	0	0	0	0	0	0	0	0	0	0	0	0	0	0	0	0	0	0	0
OTU3002	Unclassified	Unclassified	Unclassified	Unclassified	Unclassified	Unclassified	Unclassified	0	0	0	0	0	0	0	0	0	0	0	0	0	0	0	0	0	0	0	0	0	0	0	0	0	0	0	0	0	0	0	0	0	0	0	0	0	0	0	0	0	0
OTU3006	Bacteria	Unclassified	Unclassified	Unclassified	Unclassified	Unclassified	Unclassified	0	0	0	0	0	0	0	0	0	0	0	0	0	0	0	0	0	0	0	0	0	0	0	0	0	0	0	0	0	0	0	0	0	0	0	0	0	0	0	0	0	0
OTU3011	Bacteria	Firmicutes	Bacilli	Lactobacillales	Unclassified	Unclassified	Unclassified	0	1	0	0	0	0	0	0	0	0	0	0	0	0	0	0	0	0	0	0	0	0	0	0	0	0	0	0	0	0	0	0	0	0	0	0	0	0	0	0	0	0
OTU3015	Bacteria	Actinobacteria	Actinobacteria	Actinomycetales	Corynebacteriaceae	Corynebacterium	Unclassified	0	0	0	0	0	0	0	0	0	0	0	0	0	0	0	0	0	0	0	0	0	0	0	0	0	0	0	0	0	0	0	0	0	0	2	0	0	0	0	0	0	0
OTU3021	Bacteria	Firmicutes	Bacilli	Lactobacillales	Carnobacteriaceae	Desemzia	Unclassified	0	0	0	0	0	0	0	0	0	0	0	0	0	0	0	0	0	0	0	0	0	6	0	0	0	0	0	0	0	0	0	0	0	0	0	0	0	0	0	0	0	0
OTU3039	Bacteria	Bacteroidetes	Bacteroidia	Bacteroidales	Prevotellaceae	Prevotella	Prevotella_melaninogenica	0	0	0	0	0	0	0	0	0	0	0	0	4	0	0	0	0	0	0	0	0	0	0	0	0	0	0	0	0	0	2	0	0	0	0	0	0	0	0	0	0	0
OTU3047	Bacteria	Firmicutes	Clostridia	Clostridiales	Veillonellaceae	Veillonella	Unclassified	0	0	0	0	0	0	0	1	0	0	0	0	0	0	0	0	0	0	0	0	0	0	0	0	0	0	0	0	0	0	0	0	0	0	0	0	0	0	0	0	0	0
OTU3052	Bacteria	Firmicutes	Bacilli	Lactobacillales	Lactobacillaceae	Lactobacillus	Lactobacillus_iners	3	0	4	1	22	22	32	7	0	0	0	27	1	18	0	1	0	0	0	68	57	4	0	0	3	36	46	0	0	0	0	0	24	3	0	0	1	53	0	52	0	44
OTU3055	Unclassified	Unclassified	Unclassified	Unclassified	Unclassified	Unclassified	Unclassified	0	0	0	0	0	0	0	0	0	0	0	0	0	0	0	0	0	0	0	0	0	0	0	0	0	0	0	0	0	0	0	0	0	0	0	0	0	0	0	0	0	0
OTU3075	Unclassified	Unclassified	Unclassified	Unclassified	Unclassified	Unclassified	Unclassified	0	0	1	0	0	0	0	0	0	0	0	0	0	0	0	0	0	0	0	0	0	0	0	0	0	0	0	0	0	0	2	1	0	0	0	0	0	0	0	0	0	0
OTU3076	Unclassified	Unclassified	Unclassified	Unclassified	Unclassified	Unclassified	Unclassified	0	0	0	0	0	0	0	0	1	2	0	0	0	0	0	0	0	0	0	0	0	0	0	0	0	0	0	0	0	0	0	0	0	0	0	0	0	0	0	0	0	0
OTU3077	Unclassified	Unclassified	Unclassified	Unclassified	Unclassified	Unclassified	Unclassified	0	0	0	0	0	0	0	0	0	0	0	0	0	0	0	0	0	0	0	0	0	0	0	0	0	0	0	1	0	0	0	0	0	0	0	0	0	0	0	0	0	0
OTU3133	Bacteria	Actinobacteria	Actinobacteria	Actinomycetales	Actinomycetaceae	Varibaculum	Unclassified	0	0	0	0	0	0	0	0	0	0	0	0	0	0	0	0	0	0	0	0	0	2	0	0	0	0	0	0	0	0	0	0	1	0	0	1	0	0	2	0	0	0
OTU3145	Unclassified	Unclassified	Unclassified	Unclassified	Unclassified	Unclassified	Unclassified	0	0	0	0	0	0	0	0	0	0	0	0	0	0	1	0	0	0	0	0	0	0	0	0	0	0	0	1	0	0	0	0	0	0	0	0	0	0	0	0	0	0
OTU3154	Bacteria	Firmicutes	Clostridia	Clostridiales	Lachnospiraceae	Unclassified	Unclassified	0	0	0	0	0	0	0	0	0	0	0	0	0	0	0	0	0	0	0	0	0	1	2	0	0	0	0	0	0	0	0	0	0	0	0	0	0	0	0	0	0	2
OTU3175	Bacteria	Firmicutes	Clostridia	Clostridiales	[Tissierellaceae]	1-68	Unclassified	0	1	0	0	0	0	0	0	0	0	0	0	0	0	0	0	1	0	0	0	0	0	0	0	0	0	0	0	0	0	0	0	0	0	0	1	0	0	0	0	0	0
OTU3201	Unclassified	Unclassified	Unclassified	Unclassified	Unclassified	Unclassified	Unclassified	0	0	0	0	0	0	0	0	0	0	0	0	0	0	0	0	0	0	0	0	0	0	0	0	0	0	0	0	0	0	0	0	0	0	0	0	0	0	0	0	0	0
OTU3206	Unclassified	Unclassified	Unclassified	Unclassified	Unclassified	Unclassified	Unclassified	0	0	0	0	0	0	0	0	0	0	0	0	0	0	0	0	0	0	0	0	0	0	0	0	0	0	0	0	0	0	0	0	0	0	0	0	0	0	0	0	0	0
OTU3222	Bacteria	Fusobacteria	Fusobacteriia	Fusobacteriales	Leptotrichiaceae	Leptotrichia	Unclassified	0	1	0	0	0	1	0	2	15	0	0	0	0	0	0	0	0	0	0	0	0	0	0	0	0	1	0	0	0	0	0	0	0	0	0	0	0	0	0	0	0	0
OTU3224	Bacteria	Tenericutes	Mollicutes	Mycoplasmatales	Mycoplasmataceae	Ureaplasma	Unclassified	4	0	3	0	3	0	0	6	0	1	24	2	0	0	1	0	0	0	0	0	11	3	16	0	7	1	14	0	0	5	0	3	9	1	0	0	11	44	3	1	0	3
OTU3232	Unclassified	Unclassified	Unclassified	Unclassified	Unclassified	Unclassified	Unclassified	0	0	0	0	0	0	0	0	0	0	0	0	0	0	0	0	0	0	0	0	0	28	0	0	0	0	0	0	0	0	0	0	0	0	0	0	0	0	0	0	0	0
OTU3243	Bacteria	Proteobacteria	Gammaproteobacteria	Enterobacteriales	Enterobacteriaceae	Unclassified	Unclassified	0	0	0	0	0	23	0	0	0	0	0	0	0	0	0	0	0	0	0	0	0	156	0	0	0	0	0	0	0	0	0	0	2	5177	15	0	3	1	0	0	0	0
OTU3249	Unclassified	Unclassified	Unclassified	Unclassified	Unclassified	Unclassified	Unclassified	0	0	0	0	0	0	0	0	0	0	0	0	0	0	0	0	0	0	0	0	0	0	0	0	0	0	0	0	0	0	0	0	0	0	0	0	0	0	0	0	0	0
OTU3257	Bacteria	Proteobacteria	Betaproteobacteria	Burkholderiales	Oxalobacteraceae	Janthinobacterium	Janthinobacterium_lividum	0	0	0	0	0	0	0	0	0	0	0	0	0	0	0	0	0	0	0	0	0	3	0	0	0	0	0	0	0	0	0	0	0	0	0	0	0	0	0	0	0	0
OTU3271	Unclassified	Unclassified	Unclassified	Unclassified	Unclassified	Unclassified	Unclassified	0	0	0	0	0	0	0	0	0	0	0	0	0	0	0	0	0	0	0	0	0	0	0	0	0	0	0	0	0	0	0	0	0	0	0	0	0	0	0	0	0	0
OTU3280	Unclassified	Unclassified	Unclassified	Unclassified	Unclassified	Unclassified	Unclassified	0	0	0	0	0	0	0	0	0	0	0	0	0	0	0	0	0	0	0	0	0	0	0	0	0	0	0	0	0	0	0	0	0	0	0	0	0	0	0	0	0	0
OTU3296	Unclassified	Unclassified	Unclassified	Unclassified	Unclassified	Unclassified	Unclassified	0	0	0	0	0	0	0	0	0	0	0	0	0	0	0	0	0	0	0	0	0	0	0	0	0	0	0	0	0	0	0	0	0	0	0	0	0	0	0	0	0	0
OTU3300	Unclassified	Unclassified	Unclassified	Unclassified	Unclassified	Unclassified	Unclassified	0	0	0	0	0	0	0	0	0	0	0	0	0	0	0	0	0	0	0	0	0	0	0	0	0	0	0	0	0	0	0	0	0	0	0	0	0	0	0	0	0	0
OTU3325	Unclassified	Unclassified	Unclassified	Unclassified	Unclassified	Unclassified	Unclassified	0	0	0	0	0	0	0	0	0	0	0	0	0	0	0	0	0	0	0	0	0	0	0	0	0	0	0	0	0	0	0	0	0	0	0	0	0	0	0	0	0	0
OTU3336	Unclassified	Unclassified	Unclassified	Unclassified	Unclassified	Unclassified	Unclassified	0	0	0	0	0	0	0	0	0	0	0	0	0	0	0	0	0	0	0	0	0	0	0	0	0	0	0	0	0	0	0	0	0	0	0	0	0	0	0	0	0	0
OTU3340	Unclassified	Unclassified	Unclassified	Unclassified	Unclassified	Unclassified	Unclassified	0	0	0	0	0	0	0	0	0	0	0	0	0	0	0	0	0	0	0	0	0	0	0	0	0	0	0	0	0	0	0	0	1	0	0	0	0	0	0	0	0	0
OTU3366	Unclassified	Unclassified	Unclassified	Unclassified	Unclassified	Unclassified	Unclassified	0	0	0	0	0	0	0	0	0	0	0	0	0	0	0	0	0	0	0	0	0	0	0	0	0	0	0	0	0	0	0	0	0	0	0	0	0	0	0	0	0	0
OTU3391	Bacteria	Actinobacteria	Actinobacteria	Actinomycetales	Micrococcaceae	Unclassified	Unclassified	0	0	0	0	0	1	0	0	0	0	0	0	0	0	0	0	0	0	0	0	0	42	0	0	0	0	0	0	0	0	1	0	0	1	21	0	0	0	1	0	0	0
OTU3400	Unclassified	Unclassified	Unclassified	Unclassified	Unclassified	Unclassified	Unclassified	0	0	0	0	0	0	0	0	0	0	0	0	0	0	0	0	0	0	1	0	0	1	0	0	0	0	0	0	0	0	0	0	0	0	0	0	0	0	0	0	0	0
OTU3403	Unclassified	Unclassified	Unclassified	Unclassified	Unclassified	Unclassified	Unclassified	0	0	0	0	0	0	0	0	0	0	0	0	0	0	0	0	0	0	0	0	0	0	0	0	0	0	0	0	0	0	0	0	0	0	0	0	0	0	0	0	0	0
OTU3406	Bacteria	Firmicutes	Bacilli	Lactobacillales	Streptococcaceae	Streptococcus	Unclassified	0	0	0	0	5	0	0	0	0	0	0	0	0	0	0	0	0	0	0	0	0	5	1	0	0	0	0	0	0	0	0	0	0	0	0	0	0	0	0	0	0	0
OTU3409	Unclassified	Unclassified	Unclassified	Unclassified	Unclassified	Unclassified	Unclassified	0	0	0	0	0	0	0	0	0	0	0	0	0	0	0	0	0	0	0	0	0	0	0	0	0	0	0	0	0	0	0	0	0	0	0	0	0	0	0	0	0	0
OTU3414	Bacteria	Bacteroidetes	Flavobacteriia	Flavobacteriales	Flavobacteriaceae	Capnocytophaga	Unclassified	0	0	0	0	0	0	0	0	0	0	0	0	0	0	0	1	0	0	0	0	0	0	0	0	0	0	0	0	0	0	0	0	0	0	0	0	0	0	0	0	0	0
OTU3438	Bacteria	[Thermi]	Deinococci	Deinococcales	Deinococcaceae	Deinococcus	Deinococcus_geothermalis	0	0	0	0	0	0	0	0	0	0	0	0	0	0	0	0	0	0	0	0	0	0	0	0	0	0	0	0	0	0	0	0	0	0	0	0	0	0	0	0	0	0
OTU3441	Unclassified	Unclassified	Unclassified	Unclassified	Unclassified	Unclassified	Unclassified	0	0	0	0	0	0	0	0	0	0	0	0	0	0	0	0	0	0	0	0	0	0	0	0	0	0	0	0	0	0	0	0	0	0	0	0	0	0	0	0	0	0
OTU3457	Unclassified	Unclassified	Unclassified	Unclassified	Unclassified	Unclassified	Unclassified	0	0	0	0	0	0	0	0	0	0	0	0	0	0	0	0	0	0	0	0	0	0	0	0	0	0	0	0	0	0	0	0	1	0	0	0	0	0	0	0	0	0
OTU3458	Unclassified	Unclassified	Unclassified	Unclassified	Unclassified	Unclassified	Unclassified	0	0	0	0	0	0	0	0	0	0	0	0	0	0	0	0	0	0	0	0	0	0	0	0	0	0	0	0	0	0	0	0	0	0	0	0	0	0	0	0	0	0
OTU3476	Bacteria	Proteobacteria	Alphaproteobacteria	Sphingomonadales	Sphingomonadaceae	Kaistobacter	Unclassified	0	0	0	0	0	0	0	0	0	0	0	0	0	0	0	0	0	0	0	0	0	0	0	0	0	0	0	0	0	0	0	0	0	0	0	0	0	0	0	0	0	0
OTU3495	Unclassified	Unclassified	Unclassified	Unclassified	Unclassified	Unclassified	Unclassified	0	0	0	0	0	0	0	0	0	0	0	0	0	0	0	0	0	0	0	0	0	0	0	0	0	0	0	0	0	0	0	0	0	0	0	0	0	0	0	0	0	0
OTU3496	Unclassified	Unclassified	Unclassified	Unclassified	Unclassified	Unclassified	Unclassified	0	0	0	0	0	0	0	0	0	0	0	0	0	0	0	0	0	0	0	0	0	0	0	0	0	0	0	0	0	0	0	0	0	0	0	0	0	0	0	0	0	0
OTU3497	Unclassified	Unclassified	Unclassified	Unclassified	Unclassified	Unclassified	Unclassified	0	0	0	0	0	0	0	0	0	0	0	0	0	0	0	0	0	0	0	0	0	0	0	0	0	0	0	0	0	0	0	0	0	0	0	0	0	0	0	0	0	0
OTU3515	Unclassified	Unclassified	Unclassified	Unclassified	Unclassified	Unclassified	Unclassified	0	0	0	0	0	0	0	0	0	0	0	0	0	0	0	0	0	0	0	0	0	0	0	0	0	0	0	0	0	0	0	0	0	0	0	0	0	0	0	0	0	0
OTU3563	Bacteria	Actinobacteria	Actinobacteria	Actinomycetales	Corynebacteriaceae	Corynebacterium	Unclassified	0	0	0	0	0	0	0	0	0	0	0	0	0	0	0	0	0	0	0	0	0	13	0	0	0	0	0	0	0	0	0	0	0	1	0	0	0	0	0	0	0	0
OTU3564	Unclassified	Unclassified	Unclassified	Unclassified	Unclassified	Unclassified	Unclassified	0	0	0	2	0	1	0	2	29	335	3	0	0	0	0	22	0	0	7	0	0	0	0	8	6	10	0	2	0	0	2	0	1	1	2	14	10	0	0	0	0	2
OTU3565	Unclassified	Unclassified	Unclassified	Unclassified	Unclassified	Unclassified	Unclassified	0	0	0	0	0	0	0	0	0	4	0	0	0	0	0	0	0	0	0	0	0	0	0	0	0	0	0	0	0	0	0	0	0	0	0	0	0	0	0	0	0	0
OTU3568	Unclassified	Unclassified	Unclassified	Unclassified	Unclassified	Unclassified	Unclassified	34	3	22	0	16	1	0	13	0	0	2	16	53	0	37	0	0	1	7	0	5	0	8	3	0	0	0	0	0	0	0	8	2	0	0	19	20	1	7	0	18	0
OTU3583	Unclassified	Unclassified	Unclassified	Unclassified	Unclassified	Unclassified	Unclassified	0	0	0	0	0	0	0	0	0	0	0	0	0	0	0	0	0	0	0	0	0	0	0	0	0	0	0	0	0	0	0	0	0	0	0	0	0	0	0	0	0	0
OTU3592	Unclassified	Unclassified	Unclassified	Unclassified	Unclassified	Unclassified	Unclassified	0	0	0	0	0	0	0	0	0	0	0	0	0	0	0	0	0	0	0	0	0	0	0	0	0	0	0	0	0	0	0	0	0	0	1	0	0	0	0	0	0	0
OTU3597	Unclassified	Unclassified	Unclassified	Unclassified	Unclassified	Unclassified	Unclassified	0	0	0	0	0	0	0	0	0	0	0	0	0	0	0	0	0	0	1	0	0	0	0	0	0	0	0	0	0	0	0	0	0	0	1	0	0	0	0	0	0	0
OTU3598	Bacteria	Bacteroidetes	Bacteroidia	Bacteroidales	Porphyromonadaceae	Porphyromonas	Unclassified	0	0	0	1	8	8	2	2	0	0	3	0	0	0	2	0	5	0	7	0	0	18	22	20	0	0	0	1	0	0	9	0	0	0	2	0	0	0	2	1	2	0
OTU3599	Bacteria	Firmicutes	Clostridia	Clostridiales	[Tissierellaceae]	Anaerococcus	Unclassified	0	0	0	0	0	0	0	0	0	0	0	0	0	0	0	0	0	0	0	0	0	0	0	0	0	0	0	0	0	0	0	0	0	0	0	0	0	0	0	0	0	0
OTU3633	Unclassified	Unclassified	Unclassified	Unclassified	Unclassified	Unclassified	Unclassified	0	0	0	0	0	0	0	0	0	0	0	0	0	0	0	0	0	0	0	0	0	0	0	0	0	0	0	0	0	0	0	0	0	0	0	0	0	0	0	0	0	0
OTU3637	Bacteria	Proteobacteria	Gammaproteobacteria	Pseudomonadales	Moraxellaceae	Acinetobacter	Unclassified	0	0	0	0	0	0	0	0	0	0	0	0	0	0	0	0	0	0	0	0	0	812	0	0	0	0	0	0	0	0	0	0	0	0	0	0	0	0	0	0	0	0
OTU3643	Unclassified	Unclassified	Unclassified	Unclassified	Unclassified	Unclassified	Unclassified	0	0	0	0	0	0	0	0	0	0	0	0	0	0	0	0	0	0	0	0	0	0	0	0	0	0	0	0	0	0	0	0	0	0	0	0	0	0	0	0	0	0
OTU3653	Unclassified	Unclassified	Unclassified	Unclassified	Unclassified	Unclassified	Unclassified	0	0	0	0	0	0	0	0	0	0	0	0	0	0	0	0	0	0	0	0	0	0	0	0	0	0	0	0	0	0	0	0	0	0	0	0	0	0	0	0	0	0
OTU3658	Unclassified	Unclassified	Unclassified	Unclassified	Unclassified	Unclassified	Unclassified	0	0	0	0	0	0	0	0	0	0	0	0	0	0	0	0	0	0	0	0	0	0	0	1	1	0	0	0	0	0	0	0	0	0	0	0	0	0	0	0	0	0
OTU3673	Unclassified	Unclassified	Unclassified	Unclassified	Unclassified	Unclassified	Unclassified	0	0	0	0	0	0	0	0	0	0	0	0	0	0	0	0	0	0	0	0	0	0	0	0	0	0	0	0	0	0	0	0	0	0	0	0	0	0	0	0	0	0
OTU3674	Unclassified	Unclassified	Unclassified	Unclassified	Unclassified	Unclassified	Unclassified	0	0	0	0	0	0	0	0	0	0	0	0	0	0	0	0	0	0	0	0	0	0	0	0	0	0	0	0	0	0	0	0	0	0	0	0	0	0	0	0	0	0
OTU3679	Bacteria	Proteobacteria	Gammaproteobacteria	Enterobacteriales	Enterobacteriaceae	Unclassified	Unclassified	0	0	0	0	0	0	0	0	0	0	0	0	0	0	0	0	0	0	0	0	0	37	0	0	0	0	0	0	0	0	0	0	0	0	0	0	0	0	0	0	0	0
OTU3691	Unclassified	Unclassified	Unclassified	Unclassified	Unclassified	Unclassified	Unclassified	0	0	0	0	0	0	0	0	0	0	0	0	0	0	0	0	0	0	0	0	0	0	0	0	0	0	0	0	0	0	0	0	0	0	0	0	0	0	0	0	0	0
OTU3702	Bacteria	Actinobacteria	Actinobacteria	Actinomycetales	Actinomycetaceae	Actinomyces	Unclassified	0	0	0	0	0	0	0	0	0	0	0	0	0	0	0	0	0	0	0	0	0	0	0	0	0	0	0	0	0	0	0	0	0	0	0	1	0	0	0	0	0	0
OTU3710	Unclassified	Unclassified	Unclassified	Unclassified	Unclassified	Unclassified	Unclassified	0	0	0	0	0	0	0	0	0	0	0	0	0	0	0	0	0	0	0	0	0	0	0	0	0	0	0	0	0	0	0	0	0	0	0	0	0	0	0	0	0	0
OTU3719	Bacteria	Firmicutes	Clostridia	Clostridiales	[Tissierellaceae]	Parvimonas	Unclassified	0	0	1	0	0	0	0	0	0	0	0	0	0	0	0	0	0	0	0	0	0	0	0	0	0	0	0	0	0	0	1	0	0	0	3	0	0	0	0	0	0	0
OTU3720	Unclassified	Unclassified	Unclassified	Unclassified	Unclassified	Unclassified	Unclassified	0	0	0	0	0	0	0	0	0	0	0	0	0	0	0	0	0	0	0	0	0	0	0	0	0	0	0	0	0	0	0	0	0	0	0	0	0	0	0	0	0	0
OTU3722	Unclassified	Unclassified	Unclassified	Unclassified	Unclassified	Unclassified	Unclassified	0	0	0	0	0	0	0	0	0	0	0	0	0	0	0	0	0	0	0	0	0	0	0	0	0	0	0	0	0	0	0	0	0	0	0	0	0	0	0	0	0	0
OTU3729	Unclassified	Unclassified	Unclassified	Unclassified	Unclassified	Unclassified	Unclassified	0	0	0	0	0	0	0	0	0	0	0	0	0	0	0	0	0	0	0	0	0	0	0	0	0	0	0	0	0	0	0	0	0	0	0	0	0	0	0	0	0	0
OTU3734	Unclassified	Unclassified	Unclassified	Unclassified	Unclassified	Unclassified	Unclassified	0	0	0	0	0	0	0	0	0	0	0	0	0	0	0	0	0	0	0	0	0	0	0	0	0	0	0	0	0	0	0	0	0	0	0	0	0	0	0	0	0	0
OTU3743	Unclassified	Unclassified	Unclassified	Unclassified	Unclassified	Unclassified	Unclassified	0	0	0	0	0	0	0	0	0	0	0	0	0	0	0	0	0	0	0	0	0	0	0	0	0	0	0	0	0	0	0	0	0	0	0	0	0	0	0	0	0	0
OTU3745	Unclassified	Unclassified	Unclassified	Unclassified	Unclassified	Unclassified	Unclassified	0	0	0	0	0	0	0	0	0	0	0	0	0	0	0	0	0	0	0	0	0	0	0	0	0	0	0	0	0	0	0	0	0	0	0	0	0	0	0	0	0	0
OTU3746	Unclassified	Unclassified	Unclassified	Unclassified	Unclassified	Unclassified	Unclassified	0	0	0	0	0	0	0	0	0	0	0	0	0	0	0	0	0	0	0	0	0	0	0	0	0	0	0	0	0	0	0	0	0	0	0	0	0	0	0	0	0	0
OTU3779	Bacteria	Cyanobacteria	Chloroplast	Streptophyta	Unclassified	Unclassified	Unclassified	0	0	0	1	0	1546	5	2	5	0	0	0	0	1	0	0	0	0	0	1	0	179	1	0	0	0	0	0	0	0	0	0	0	1	6	0	0	1	0	0	0	0
OTU3786	Unclassified	Unclassified	Unclassified	Unclassified	Unclassified	Unclassified	Unclassified	0	0	0	0	0	0	0	0	0	0	0	0	0	0	0	0	0	0	0	0	0	0	0	1	2	0	0	0	0	0	0	0	0	0	6	0	0	0	0	0	0	0
OTU3787	Unclassified	Unclassified	Unclassified	Unclassified	Unclassified	Unclassified	Unclassified	0	0	0	0	0	0	0	0	0	0	0	0	2	0	0	0	0	0	0	0	0	0	0	0	0	0	0	0	0	0	0	0	0	0	0	0	0	0	0	0	0	0
OTU3790	Unclassified	Unclassified	Unclassified	Unclassified	Unclassified	Unclassified	Unclassified	0	0	0	0	0	0	0	0	0	0	0	0	0	0	0	0	0	0	0	0	0	0	0	0	0	0	0	0	0	0	0	0	0	0	2	0	0	0	0	0	0	0
OTU3795	Unclassified	Unclassified	Unclassified	Unclassified	Unclassified	Unclassified	Unclassified	0	0	0	0	0	0	0	0	0	0	0	0	0	0	0	0	0	0	0	0	0	0	1	0	0	0	0	0	0	0	0	0	0	0	0	0	0	0	0	0	0	0
OTU3797	Unclassified	Unclassified	Unclassified	Unclassified	Unclassified	Unclassified	Unclassified	0	0	0	0	0	0	0	0	0	0	0	0	0	0	0	0	0	0	0	0	0	0	0	1	0	0	0	0	0	0	0	0	0	0	0	0	0	0	0	0	0	0
OTU3806	Unclassified	Unclassified	Unclassified	Unclassified	Unclassified	Unclassified	Unclassified	0	0	0	0	0	0	1	0	0	0	0	0	0	0	0	0	0	0	0	0	0	0	0	0	0	0	0	0	0	0	0	0	0	0	0	0	0	0	0	0	0	0
OTU3817	Unclassified	Unclassified	Unclassified	Unclassified	Unclassified	Unclassified	Unclassified	0	0	0	0	0	0	0	0	0	0	0	0	0	0	0	0	0	0	0	0	0	0	0	0	0	0	0	0	0	0	0	0	0	0	0	0	0	0	0	0	0	0
OTU3818	Unclassified	Unclassified	Unclassified	Unclassified	Unclassified	Unclassified	Unclassified	0	0	0	0	0	0	0	0	0	0	0	0	0	0	0	0	0	0	0	0	0	0	0	0	0	0	0	0	0	0	0	0	0	0	0	0	0	0	0	0	0	0
OTU3830	Bacteria	Bacteroidetes	Bacteroidia	Bacteroidales	Porphyromonadaceae	Porphyromonas	Unclassified	0	0	0	0	28	2	0	9	0	0	1	3	0	0	0	0	36	0	7	0	1	0	2	7	7	0	0	0	0	0	1	0	12	0	1	2	0	1	16	0	0	0
OTU3854	Unclassified	Unclassified	Unclassified	Unclassified	Unclassified	Unclassified	Unclassified	0	0	0	0	0	0	0	0	0	0	0	0	0	0	0	0	0	0	0	0	0	0	0	0	0	0	0	0	0	0	0	0	0	0	0	0	0	0	0	0	0	0
OTU3885	Bacteria	Firmicutes	Bacilli	Lactobacillales	Enterococcaceae	Enterococcus	Unclassified	0	0	0	2	0	0	0	0	0	1	0	0	0	0	0	0	0	0	0	0	0	0	0	0	0	0	0	0	0	0	0	0	0	0	0	0	0	0	0	0	0	0
OTU3897	Unclassified	Unclassified	Unclassified	Unclassified	Unclassified	Unclassified	Unclassified	0	0	0	0	0	0	0	0	0	0	1	0	0	0	0	0	0	0	0	0	0	0	0	0	0	0	0	0	0	0	0	0	0	0	0	0	0	0	0	0	0	0
OTU3899	Unclassified	Unclassified	Unclassified	Unclassified	Unclassified	Unclassified	Unclassified	0	0	0	0	0	0	0	0	0	0	0	0	0	0	0	0	0	0	1	0	0	0	0	0	0	0	0	0	0	0	0	0	0	0	0	0	0	0	0	0	0	0
OTU3930	Bacteria	Proteobacteria	Alphaproteobacteria	Rhizobiales	Hyphomicrobiaceae	Rhodoplanes	Unclassified	0	0	0	0	0	0	0	0	3	0	0	0	0	0	0	0	0	0	0	0	0	1	0	0	0	0	0	0	0	0	0	0	0	0	0	0	0	0	0	0	0	0
OTU3956	Unclassified	Unclassified	Unclassified	Unclassified	Unclassified	Unclassified	Unclassified	0	0	0	0	0	0	0	0	0	0	0	0	0	0	0	0	0	0	0	0	0	0	0	1	0	0	0	0	0	0	0	0	0	0	0	0	0	0	0	0	0	0
OTU3957	Unclassified	Unclassified	Unclassified	Unclassified	Unclassified	Unclassified	Unclassified	0	0	0	0	0	0	0	0	0	0	0	0	0	0	0	0	0	0	0	0	0	0	0	0	0	0	0	0	0	0	0	0	0	0	0	0	0	0	0	0	0	0
OTU3972	Unclassified	Unclassified	Unclassified	Unclassified	Unclassified	Unclassified	Unclassified	0	0	0	0	1	0	0	0	0	0	0	0	0	0	0	0	2	0	2	0	1	0	0	0	0	0	0	0	0	0	0	0	0	0	0	1	0	0	1	0	0	0
OTU3990	Bacteria	Proteobacteria	Alphaproteobacteria	Sphingomonadales	Sphingomonadaceae	Sphingomonas	Unclassified	0	0	0	0	0	0	0	0	0	0	0	0	0	0	0	0	0	0	0	0	0	4	0	0	0	0	0	0	0	0	0	0	0	0	0	0	0	0	0	0	0	0
OTU4046	Unclassified	Unclassified	Unclassified	Unclassified	Unclassified	Unclassified	Unclassified	0	0	0	0	1	1	0	0	0	0	0	0	0	0	0	0	0	0	0	0	0	0	0	0	0	0	0	0	0	0	0	0	0	0	0	1	0	0	0	0	0	0
OTU4054	Bacteria	Actinobacteria	Actinobacteria	Actinomycetales	Actinomycetaceae	Actinomyces	Unclassified	0	0	0	0	0	0	0	0	0	0	0	0	0	0	0	0	0	0	0	0	0	0	0	0	0	0	0	0	0	0	1	0	0	0	0	1	1	0	0	0	0	0
OTU4055	Unclassified	Unclassified	Unclassified	Unclassified	Unclassified	Unclassified	Unclassified	0	0	0	0	0	0	0	0	0	0	0	0	0	0	0	0	0	0	0	0	0	0	0	0	0	0	0	0	0	0	0	0	0	0	0	1	0	0	0	0	0	0
OTU4057	Bacteria	Actinobacteria	Actinobacteria	Actinomycetales	Unclassified	Unclassified	Unclassified	0	0	0	0	1	0	0	0	0	0	0	0	0	0	0	0	0	0	1	0	0	0	0	0	0	0	0	0	0	0	0	3	0	0	0	0	0	0	15	0	0	0
OTU4074	Unclassified	Unclassified	Unclassified	Unclassified	Unclassified	Unclassified	Unclassified	0	0	0	0	0	0	0	0	0	0	0	0	0	0	0	0	0	0	0	0	0	0	1	0	0	0	0	0	0	0	0	0	0	0	0	0	0	0	0	0	0	0
OTU4079	Unclassified	Unclassified	Unclassified	Unclassified	Unclassified	Unclassified	Unclassified	0	0	0	0	0	0	0	0	0	0	0	0	0	0	0	0	0	0	0	0	0	1	0	0	0	0	0	0	0	0	0	0	0	0	0	0	0	0	0	0	0	0
OTU4081	Bacteria	Actinobacteria	Actinobacteria	Actinomycetales	Geodermatophilaceae	Modestobacter	Unclassified	0	0	0	0	0	0	0	0	0	0	0	0	0	0	0	0	0	0	0	0	0	2	0	0	0	0	0	0	0	0	0	0	0	0	1	0	0	0	0	0	0	0
OTU4099	Bacteria	Actinobacteria	Actinobacteria	Actinomycetales	Unclassified	Unclassified	Unclassified	0	0	0	0	0	0	0	0	0	0	0	0	0	0	0	0	0	0	0	0	0	4	0	0	0	0	0	0	0	0	0	0	0	0	4	0	0	0	0	0	0	0
OTU4123	Unclassified	Unclassified	Unclassified	Unclassified	Unclassified	Unclassified	Unclassified	0	0	0	0	0	0	0	0	1	0	0	0	0	0	0	0	0	0	0	0	0	0	0	0	0	0	0	0	0	0	0	0	0	0	0	0	0	0	0	0	0	0
OTU4136	Bacteria	Firmicutes	Bacilli	Lactobacillales	Lactobacillaceae	Lactobacillus	Unclassified	0	0	0	0	0	0	0	0	0	0	0	2	0	0	0	0	0	0	0	0	0	0	0	0	0	3	0	0	0	0	25	0	0	0	0	0	0	1	0	0	0	0
OTU4171	Bacteria	Firmicutes	Bacilli	Bacillales	Staphylococcaceae	Staphylococcus	Unclassified	0	0	0	0	0	0	0	0	0	0	0	0	0	0	0	0	0	0	0	0	0	0	0	0	0	0	0	0	0	0	0	0	0	0	0	0	0	0	0	0	0	0
OTU4173	Unclassified	Unclassified	Unclassified	Unclassified	Unclassified	Unclassified	Unclassified	0	0	0	0	0	0	0	0	0	0	0	0	0	0	0	0	0	0	0	0	0	0	0	0	0	0	0	0	0	0	0	0	0	0	1	0	0	0	0	0	0	0
OTU4184	Unclassified	Unclassified	Unclassified	Unclassified	Unclassified	Unclassified	Unclassified	0	0	0	0	0	0	0	0	0	0	0	0	0	0	0	0	0	0	0	0	0	0	0	0	0	0	0	0	0	0	0	0	0	0	0	0	0	0	0	0	0	0
OTU4211	Unclassified	Unclassified	Unclassified	Unclassified	Unclassified	Unclassified	Unclassified	0	0	0	0	0	0	0	0	0	0	0	0	0	0	0	0	0	0	0	0	0	0	0	0	0	0	0	0	0	0	0	0	0	0	0	0	0	0	0	0	0	0
OTU4257	Unclassified	Unclassified	Unclassified	Unclassified	Unclassified	Unclassified	Unclassified	0	0	0	0	0	0	0	0	0	0	0	0	0	0	0	0	0	0	0	0	0	0	0	0	0	0	0	0	0	0	0	0	0	0	0	0	0	0	0	0	0	0
OTU4263	Bacteria	Proteobacteria	Gammaproteobacteria	Xanthomonadales	Xanthomonadaceae	Lysobacter	Unclassified	0	0	0	0	0	1	0	0	0	0	0	0	0	0	0	0	0	0	0	0	0	1	0	0	0	0	0	0	0	0	0	0	0	0	0	0	0	0	0	0	0	0
OTU4272	Bacteria	Actinobacteria	Actinobacteria	Bifidobacteriales	Bifidobacteriaceae	Gardnerella	Unclassified	3	0	3	0	0	0	0	2	0	0	0	1	1	0	2	0	0	3	0	0	0	0	3	1	0	0	1	0	6	1	2	2	0	1	0	0	1	2	0	0	1	0
OTU4273	Unclassified	Unclassified	Unclassified	Unclassified	Unclassified	Unclassified	Unclassified	0	0	0	0	0	0	0	0	0	0	0	0	0	0	0	0	0	0	0	0	0	0	0	0	0	0	0	0	0	0	0	0	0	0	0	0	0	0	0	0	0	0
OTU4275	Unclassified	Unclassified	Unclassified	Unclassified	Unclassified	Unclassified	Unclassified	0	0	0	0	0	0	0	0	0	0	0	0	0	0	0	0	0	0	0	0	0	0	0	0	0	0	0	0	0	0	0	0	0	0	0	0	0	0	0	0	0	0
OTU4337	Unclassified	Unclassified	Unclassified	Unclassified	Unclassified	Unclassified	Unclassified	0	0	0	0	0	0	0	0	0	0	0	0	0	0	0	0	0	0	0	0	0	0	0	0	0	0	0	0	0	0	0	0	0	0	0	0	0	0	0	0	0	0
OTU4353	Bacteria	Firmicutes	Clostridia	Clostridiales	[Tissierellaceae]	Finegoldia	Unclassified	0	0	0	0	0	2	2	2	44	18	7	6	0	0	0	20	0	0	0	10	30	12	1	3	4	3	7	4	0	0	2	0	2	3	6	1	17	4	0	6	0	1
OTU4354	Unclassified	Unclassified	Unclassified	Unclassified	Unclassified	Unclassified	Unclassified	0	0	0	0	0	0	0	0	0	0	0	0	0	0	0	0	0	0	0	0	0	0	0	0	0	0	0	0	0	0	0	0	0	0	0	0	0	0	0	0	0	0
OTU4357	Unclassified	Unclassified	Unclassified	Unclassified	Unclassified	Unclassified	Unclassified	0	0	0	0	0	0	0	0	0	0	0	0	0	0	0	0	0	0	0	0	0	0	0	0	0	0	0	0	0	0	0	0	0	0	0	0	0	0	0	0	0	0
OTU4368	Bacteria	Proteobacteria	Alphaproteobacteria	Rhodobacterales	Rhodobacteraceae	Unclassified	Unclassified	0	0	0	0	0	0	0	0	0	0	0	0	0	0	0	0	0	0	0	0	0	22	0	0	0	0	0	0	0	0	0	0	0	0	6	0	0	0	0	0	0	0
OTU4372	Unclassified	Unclassified	Unclassified	Unclassified	Unclassified	Unclassified	Unclassified	0	0	0	0	0	0	0	0	0	0	0	0	0	0	0	0	0	0	0	0	0	0	0	0	0	0	0	0	0	0	0	0	0	0	0	0	0	0	0	0	0	0
OTU4418	Unclassified	Unclassified	Unclassified	Unclassified	Unclassified	Unclassified	Unclassified	0	0	0	0	0	0	0	0	0	0	0	0	0	0	0	0	0	0	0	0	0	0	0	0	0	0	0	0	0	0	0	0	0	0	0	0	0	0	0	0	0	0
OTU4432	Bacteria	Actinobacteria	Actinobacteria	Actinomycetales	Nocardioidaceae	Unclassified	Unclassified	0	0	0	0	0	0	0	0	1	0	0	0	0	0	0	0	0	0	0	0	0	2	0	0	0	0	0	0	0	0	0	0	0	0	0	0	0	0	0	0	0	0
OTU4451	Bacteria	Firmicutes	Bacilli	Bacillales	Unclassified	Unclassified	Unclassified	0	0	0	0	0	0	0	0	0	0	0	0	0	0	0	0	0	0	0	0	0	3	0	0	0	0	0	0	0	0	0	0	0	0	0	0	0	0	0	0	0	0
OTU4456	Bacteria	Bacteroidetes	Bacteroidia	Bacteroidales	Prevotellaceae	Prevotella	Prevotella_melaninogenica	0	0	0	0	0	0	0	0	0	0	0	0	1	0	0	0	0	0	0	0	0	0	0	0	0	0	0	0	0	0	0	0	0	0	0	0	0	0	0	0	0	0
OTU4518	Unclassified	Unclassified	Unclassified	Unclassified	Unclassified	Unclassified	Unclassified	0	0	0	0	0	0	0	1	0	0	0	0	0	0	0	0	0	0	0	0	0	0	0	0	0	0	0	0	0	0	0	0	0	0	0	0	0	0	0	0	0	0
OTU4537	Unclassified	Unclassified	Unclassified	Unclassified	Unclassified	Unclassified	Unclassified	0	0	0	0	0	0	0	0	0	0	1	0	0	0	0	0	0	0	0	0	0	0	0	0	0	0	0	0	0	0	0	0	0	0	0	0	0	0	0	0	0	0
OTU4547	Unclassified	Unclassified	Unclassified	Unclassified	Unclassified	Unclassified	Unclassified	0	0	0	0	0	0	0	0	2	0	0	0	0	0	0	0	0	0	0	0	0	0	0	0	3	0	0	1	0	1	0	0	0	0	0	0	0	0	0	0	0	0
OTU4548	Bacteria	Actinobacteria	Actinobacteria	Actinomycetales	Dermabacteraceae	Dermabacter	Unclassified	0	0	0	0	0	0	0	0	0	5	0	0	0	0	0	0	0	0	0	0	0	0	0	0	0	0	0	0	0	0	0	0	0	0	0	0	0	0	0	0	0	0
OTU4551	Unclassified	Unclassified	Unclassified	Unclassified	Unclassified	Unclassified	Unclassified	0	0	0	0	0	0	0	0	0	0	0	0	0	0	0	0	0	0	0	0	0	0	1	0	0	0	0	0	0	0	0	0	0	0	0	0	0	0	0	0	0	0
OTU4552	Bacteria	Firmicutes	Bacilli	Lactobacillales	Unclassified	Unclassified	Unclassified	2	48	0	4	0	0	0	53	411	0	0	0	0	0	0	0	0	0	0	0	0	8	0	0	0	0	0	0	0	0	0	0	0	1	62	1	0	0	0	0	0	0
OTU4611	Bacteria	Bacteroidetes	Bacteroidia	Bacteroidales	Prevotellaceae	Prevotella	Unclassified	0	0	0	0	0	0	0	0	0	0	0	4	1	0	0	2	0	0	0	1	5	0	6	0	0	0	0	0	0	0	6	0	0	0	1	0	0	0	0	1	0	0
OTU4612	Unclassified	Unclassified	Unclassified	Unclassified	Unclassified	Unclassified	Unclassified	0	0	0	0	0	0	0	0	0	0	0	0	0	0	0	0	0	0	0	0	0	0	0	0	0	0	0	0	0	0	0	0	0	0	0	0	0	0	0	0	0	0
OTU4628	Unclassified	Unclassified	Unclassified	Unclassified	Unclassified	Unclassified	Unclassified	0	0	0	0	0	0	0	0	0	0	0	0	0	0	0	0	0	0	0	0	0	0	0	1	0	0	0	0	0	0	0	0	0	0	0	0	0	0	0	0	0	0
OTU4659	Unclassified	Unclassified	Unclassified	Unclassified	Unclassified	Unclassified	Unclassified	0	0	0	0	0	0	0	0	0	0	0	0	0	0	0	0	0	0	0	0	0	0	0	0	0	0	0	0	0	0	0	0	0	0	0	0	0	0	0	0	0	0
OTU4663	Unclassified	Unclassified	Unclassified	Unclassified	Unclassified	Unclassified	Unclassified	0	0	0	0	0	0	0	0	0	0	0	0	0	0	0	0	0	0	0	0	0	0	0	0	0	0	0	0	0	0	0	0	0	0	0	0	0	0	0	0	0	0
OTU4685	Unclassified	Unclassified	Unclassified	Unclassified	Unclassified	Unclassified	Unclassified	0	0	0	0	0	0	0	0	0	0	0	0	0	0	0	0	0	0	0	0	0	0	0	0	0	0	0	0	0	0	0	0	0	0	0	0	0	0	0	0	0	0
OTU4749	Unclassified	Unclassified	Unclassified	Unclassified	Unclassified	Unclassified	Unclassified	0	0	0	0	0	0	0	0	0	0	0	0	0	0	0	0	0	0	0	0	0	0	0	0	0	0	0	0	0	0	0	0	0	0	0	0	0	0	0	0	0	0
OTU4765	Unclassified	Unclassified	Unclassified	Unclassified	Unclassified	Unclassified	Unclassified	0	0	0	0	0	0	0	0	0	0	0	0	0	0	0	0	0	0	0	0	0	0	0	0	0	0	0	0	0	0	0	0	0	0	0	0	0	0	0	0	0	0
OTU4779	Unclassified	Unclassified	Unclassified	Unclassified	Unclassified	Unclassified	Unclassified	0	0	0	0	0	0	0	0	0	1	0	0	0	0	0	0	0	0	0	0	0	1	0	0	0	0	0	0	0	0	0	0	0	0	0	0	0	0	0	0	0	0
OTU4794	Unclassified	Unclassified	Unclassified	Unclassified	Unclassified	Unclassified	Unclassified	0	0	0	0	0	0	0	0	0	1	0	0	0	0	0	0	0	0	0	0	0	0	0	0	0	0	0	0	0	0	0	0	0	0	5	0	0	0	0	0	0	0
OTU4814	Unclassified	Unclassified	Unclassified	Unclassified	Unclassified	Unclassified	Unclassified	0	0	0	0	0	0	0	0	0	0	0	0	0	0	0	0	0	0	0	0	0	0	0	0	0	0	0	0	0	0	0	0	0	5	0	0	1	0	0	0	0	0
OTU4819	Bacteria	Actinobacteria	Actinobacteria	Actinomycetales	Brevibacteriaceae	Brevibacterium	Brevibacterium_paucivorans	0	0	0	0	0	0	0	0	0	0	0	0	0	0	0	0	0	0	3	0	0	0	0	0	0	0	0	0	0	0	0	0	0	0	0	0	0	0	0	0	0	0
OTU4822	Unclassified	Unclassified	Unclassified	Unclassified	Unclassified	Unclassified	Unclassified	0	0	0	0	0	0	0	0	0	0	0	0	0	0	0	0	0	0	0	0	0	1	0	0	0	0	0	0	0	0	0	0	0	0	0	0	0	0	0	0	0	0
OTU4825	Bacteria	Actinobacteria	Actinobacteria	Actinomycetales	Corynebacteriaceae	Corynebacterium	Unclassified	0	0	0	0	0	0	0	0	0	0	0	0	0	0	0	0	0	0	0	0	0	0	0	0	1	0	0	0	0	0	0	0	0	0	0	0	0	0	0	0	0	0
OTU4830	Bacteria	Bacteroidetes	Bacteroidia	Bacteroidales	Porphyromonadaceae	Porphyromonas	Unclassified	0	0	0	0	8	2	1	2	0	0	16	1	0	0	1	1	0	1	35	0	0	1	21	62	11	0	0	1	0	0	1	0	2	1	0	4	0	0	118	7	0	0
OTU4839	Bacteria	Actinobacteria	Actinobacteria	Actinomycetales	Corynebacteriaceae	Corynebacterium	Unclassified	0	4	0	22	0	0	0	0	0	9	0	0	0	0	0	0	3	0	0	0	0	15	0	0	0	0	0	0	0	0	0	0	0	0	1	0	0	0	0	0	0	0
OTU4855	Bacteria	Proteobacteria	Gammaproteobacteria	Pseudomonadales	Moraxellaceae	Acinetobacter	Unclassified	0	0	0	0	0	0	0	0	0	0	0	0	0	0	0	0	0	0	0	0	0	9	0	0	0	0	0	0	0	0	0	0	1	0	0	0	0	0	0	0	0	0
OTU4867	Unclassified	Unclassified	Unclassified	Unclassified	Unclassified	Unclassified	Unclassified	0	0	0	0	0	0	0	0	0	0	0	0	0	0	0	0	0	0	0	0	0	0	0	0	0	0	0	0	0	0	0	0	0	0	0	0	0	0	0	0	0	0
OTU4945	Unclassified	Unclassified	Unclassified	Unclassified	Unclassified	Unclassified	Unclassified	0	0	0	0	0	0	0	0	0	0	0	0	0	0	0	0	0	0	0	0	0	0	0	0	0	0	0	0	0	0	0	0	0	0	0	0	0	0	0	0	0	0
OTU4975	Bacteria	Unclassified	Unclassified	Unclassified	Unclassified	Unclassified	Unclassified	0	0	0	0	0	0	0	0	0	0	0	0	0	0	0	0	0	0	0	0	0	0	0	0	0	0	0	0	0	0	0	0	0	0	0	0	0	0	0	0	0	0
OTU4980	Unclassified	Unclassified	Unclassified	Unclassified	Unclassified	Unclassified	Unclassified	4	1	3	0	0	0	0	0	0	0	0	0	23	45	5	0	0	0	0	0	0	0	12	0	0	0	0	0	0	0	0	47	0	0	0	0	10	0	0	0	2	2
OTU4987	Bacteria	Proteobacteria	Alphaproteobacteria	Rhizobiales	Aurantimonadaceae	Unclassified	Unclassified	0	0	0	0	0	0	0	0	0	0	0	0	0	0	0	0	0	0	0	0	0	3	0	0	0	0	0	0	0	0	0	0	0	0	0	0	0	0	0	0	0	0
OTU5017	Bacteria	Firmicutes	Clostridia	Clostridiales	[Tissierellaceae]	Peptoniphilus	Unclassified	0	0	0	0	0	0	0	0	0	0	0	0	0	0	0	0	0	0	0	0	0	0	0	0	0	0	0	0	0	0	0	0	0	0	0	0	0	0	0	0	0	0
OTU5031	Bacteria	Firmicutes	Clostridia	Clostridiales	[Tissierellaceae]	Peptoniphilus	Unclassified	0	0	0	0	0	0	0	0	0	0	0	0	0	0	0	0	0	0	0	0	0	1	0	3	0	0	0	0	0	0	0	0	1	0	3	0	0	0	0	0	0	0
OTU5042	Bacteria	Actinobacteria	Actinobacteria	Actinomycetales	Actinomycetaceae	Varibaculum	Unclassified	0	0	0	0	0	0	0	0	0	0	0	0	0	0	0	0	0	0	0	0	0	0	0	0	0	0	0	0	0	0	0	0	0	0	0	0	0	0	0	0	0	0
OTU5053	Unclassified	Unclassified	Unclassified	Unclassified	Unclassified	Unclassified	Unclassified	0	0	0	0	0	0	0	0	0	0	0	0	0	0	0	0	0	0	0	0	0	0	0	0	0	0	0	0	0	0	0	0	0	0	0	0	0	0	0	0	0	0
OTU5069	Unclassified	Unclassified	Unclassified	Unclassified	Unclassified	Unclassified	Unclassified	0	1	0	0	1	0	0	0	0	0	1	0	0	0	0	0	0	0	0	0	0	0	0	1	2	0	0	0	0	2	0	0	0	0	0	0	0	0	0	0	0	0
OTU5092	Bacteria	Fusobacteria	Fusobacteriia	Fusobacteriales	Leptotrichiaceae	Unclassified	Unclassified	1	0	0	0	0	0	0	1	0	0	0	0	0	1	3	0	0	0	0	0	0	0	0	0	0	0	0	0	0	0	0	0	0	0	0	0	0	0	3	0	0	2
OTU5098	Bacteria	Firmicutes	Clostridia	Clostridiales	Clostridiaceae	Clostridium	Unclassified	0	0	1	0	0	0	0	0	0	0	0	0	0	0	3	0	0	0	0	0	0	0	0	0	0	0	0	0	0	0	0	0	0	0	0	0	0	0	0	0	1	0
OTU5113	Unclassified	Unclassified	Unclassified	Unclassified	Unclassified	Unclassified	Unclassified	0	0	0	0	0	0	0	0	0	0	0	11	1	0	0	0	0	0	0	0	0	0	0	0	0	0	2	0	0	0	15	0	0	0	0	0	0	0	0	0	0	0
OTU5161	Bacteria	Unclassified	Unclassified	Unclassified	Unclassified	Unclassified	Unclassified	0	1	0	0	0	0	0	0	0	0	0	0	0	0	0	0	0	0	0	0	0	0	0	0	0	0	0	0	0	0	0	0	0	0	0	0	0	0	0	0	0	0
OTU5219	Unclassified	Unclassified	Unclassified	Unclassified	Unclassified	Unclassified	Unclassified	0	0	0	0	2	1	0	0	0	0	0	0	0	0	0	0	0	0	0	0	0	0	0	0	0	0	0	0	0	0	0	0	0	0	0	0	0	0	0	0	0	0
OTU5241	Bacteria	Firmicutes	Bacilli	Lactobacillales	Lactobacillaceae	Lactobacillus	Lactobacillus_iners	0	1	1	1	6	14	6	1	0	0	0	4	0	5	0	0	0	0	0	12	10	0	0	0	0	4	6	0	0	0	0	0	5	0	0	0	0	6	0	7	0	7
OTU5247	Unclassified	Unclassified	Unclassified	Unclassified	Unclassified	Unclassified	Unclassified	0	0	0	0	0	0	0	0	0	0	0	0	0	0	0	0	3	0	0	0	0	0	0	0	0	0	0	0	0	0	0	0	0	0	0	0	0	0	0	0	0	0
OTU5251	Unclassified	Unclassified	Unclassified	Unclassified	Unclassified	Unclassified	Unclassified	0	0	0	0	0	0	0	0	0	0	0	0	0	0	0	0	0	0	0	0	0	0	0	0	0	0	0	0	0	0	0	0	0	0	0	0	0	0	0	0	0	0
OTU5281	Unclassified	Unclassified	Unclassified	Unclassified	Unclassified	Unclassified	Unclassified	0	0	0	0	0	0	0	0	0	0	0	0	0	0	0	0	0	0	0	0	0	0	0	0	0	0	0	0	0	0	0	0	0	0	0	0	0	0	0	0	0	0
OTU5307	Unclassified	Unclassified	Unclassified	Unclassified	Unclassified	Unclassified	Unclassified	0	0	0	0	0	0	0	0	0	0	0	0	0	0	0	0	0	0	0	0	0	0	0	0	0	0	0	0	0	0	0	0	0	0	0	0	0	0	0	0	0	0
OTU5314	Unclassified	Unclassified	Unclassified	Unclassified	Unclassified	Unclassified	Unclassified	0	0	0	0	0	0	0	0	0	0	0	0	0	0	0	0	0	0	0	0	0	0	0	0	0	0	0	0	0	0	0	0	0	0	0	0	0	0	0	0	0	0
OTU5329	Unclassified	Unclassified	Unclassified	Unclassified	Unclassified	Unclassified	Unclassified	0	0	0	0	0	0	0	0	0	0	0	0	0	0	0	0	0	0	0	0	0	0	0	0	0	0	0	1	0	0	0	0	0	0	0	0	0	0	0	0	0	0
OTU5359	Unclassified	Unclassified	Unclassified	Unclassified	Unclassified	Unclassified	Unclassified	0	0	0	0	0	1	0	0	0	0	0	0	0	0	0	0	0	0	0	0	0	0	0	0	0	0	0	0	0	0	0	0	0	0	0	0	0	0	0	0	0	0
OTU5378	Bacteria	Actinobacteria	Actinobacteria	Actinomycetales	Corynebacteriaceae	Corynebacterium	Unclassified	0	0	0	0	0	0	0	0	0	1	158	0	0	0	0	4	1	0	12	0	0	0	2	14	2	0	0	0	0	0	4	0	0	1	17	0	0	0	4	0	0	0
OTU5438	Unclassified	Unclassified	Unclassified	Unclassified	Unclassified	Unclassified	Unclassified	0	0	0	0	0	0	0	0	0	0	0	0	0	0	0	0	0	0	0	0	0	0	0	0	0	0	0	0	0	0	0	0	0	0	0	0	0	0	0	0	0	0
OTU5440	Unclassified	Unclassified	Unclassified	Unclassified	Unclassified	Unclassified	Unclassified	0	0	0	0	0	0	0	0	0	0	0	0	0	0	77	1	0	0	0	0	0	0	0	9	5	0	0	0	0	0	0	0	0	0	0	0	0	0	0	0	2	0
OTU5481	Bacteria	Proteobacteria	Unclassified	Unclassified	Unclassified	Unclassified	Unclassified	0	0	0	0	0	0	0	0	0	0	0	0	0	0	0	0	0	0	0	0	0	1	0	0	0	0	0	0	0	0	0	0	0	3	0	0	0	0	0	0	0	0
OTU5511	Unclassified	Unclassified	Unclassified	Unclassified	Unclassified	Unclassified	Unclassified	0	2	0	0	0	0	0	1	0	0	4	0	0	0	0	1	0	2	0	0	0	0	0	0	1	0	0	0	0	0	0	0	0	0	1	1	0	0	0	0	0	0
OTU5513	Bacteria	Actinobacteria	Actinobacteria	Actinomycetales	Actinomycetaceae	Mobiluncus	Unclassified	0	0	0	0	0	0	0	0	0	0	0	0	0	0	0	0	0	0	0	0	0	0	0	0	0	0	0	0	0	0	0	0	0	0	0	0	0	0	0	0	0	0
OTU5517	Unclassified	Unclassified	Unclassified	Unclassified	Unclassified	Unclassified	Unclassified	0	0	0	0	0	0	0	0	0	0	0	0	0	0	0	0	0	0	0	0	0	0	0	0	0	0	0	0	0	0	0	0	0	0	0	0	0	0	0	0	0	0
OTU5519	Unclassified	Unclassified	Unclassified	Unclassified	Unclassified	Unclassified	Unclassified	0	0	0	0	0	0	0	0	0	0	0	0	0	0	0	0	0	0	0	0	0	0	0	0	0	0	0	0	0	0	0	0	0	0	0	0	0	0	0	0	0	0
OTU5522	Unclassified	Unclassified	Unclassified	Unclassified	Unclassified	Unclassified	Unclassified	0	0	0	0	0	0	0	0	0	1	0	0	0	0	0	0	0	0	0	0	0	1	0	1	0	0	0	0	0	0	0	0	0	3	1	0	0	0	0	0	0	0
OTU5529	Bacteria	Bacteroidetes	Bacteroidia	Bacteroidales	Prevotellaceae	Prevotella	Unclassified	0	0	0	0	0	0	0	0	0	0	0	0	0	0	0	2	0	0	0	0	0	0	0	0	0	0	0	0	0	0	0	0	0	0	0	0	0	0	0	0	0	0
OTU5545	Unclassified	Unclassified	Unclassified	Unclassified	Unclassified	Unclassified	Unclassified	0	0	2	0	0	0	0	1	0	0	0	0	0	0	0	0	0	1	0	0	0	0	0	0	0	0	0	0	0	0	0	0	0	0	0	0	0	0	0	0	0	0
OTU5571	Bacteria	Bacteroidetes	Flavobacteriia	Flavobacteriales	[Weeksellaceae]	Chryseobacterium	Unclassified	0	0	0	0	0	1	0	0	0	0	0	0	0	0	0	0	0	0	0	0	0	80	1	0	0	0	0	0	0	0	0	0	0	0	0	0	0	0	0	0	0	0
OTU5608	Bacteria	Actinobacteria	Actinobacteria	Actinomycetales	Corynebacteriaceae	Corynebacterium	Unclassified	0	0	0	0	0	1	0	0	0	7	0	0	0	0	0	1	0	0	0	0	0	0	1	0	0	0	0	0	0	0	0	0	0	3	1	0	0	0	0	1	0	0
OTU5616	Unclassified	Unclassified	Unclassified	Unclassified	Unclassified	Unclassified	Unclassified	0	0	0	0	0	0	0	0	0	0	0	0	0	0	0	0	0	0	0	0	0	0	0	0	0	0	0	0	1	0	0	0	0	0	0	0	0	0	0	0	0	0
OTU5626	Unclassified	Unclassified	Unclassified	Unclassified	Unclassified	Unclassified	Unclassified	0	0	0	0	0	0	0	0	0	0	0	0	0	0	0	0	0	0	0	0	0	0	0	0	0	0	0	0	0	0	0	0	0	0	0	0	0	0	0	0	0	0
OTU5627	Bacteria	Proteobacteria	Alphaproteobacteria	Sphingomonadales	Sphingomonadaceae	Sphingomonas	Unclassified	0	0	0	0	0	0	0	0	0	0	0	0	0	0	0	0	0	0	0	0	0	1	0	0	1	0	0	0	0	0	0	0	0	0	0	0	0	0	0	0	0	0
OTU5630	Bacteria	Actinobacteria	Actinobacteria	Actinomycetales	Actinomycetaceae	Actinomyces	Unclassified	0	0	0	0	0	0	0	0	0	0	0	0	0	0	0	0	0	0	0	0	0	0	0	0	0	0	0	0	0	0	0	0	0	1	0	0	1	0	0	0	0	0
OTU5649	Bacteria	Proteobacteria	Gammaproteobacteria	Pseudomonadales	Moraxellaceae	Acinetobacter	Unclassified	0	0	0	0	0	0	0	0	0	0	0	0	0	0	0	0	0	0	0	0	0	0	0	0	0	0	0	0	0	0	0	0	0	0	0	0	0	0	0	0	0	0
OTU5651	Unclassified	Unclassified	Unclassified	Unclassified	Unclassified	Unclassified	Unclassified	0	0	0	0	0	0	0	0	0	0	0	0	0	0	0	0	0	0	0	0	0	0	0	0	0	0	0	0	0	0	0	0	0	0	0	0	0	0	0	0	0	0
OTU5689	Bacteria	Actinobacteria	Actinobacteria	Actinomycetales	Corynebacteriaceae	Corynebacterium	Unclassified	0	0	0	0	0	0	0	0	0	0	0	0	0	0	0	0	0	0	0	0	0	0	0	0	1	0	0	0	0	0	0	0	0	0	0	0	0	0	0	0	0	0
OTU5709	Unclassified	Unclassified	Unclassified	Unclassified	Unclassified	Unclassified	Unclassified	0	0	0	0	0	0	0	0	0	0	0	0	0	0	0	0	0	0	0	0	0	0	0	0	0	0	0	0	0	0	0	0	0	0	0	0	0	0	0	0	0	0
OTU5713	Bacteria	Actinobacteria	Actinobacteria	Actinomycetales	Unclassified	Unclassified	Unclassified	0	0	0	0	0	0	0	0	0	0	0	0	0	0	0	0	0	0	0	0	0	0	0	0	0	0	0	0	0	0	0	0	0	0	0	0	0	0	0	0	0	0
OTU5733	Unclassified	Unclassified	Unclassified	Unclassified	Unclassified	Unclassified	Unclassified	0	0	0	0	0	0	0	0	0	0	1	0	0	0	0	0	0	0	0	0	0	0	0	0	0	0	0	9	0	2	0	0	0	0	0	0	0	0	0	0	0	1
OTU5746	Unclassified	Unclassified	Unclassified	Unclassified	Unclassified	Unclassified	Unclassified	0	0	0	0	0	0	0	0	0	0	0	0	0	0	0	0	0	0	0	0	0	0	0	0	0	0	0	0	0	0	0	0	0	0	0	0	0	0	0	0	0	0
OTU5761	Unclassified	Unclassified	Unclassified	Unclassified	Unclassified	Unclassified	Unclassified	0	0	0	0	0	0	0	0	0	0	0	0	0	0	0	0	0	0	0	0	0	0	1	0	0	0	0	0	0	0	0	0	0	0	0	0	0	0	0	0	0	0
OTU5772	Bacteria	Firmicutes	Bacilli	Lactobacillales	Lactobacillaceae	Lactobacillus	Unclassified	0	0	0	0	0	0	0	0	0	0	0	0	0	0	0	0	0	0	0	1	0	0	0	0	0	0	0	0	0	0	0	0	0	0	0	0	0	0	0	0	0	0
OTU5781	Unclassified	Unclassified	Unclassified	Unclassified	Unclassified	Unclassified	Unclassified	0	0	0	0	0	0	0	0	0	0	0	0	0	0	0	0	0	0	0	0	0	1	0	0	0	0	0	0	0	0	0	0	0	0	0	0	0	0	0	0	0	0
OTU5788	Unclassified	Unclassified	Unclassified	Unclassified	Unclassified	Unclassified	Unclassified	0	0	0	0	0	0	0	0	0	0	0	0	0	0	0	0	0	0	0	0	0	0	0	0	0	0	0	0	0	0	0	0	0	0	0	0	0	0	0	0	0	0
OTU5881	Unclassified	Unclassified	Unclassified	Unclassified	Unclassified	Unclassified	Unclassified	9	2	14	0	0	0	0	0	0	0	0	0	6	1	8	0	0	0	0	0	0	0	0	0	0	0	0	0	0	0	0	0	0	0	0	0	0	0	0	0	0	0
OTU5897	Bacteria	Firmicutes	Clostridia	Clostridiales	[Tissierellaceae]	Anaerococcus	Unclassified	0	0	0	0	0	0	5	1	0	4	0	0	0	0	0	1	0	0	0	0	0	1	0	3	4	0	0	0	0	0	2	0	0	0	0	0	0	0	0	0	1	0
OTU5913	Bacteria	Firmicutes	Clostridia	Clostridiales	Clostridiaceae	Clostridium	Unclassified	0	0	0	0	4	0	1	0	0	4	242	3	0	0	0	0	0	0	36	0	0	2	13	0	0	0	0	0	0	0	0	0	1	125	1	0	0	0	0	0	0	0
OTU5916	Unclassified	Unclassified	Unclassified	Unclassified	Unclassified	Unclassified	Unclassified	0	0	0	0	0	0	0	0	0	0	0	0	0	0	0	0	0	0	0	0	0	0	0	0	0	0	1	0	0	0	0	0	0	0	0	0	0	0	0	0	0	0
OTU5917	Bacteria	Unclassified	Unclassified	Unclassified	Unclassified	Unclassified	Unclassified	0	0	0	0	0	0	0	0	0	0	0	0	0	0	0	0	0	0	0	0	0	0	0	0	0	0	0	0	0	0	0	0	1	0	0	0	0	0	0	0	0	0
OTU5920	Unclassified	Unclassified	Unclassified	Unclassified	Unclassified	Unclassified	Unclassified	0	0	1	0	0	0	0	0	0	0	0	0	0	0	0	0	0	0	0	0	0	0	0	0	0	0	0	0	0	0	0	0	0	0	0	0	0	0	0	0	0	0
OTU5922	Unclassified	Unclassified	Unclassified	Unclassified	Unclassified	Unclassified	Unclassified	0	0	0	0	0	0	0	0	0	0	0	0	0	0	1	0	0	0	0	0	0	0	0	0	0	0	0	0	0	0	0	0	0	0	0	0	0	0	0	0	0	0
OTU5924	Unclassified	Unclassified	Unclassified	Unclassified	Unclassified	Unclassified	Unclassified	0	0	0	0	0	0	0	0	0	0	0	0	0	0	0	0	0	0	0	0	0	0	1	0	0	0	0	0	0	0	0	0	0	0	0	0	0	0	0	0	0	0
OTU5937	Unclassified	Unclassified	Unclassified	Unclassified	Unclassified	Unclassified	Unclassified	0	0	0	0	0	0	0	0	0	0	0	0	0	0	0	0	0	0	0	0	0	0	0	0	0	0	0	3	0	0	0	0	0	0	0	0	0	0	1	0	0	0
OTU5942	Bacteria	Actinobacteria	Actinobacteria	Actinomycetales	Micrococcaceae	Arthrobacter	Unclassified	0	0	0	0	0	0	0	0	0	0	0	0	0	0	0	1	0	0	0	0	0	11	0	0	0	0	0	0	0	0	0	0	0	0	0	0	0	0	0	0	0	0
OTU5960	Unclassified	Unclassified	Unclassified	Unclassified	Unclassified	Unclassified	Unclassified	0	0	0	0	0	0	0	0	0	0	0	0	0	0	0	0	0	0	0	0	0	0	0	0	0	0	0	0	1	0	0	0	0	0	0	0	0	0	0	0	0	0
OTU5964	Unclassified	Unclassified	Unclassified	Unclassified	Unclassified	Unclassified	Unclassified	0	0	0	0	0	0	0	0	0	0	0	0	0	0	0	0	0	0	0	0	0	0	1	0	0	0	0	0	0	0	0	0	0	0	0	0	0	0	0	0	0	0
OTU5966	Bacteria	Actinobacteria	Actinobacteria	Actinomycetales	Corynebacteriaceae	Corynebacterium	Unclassified	0	0	0	0	0	0	0	0	0	0	0	0	0	0	0	0	0	0	0	0	0	0	0	0	0	0	0	0	0	0	0	0	0	0	0	0	0	0	0	0	0	0
OTU5971	Unclassified	Unclassified	Unclassified	Unclassified	Unclassified	Unclassified	Unclassified	0	0	0	0	0	0	0	0	0	0	0	0	0	0	0	0	0	0	0	0	0	0	0	0	0	0	0	0	0	0	0	0	0	0	0	0	0	0	0	0	0	0
OTU5977	Unclassified	Unclassified	Unclassified	Unclassified	Unclassified	Unclassified	Unclassified	0	0	0	0	0	0	0	0	0	0	0	0	0	0	0	0	0	0	0	0	0	0	0	0	0	0	0	1	0	0	0	0	0	0	0	0	0	0	0	0	0	0
OTU5978	Bacteria	Bacteroidetes	Bacteroidia	Bacteroidales	Prevotellaceae	Prevotella	Unclassified	0	0	0	0	3	1	0	8	0	0	1	5	0	1	8	3	3	1	9	2	1	2	5	0	3	0	0	10	0	0	0	1	3	0	1	5	0	0	2	2	0	1
OTU5999	Unclassified	Unclassified	Unclassified	Unclassified	Unclassified	Unclassified	Unclassified	0	0	0	0	0	0	0	0	0	0	0	0	0	0	0	0	0	0	0	0	0	0	0	0	0	0	0	0	0	0	0	0	0	0	0	1	0	0	0	0	0	0
OTU6001	Unclassified	Unclassified	Unclassified	Unclassified	Unclassified	Unclassified	Unclassified	0	0	0	0	0	0	0	0	0	0	0	0	0	0	0	0	0	0	0	0	0	0	0	0	0	0	0	1	0	0	0	0	0	0	0	0	0	0	0	0	0	0
OTU6082	Bacteria	Firmicutes	Clostridia	Clostridiales	[Tissierellaceae]	Anaerococcus	Unclassified	0	0	0	0	0	0	0	0	0	0	0	0	0	0	0	0	0	0	0	0	0	0	0	0	0	0	0	0	0	0	0	0	0	0	0	0	0	0	0	0	0	0
OTU6093	Bacteria	Firmicutes	Clostridia	Clostridiales	[Tissierellaceae]	Unclassified	Unclassified	0	0	0	0	0	0	0	0	0	0	0	0	0	0	1	0	0	2	107	1	1	0	0	0	1	0	0	0	0	0	0	0	0	0	0	22	0	0	0	2	0	0
OTU6121	Unclassified	Unclassified	Unclassified	Unclassified	Unclassified	Unclassified	Unclassified	0	0	0	0	0	0	0	0	0	0	0	0	0	0	0	0	0	0	0	0	0	0	0	0	0	0	0	1	0	0	0	0	0	0	0	0	0	0	0	0	0	0
OTU6138	Unclassified	Unclassified	Unclassified	Unclassified	Unclassified	Unclassified	Unclassified	0	0	0	0	0	0	0	0	0	0	0	0	0	0	0	0	0	0	0	0	0	0	0	0	0	0	0	0	0	0	0	0	0	0	0	0	0	0	0	0	0	0
OTU6145	Bacteria	Proteobacteria	Alphaproteobacteria	Sphingomonadales	Unclassified	Unclassified	Unclassified	0	0	0	0	0	0	0	0	0	0	0	0	0	0	0	0	0	0	0	0	0	0	0	0	0	0	0	0	0	0	0	0	0	0	0	0	0	0	0	0	0	0
OTU6180	Unclassified	Unclassified	Unclassified	Unclassified	Unclassified	Unclassified	Unclassified	0	0	0	0	0	0	0	0	0	0	0	0	0	0	0	0	0	0	0	0	0	0	0	0	0	0	0	0	0	0	0	0	0	0	0	0	0	0	0	0	0	0
OTU6183	Bacteria	Proteobacteria	Gammaproteobacteria	Xanthomonadales	Xanthomonadaceae	Thermomonas	Unclassified	0	0	0	0	0	0	0	0	0	0	0	0	0	0	0	0	0	0	0	0	0	7	0	0	0	0	0	0	0	0	0	0	0	0	0	0	0	0	0	0	0	0
OTU6204	Bacteria	Actinobacteria	Actinobacteria	Actinomycetales	Microbacteriaceae	Unclassified	Unclassified	0	0	0	0	0	0	0	0	0	0	0	0	0	0	0	0	0	0	0	0	0	5	0	0	0	0	0	0	0	0	0	0	0	0	2	0	0	0	0	0	0	0
OTU6237	Bacteria	Firmicutes	Clostridia	Clostridiales	Lachnospiraceae	Unclassified	Unclassified	0	0	0	0	0	0	0	0	0	0	0	0	0	0	0	0	0	0	0	0	0	1	0	0	0	0	0	0	0	0	0	0	0	0	12	0	0	0	0	0	0	0
OTU6242	Unclassified	Unclassified	Unclassified	Unclassified	Unclassified	Unclassified	Unclassified	0	0	0	0	0	0	0	1	0	0	0	0	0	0	0	0	0	0	0	1	0	0	0	0	0	0	0	2	0	0	0	0	0	0	0	1	0	0	1	0	0	0
OTU6272	Bacteria	Proteobacteria	Gammaproteobacteria	Enterobacteriales	Enterobacteriaceae	Unclassified	Unclassified	0	0	0	0	0	0	0	0	0	0	0	0	0	0	0	0	0	0	0	0	0	1	0	0	0	0	0	0	0	0	0	0	0	0	0	0	0	0	0	0	0	0
OTU6313	Bacteria	Firmicutes	Bacilli	Bacillales	Staphylococcaceae	Staphylococcus	Unclassified	0	0	0	0	0	0	0	1	0	0	0	0	0	0	0	0	0	0	0	0	0	0	0	0	0	0	0	0	0	0	0	0	0	1	1	0	0	0	0	0	0	0
OTU6327	Unclassified	Unclassified	Unclassified	Unclassified	Unclassified	Unclassified	Unclassified	0	0	0	0	0	0	0	0	0	0	0	0	0	0	0	0	0	0	0	0	0	0	0	0	0	0	0	0	0	0	0	0	0	0	0	1	0	0	0	0	0	0
OTU6336	Unclassified	Unclassified	Unclassified	Unclassified	Unclassified	Unclassified	Unclassified	0	2	0	2	0	1	0	2	1	1	0	0	0	0	0	0	0	0	0	0	0	2	0	0	3	0	0	0	0	0	0	0	0	1	0	4	0	0	0	0	0	0
OTU6341	Unclassified	Unclassified	Unclassified	Unclassified	Unclassified	Unclassified	Unclassified	0	0	0	0	0	0	0	0	0	0	0	0	0	0	0	0	0	0	0	0	0	0	0	0	0	0	0	0	0	0	0	0	0	0	0	0	0	0	0	0	0	0
OTU6342	Unclassified	Unclassified	Unclassified	Unclassified	Unclassified	Unclassified	Unclassified	0	0	0	0	0	0	0	0	0	0	0	0	0	0	0	0	0	0	0	0	0	0	0	0	0	0	0	0	0	0	0	0	0	0	0	8	0	0	1	1	0	0
OTU6344	Unclassified	Unclassified	Unclassified	Unclassified	Unclassified	Unclassified	Unclassified	0	0	0	0	0	0	0	0	0	0	0	0	0	0	0	0	0	0	0	0	0	0	0	0	0	0	0	0	0	0	0	0	0	0	0	0	0	0	0	0	0	0
OTU6365	Bacteria	Firmicutes	Bacilli	Lactobacillales	Streptococcaceae	Streptococcus	Unclassified	0	0	0	0	0	0	1	0	0	0	0	0	0	0	0	0	0	0	0	0	0	0	0	0	0	0	0	0	0	0	0	0	0	0	1	0	1	0	0	0	0	0
OTU6425	Bacteria	Actinobacteria	Actinobacteria	Actinomycetales	Propionibacteriaceae	Propionibacterium	Unclassified	0	0	0	0	0	0	0	0	0	0	0	0	0	0	0	0	0	0	0	0	0	0	0	0	0	0	0	0	0	0	0	0	0	0	0	0	0	0	0	0	0	0
OTU6519	Bacteria	Firmicutes	Clostridia	Clostridiales	[Tissierellaceae]	Anaerococcus	Unclassified	0	0	0	0	0	0	0	0	0	0	0	0	0	0	0	0	0	0	0	0	0	0	0	0	0	0	0	0	0	0	0	0	0	0	0	0	0	0	0	0	0	0
OTU6534	Bacteria	Firmicutes	Clostridia	Clostridiales	[Tissierellaceae]	Peptoniphilus	Unclassified	0	0	0	0	0	0	0	0	0	0	0	0	0	0	0	0	0	0	0	0	0	0	0	0	0	0	0	0	0	0	0	0	0	0	0	0	0	0	0	0	0	0
OTU6543	Unclassified	Unclassified	Unclassified	Unclassified	Unclassified	Unclassified	Unclassified	0	0	0	0	0	0	0	0	0	0	0	0	0	0	0	0	0	0	0	0	0	0	0	0	0	0	0	0	0	0	0	0	0	0	0	0	0	0	0	0	0	0
OTU6544	Bacteria	Bacteroidetes	Bacteroidia	Bacteroidales	Prevotellaceae	Prevotella	Unclassified	0	0	0	0	0	0	0	0	0	0	0	0	0	0	0	0	0	0	0	0	0	0	0	0	0	0	0	0	0	0	0	0	0	0	0	0	0	0	0	0	0	0
OTU6548	Unclassified	Unclassified	Unclassified	Unclassified	Unclassified	Unclassified	Unclassified	0	0	0	0	0	0	0	0	0	0	0	0	0	0	0	0	0	0	0	0	0	0	0	0	0	0	0	0	0	0	0	0	0	0	0	0	0	0	0	0	0	0
OTU6557	Bacteria	Firmicutes	Bacilli	Lactobacillales	Streptococcaceae	Streptococcus	Unclassified	0	0	0	0	0	0	0	0	0	0	0	0	0	0	0	0	0	0	0	0	0	0	0	0	0	0	0	1	0	0	0	0	0	0	0	0	0	0	0	0	0	0
OTU6601	Unclassified	Unclassified	Unclassified	Unclassified	Unclassified	Unclassified	Unclassified	0	0	0	0	0	0	0	0	0	0	0	0	0	0	0	0	0	0	0	0	0	0	0	0	0	0	0	0	0	0	0	0	0	0	0	0	0	0	0	0	0	0
OTU6617	Unclassified	Unclassified	Unclassified	Unclassified	Unclassified	Unclassified	Unclassified	0	0	0	0	0	0	0	0	0	0	0	0	0	0	0	0	0	0	0	0	0	0	0	0	0	0	0	0	0	0	0	0	0	0	0	0	0	0	0	0	0	0
OTU6645	Bacteria	Firmicutes	Clostridia	Clostridiales	[Tissierellaceae]	Peptoniphilus	Unclassified	0	0	0	0	0	0	0	0	0	0	0	0	0	0	0	0	0	0	0	0	0	0	0	0	0	0	0	0	0	0	0	0	0	0	0	0	0	0	0	0	0	0
OTU6650	Bacteria	Unclassified	Unclassified	Unclassified	Unclassified	Unclassified	Unclassified	0	0	0	0	0	0	0	0	0	0	0	0	0	0	0	0	0	0	0	0	0	0	0	0	0	0	0	0	0	0	0	0	0	0	0	0	0	0	0	0	0	0
OTU6653	Unclassified	Unclassified	Unclassified	Unclassified	Unclassified	Unclassified	Unclassified	0	0	0	0	0	0	0	0	0	0	0	0	0	0	0	0	0	0	0	0	0	0	0	0	0	0	0	0	0	0	0	0	0	0	0	0	0	0	0	0	0	0
OTU6676	Bacteria	Bacteroidetes	Bacteroidia	Bacteroidales	Porphyromonadaceae	Porphyromonas	Unclassified	0	0	0	0	2	0	0	4	0	0	0	0	0	0	0	0	0	0	0	0	0	0	0	0	0	0	0	0	0	0	0	0	0	0	0	4	0	0	0	0	0	0
OTU6688	Bacteria	Actinobacteria	Actinobacteria	Bifidobacteriales	Bifidobacteriaceae	Gardnerella	Unclassified	0	0	0	0	0	0	0	3	0	0	0	0	0	0	0	0	0	1	0	0	0	0	0	0	0	0	0	0	0	0	0	0	0	0	0	0	0	0	0	0	0	0
OTU6891	Unclassified	Unclassified	Unclassified	Unclassified	Unclassified	Unclassified	Unclassified	0	0	0	0	0	0	0	0	0	0	0	0	0	0	0	0	0	0	0	0	0	0	0	0	0	0	0	0	0	0	0	0	0	0	0	0	0	0	0	0	0	0
OTU6904	Bacteria	Actinobacteria	Actinobacteria	Bifidobacteriales	Bifidobacteriaceae	Gardnerella	Unclassified	3	1	3	0	0	12	16	8	0	1	0	17	3	5	2	0	0	9	0	1	0	0	0	0	0	2	14	0	0	0	14	6	0	1	0	0	2	68	2	0	4	5
OTU6908	Bacteria	Bacteroidetes	Bacteroidia	Bacteroidales	Prevotellaceae	Prevotella	Prevotella_copri	0	0	0	0	0	0	0	3	20	0	0	0	0	0	0	0	0	0	0	0	0	0	0	0	0	0	0	0	0	0	0	0	0	0	0	0	0	0	0	0	0	0
OTU6925	Unclassified	Unclassified	Unclassified	Unclassified	Unclassified	Unclassified	Unclassified	0	0	0	0	0	0	0	0	0	0	0	1	0	0	0	0	0	0	0	0	0	0	0	0	0	0	0	1	0	0	0	0	0	0	0	0	0	0	1	0	0	0
OTU6936	Bacteria	Bacteroidetes	Bacteroidia	Bacteroidales	Prevotellaceae	Prevotella	Unclassified	1	0	2	0	0	0	0	0	0	0	0	0	3	0	0	0	0	0	0	0	0	0	0	0	0	0	0	0	0	0	0	0	0	0	0	0	0	0	0	0	1	0
OTU6942	Unclassified	Unclassified	Unclassified	Unclassified	Unclassified	Unclassified	Unclassified	0	0	0	0	0	0	0	0	0	0	0	0	0	0	0	0	0	0	0	0	0	0	0	0	0	0	0	0	0	0	0	0	0	0	0	0	0	0	0	0	0	0
OTU6960	Unclassified	Unclassified	Unclassified	Unclassified	Unclassified	Unclassified	Unclassified	0	0	0	0	0	0	0	0	0	0	0	0	0	0	0	0	0	0	0	0	0	3	0	0	0	0	0	0	0	0	0	0	0	0	0	0	0	0	0	0	0	0
OTU6962	Bacteria	Firmicutes	Clostridia	Clostridiales	[Tissierellaceae]	Anaerococcus	Unclassified	2	0	4	0	1	54	3	37	0	3	679	54	0	0	1	26	27	2	3	10	127	221	9	0	16	0	0	46	9	0	7	3	3	0	0	2	1	4	0	39	0	0
OTU6968	Unclassified	Unclassified	Unclassified	Unclassified	Unclassified	Unclassified	Unclassified	0	0	0	0	0	0	0	0	0	0	0	0	0	0	0	0	0	0	0	0	0	2	0	0	0	0	0	0	0	0	0	0	0	0	0	0	0	0	0	0	0	0
OTU6983	Bacteria	Tenericutes	Mollicutes	Mycoplasmatales	Mycoplasmataceae	Ureaplasma	Unclassified	1	0	1	0	1	0	0	3	0	0	7	1	1	0	0	0	0	0	0	0	1	0	0	0	1	0	1	0	0	3	0	0	4	0	0	0	0	4	0	0	0	0
OTU6994	Unclassified	Unclassified	Unclassified	Unclassified	Unclassified	Unclassified	Unclassified	0	0	0	0	0	0	0	0	0	0	0	0	0	0	0	0	0	0	0	0	0	0	0	0	0	0	0	0	0	0	0	0	0	0	0	0	0	0	0	0	0	0
OTU7033	Bacteria	Firmicutes	Clostridia	Clostridiales	[Tissierellaceae]	Anaerococcus	Unclassified	0	0	0	0	0	8	0	0	0	0	0	0	0	0	0	1	0	0	7	0	0	20	3	0	0	0	0	1	0	0	0	0	0	0	212	0	0	0	1	1	0	0
OTU7044	Unclassified	Unclassified	Unclassified	Unclassified	Unclassified	Unclassified	Unclassified	0	0	0	0	0	0	0	0	0	0	0	0	0	0	0	0	0	0	0	0	0	0	0	0	0	0	0	1	0	0	0	0	0	0	0	0	0	0	0	0	0	0
OTU7047	Bacteria	Tenericutes	Mollicutes	Mycoplasmatales	Mycoplasmataceae	Mycoplasma	Unclassified	1	1	0	0	0	0	0	0	0	0	1	0	2	0	2	1	0	0	0	0	0	0	0	0	0	0	0	0	0	0	0	0	0	0	0	0	7	0	0	0	1	0
OTU7048	Unclassified	Unclassified	Unclassified	Unclassified	Unclassified	Unclassified	Unclassified	0	0	0	0	0	0	0	0	0	0	0	0	0	0	0	0	0	0	0	0	0	0	0	0	0	0	0	0	0	0	0	0	0	0	0	0	0	0	0	0	0	0
OTU7073	Bacteria	Unclassified	Unclassified	Unclassified	Unclassified	Unclassified	Unclassified	0	3	0	14	0	0	0	0	0	1	0	0	0	0	0	0	0	0	0	0	0	0	0	0	0	0	0	0	0	0	0	0	0	0	0	0	0	0	0	0	0	0
OTU7087	Unclassified	Unclassified	Unclassified	Unclassified	Unclassified	Unclassified	Unclassified	0	0	0	0	0	0	0	0	0	0	0	0	0	0	0	0	0	0	0	0	0	0	0	0	0	0	0	0	0	0	0	0	0	0	0	0	0	0	0	0	0	0
OTU7089	Unclassified	Unclassified	Unclassified	Unclassified	Unclassified	Unclassified	Unclassified	0	2	0	0	0	0	0	0	4	0	0	0	0	0	0	0	0	0	0	0	0	0	0	0	0	0	0	0	0	0	0	0	0	0	4	0	0	0	0	0	0	0
OTU7095	Unclassified	Unclassified	Unclassified	Unclassified	Unclassified	Unclassified	Unclassified	0	0	0	0	0	0	0	0	0	0	0	0	0	0	0	0	0	0	0	0	0	0	0	0	0	0	0	0	0	0	0	0	0	0	0	0	0	0	0	0	0	0
OTU7105	Unclassified	Unclassified	Unclassified	Unclassified	Unclassified	Unclassified	Unclassified	0	0	0	0	0	0	0	0	1	0	0	0	0	0	0	0	0	0	0	0	0	0	0	0	0	0	0	0	1	0	0	0	0	2	0	0	0	0	0	0	0	0
OTU7123	Bacteria	Firmicutes	Clostridia	Clostridiales	[Tissierellaceae]	Peptoniphilus	Unclassified	0	0	0	0	0	0	0	1	0	0	0	0	0	0	0	0	14	1	0	0	0	0	0	18	0	0	0	0	0	0	0	0	6	0	0	0	0	0	0	0	0	0
OTU7125	Bacteria	Bacteroidetes	Bacteroidia	Bacteroidales	Porphyromonadaceae	Porphyromonas	Unclassified	0	0	0	0	0	0	0	6	0	0	0	0	0	0	0	0	0	0	2	0	1	0	0	10	0	0	0	1	0	0	2	1	0	0	0	0	0	0	7	0	0	0
OTU7127	Bacteria	Actinobacteria	Actinobacteria	Unclassified	Unclassified	Unclassified	Unclassified	0	0	0	0	0	0	0	0	0	0	0	0	0	0	0	0	0	0	0	0	0	0	0	0	0	0	0	0	0	0	0	0	0	0	0	1	0	0	1	0	0	0
OTU7176	Unclassified	Unclassified	Unclassified	Unclassified	Unclassified	Unclassified	Unclassified	0	0	0	0	0	0	0	0	0	0	0	0	0	0	0	0	0	0	0	0	0	0	0	0	0	0	0	0	0	0	0	0	0	0	0	0	0	0	0	0	0	0
OTU7192	Unclassified	Unclassified	Unclassified	Unclassified	Unclassified	Unclassified	Unclassified	0	0	0	0	0	0	0	0	0	0	0	0	0	0	0	0	0	0	0	0	0	0	0	0	0	0	0	0	0	0	0	0	0	0	0	0	0	0	0	0	0	0
OTU7196	Unclassified	Unclassified	Unclassified	Unclassified	Unclassified	Unclassified	Unclassified	0	0	0	0	0	0	0	0	0	0	0	0	0	0	0	0	0	0	0	0	0	0	0	1	0	0	0	0	0	0	0	0	0	0	0	0	0	0	0	0	0	0
OTU7251	Unclassified	Unclassified	Unclassified	Unclassified	Unclassified	Unclassified	Unclassified	0	0	0	0	0	0	0	0	0	0	0	0	0	0	0	0	0	0	0	0	0	0	0	0	0	0	0	0	0	0	0	0	0	0	0	0	0	0	0	0	0	0
OTU7252	Unclassified	Unclassified	Unclassified	Unclassified	Unclassified	Unclassified	Unclassified	0	0	0	0	0	0	0	0	0	0	0	0	0	0	0	0	0	0	0	0	0	0	0	0	0	0	0	0	0	0	0	0	0	0	0	0	0	0	0	0	0	0
OTU7284	Bacteria	Firmicutes	Bacilli	Lactobacillales	Enterococcaceae	Enterococcus	Unclassified	0	1	0	20	0	0	0	0	4	5	0	0	0	0	0	0	0	0	0	0	0	0	0	0	0	0	0	0	0	0	0	0	0	0	0	0	0	0	0	0	0	0
OTU7285	Bacteria	Proteobacteria	Alphaproteobacteria	Rhizobiales	Unclassified	Unclassified	Unclassified	0	0	0	0	0	1	0	0	0	0	0	0	0	0	0	0	0	0	0	0	0	5	0	0	0	0	0	0	0	0	0	0	0	0	0	0	0	0	0	0	0	0
OTU7291	Unclassified	Unclassified	Unclassified	Unclassified	Unclassified	Unclassified	Unclassified	0	0	0	0	0	0	0	0	0	0	0	0	0	0	0	0	0	0	0	0	0	0	0	0	0	0	0	0	0	0	0	0	0	0	0	0	0	0	0	0	0	0
OTU7293	Bacteria	Bacteroidetes	Bacteroidia	Bacteroidales	Prevotellaceae	Prevotella	Unclassified	0	0	1	0	0	0	0	0	0	0	12	47	0	2	1	157	0	51	0	12	0	1	25	0	0	0	0	0	4	1	0	0	3	0	0	27	68	10	5	4	7	0
OTU7341	Unclassified	Unclassified	Unclassified	Unclassified	Unclassified	Unclassified	Unclassified	0	0	0	0	0	0	0	0	0	0	0	0	0	0	0	0	0	0	0	0	0	1	0	0	0	0	0	0	0	0	0	0	0	0	0	0	0	0	0	0	0	0
OTU7352	Unclassified	Unclassified	Unclassified	Unclassified	Unclassified	Unclassified	Unclassified	0	0	0	0	0	0	0	0	0	0	0	0	0	0	0	0	0	0	0	0	0	34	1	0	0	0	0	0	0	0	0	0	0	0	0	0	0	0	0	0	0	0
OTU7356	Unclassified	Unclassified	Unclassified	Unclassified	Unclassified	Unclassified	Unclassified	0	0	0	0	0	0	0	0	1	0	0	0	0	0	0	0	0	0	0	0	0	0	0	0	0	0	0	0	0	0	0	0	0	0	0	0	0	0	0	0	0	0
OTU7359	Bacteria	Proteobacteria	Gammaproteobacteria	Enterobacteriales	Enterobacteriaceae	Unclassified	Unclassified	0	0	0	0	0	0	0	0	0	0	0	0	0	0	0	0	0	0	0	0	0	3	0	0	0	0	0	0	0	0	0	0	0	0	0	0	0	0	0	0	0	0
OTU7397	Unclassified	Unclassified	Unclassified	Unclassified	Unclassified	Unclassified	Unclassified	0	0	0	0	2	0	0	0	0	0	2	0	0	0	0	1	0	0	0	0	0	0	0	3	1	0	0	0	0	0	0	0	0	0	0	0	0	0	5	0	0	0
OTU7398	Bacteria	Bacteroidetes	Bacteroidia	Bacteroidales	Prevotellaceae	Prevotella	Unclassified	0	0	0	0	0	0	0	0	0	0	0	0	0	0	0	0	0	0	0	0	0	0	0	0	0	0	0	0	0	0	0	0	0	0	0	0	0	0	0	0	0	0
OTU7416	Bacteria	Firmicutes	Bacilli	Lactobacillales	Enterococcaceae	Unclassified	Unclassified	0	0	0	1	0	0	0	0	0	0	0	0	0	0	0	0	0	0	0	0	0	0	0	0	0	0	0	0	0	0	0	0	0	0	0	0	0	0	0	0	0	0
OTU7464	Unclassified	Unclassified	Unclassified	Unclassified	Unclassified	Unclassified	Unclassified	0	0	0	0	0	0	0	0	0	0	0	0	0	0	0	0	1	0	0	0	0	0	0	0	0	0	0	0	0	0	0	0	0	0	0	0	0	0	0	0	0	0
OTU7471	Bacteria	Unclassified	Unclassified	Unclassified	Unclassified	Unclassified	Unclassified	0	0	0	0	0	0	0	0	0	0	0	0	0	0	0	0	0	0	0	0	0	0	0	0	0	0	0	0	0	0	0	0	0	0	0	0	0	0	0	0	0	0
OTU7475	Bacteria	Firmicutes	Clostridia	Clostridiales	[Tissierellaceae]	Anaerococcus	Unclassified	0	0	0	0	0	0	0	0	0	0	0	0	0	0	0	0	0	0	0	0	0	0	0	0	0	0	0	0	0	0	0	0	0	0	0	0	0	0	0	0	0	0
OTU7481	Bacteria	Firmicutes	Clostridia	Clostridiales	[Tissierellaceae]	Peptoniphilus	Unclassified	0	0	0	0	0	0	0	1	0	0	6	0	0	0	0	1	2	0	2	0	0	2	0	4	0	0	0	6	0	0	0	0	0	0	0	3	2	0	5	0	0	0
OTU7486	Unclassified	Unclassified	Unclassified	Unclassified	Unclassified	Unclassified	Unclassified	0	0	0	0	0	0	0	0	0	1	0	0	0	0	0	0	0	0	0	0	0	0	0	0	0	0	0	0	0	0	0	0	0	0	0	0	0	0	0	0	0	0
OTU7498	Unclassified	Unclassified	Unclassified	Unclassified	Unclassified	Unclassified	Unclassified	0	0	0	0	0	0	0	0	0	0	0	0	0	0	0	0	0	0	0	0	0	0	0	0	0	0	0	0	0	0	0	0	0	0	0	0	0	0	0	0	0	0
OTU7528	Bacteria	Firmicutes	Bacilli	Bacillales	Staphylococcaceae	Staphylococcus	Unclassified	0	1	0	0	0	0	0	0	4	2	0	0	0	0	0	0	0	0	0	0	0	2	0	3	0	0	0	0	0	0	0	0	0	16	4	0	0	0	0	0	0	0
OTU7532	Unclassified	Unclassified	Unclassified	Unclassified	Unclassified	Unclassified	Unclassified	0	0	0	0	0	0	0	0	0	0	0	0	0	0	0	0	0	0	0	0	0	0	0	0	0	0	0	0	0	0	0	0	0	0	0	0	0	0	0	0	0	0
OTU7551	Bacteria	Actinobacteria	Unclassified	Unclassified	Unclassified	Unclassified	Unclassified	0	0	0	0	0	0	0	0	0	0	0	0	0	0	0	0	0	0	0	0	0	0	0	0	0	0	0	0	0	0	0	0	0	0	0	0	0	0	0	0	0	0
OTU7554	Unclassified	Unclassified	Unclassified	Unclassified	Unclassified	Unclassified	Unclassified	0	0	0	0	0	0	0	0	0	0	0	0	0	0	0	0	0	0	0	0	0	0	0	0	0	0	0	0	0	0	0	0	0	0	0	0	0	0	0	0	0	0
OTU7561	Unclassified	Unclassified	Unclassified	Unclassified	Unclassified	Unclassified	Unclassified	0	0	0	0	0	0	0	0	0	0	0	0	0	0	0	1	0	0	0	0	0	0	0	0	0	0	0	0	0	0	0	0	0	0	1	0	0	0	0	1	0	0
OTU7568	Bacteria	Proteobacteria	Betaproteobacteria	Burkholderiales	Comamonadaceae	Unclassified	Unclassified	0	0	0	0	0	0	0	1	0	3	0	0	0	0	0	0	0	0	0	0	0	1	0	0	2	0	0	0	0	0	0	0	0	0	10	0	0	0	0	0	0	0
OTU7592	Unclassified	Unclassified	Unclassified	Unclassified	Unclassified	Unclassified	Unclassified	0	0	0	0	0	0	0	0	0	0	0	0	0	0	0	0	0	0	0	0	0	0	0	0	0	0	0	0	0	0	0	0	0	0	0	0	0	0	0	0	0	0
OTU7594	Bacteria	Firmicutes	Clostridia	Clostridiales	Clostridiaceae	Clostridium	Unclassified	1	0	2	0	0	0	0	0	0	0	0	0	1	0	0	0	0	0	0	0	0	0	0	0	0	0	0	0	0	0	0	1	0	0	0	0	0	0	0	0	1	0
OTU7737	Bacteria	Unclassified	Unclassified	Unclassified	Unclassified	Unclassified	Unclassified	0	0	0	0	0	0	0	0	0	0	0	0	0	0	0	0	0	0	0	0	0	0	0	0	0	0	0	0	0	0	0	0	0	0	0	0	0	0	0	0	0	0
OTU7750	Bacteria	Actinobacteria	Actinobacteria	Actinomycetales	Corynebacteriaceae	Corynebacterium	Unclassified	0	0	0	0	0	0	0	0	0	0	0	0	0	0	0	1	0	0	0	0	0	0	0	0	1	0	0	0	0	0	0	0	0	0	1	0	0	0	0	0	0	0
OTU7763	Bacteria	Proteobacteria	Gammaproteobacteria	Enterobacteriales	Enterobacteriaceae	Unclassified	Unclassified	0	0	0	0	0	0	0	0	0	0	0	0	0	0	0	0	0	0	0	0	0	0	0	0	0	0	0	0	0	0	0	0	0	0	0	0	0	0	0	0	0	0
OTU7789	Unclassified	Unclassified	Unclassified	Unclassified	Unclassified	Unclassified	Unclassified	0	0	0	0	0	0	0	0	0	0	0	0	0	0	0	0	0	0	0	0	0	0	0	0	0	0	0	0	0	0	0	0	0	0	0	0	0	0	0	0	0	0
OTU7812	Unclassified	Unclassified	Unclassified	Unclassified	Unclassified	Unclassified	Unclassified	0	0	0	0	0	0	0	0	0	0	0	0	0	0	0	0	0	0	0	0	0	0	0	0	0	0	0	0	0	0	0	0	0	0	0	0	0	0	0	0	0	0
OTU7819	Bacteria	Firmicutes	Bacilli	Lactobacillales	Streptococcaceae	Streptococcus	Unclassified	0	0	0	0	0	0	0	0	0	0	0	0	0	0	0	0	0	0	0	0	0	0	0	0	0	0	0	2	0	0	0	0	0	3	0	0	0	0	0	0	0	0
OTU7821	Bacteria	Unclassified	Unclassified	Unclassified	Unclassified	Unclassified	Unclassified	0	0	0	0	0	0	0	0	0	0	0	0	0	0	0	0	0	0	0	0	0	0	0	0	0	0	0	0	0	0	0	0	0	0	0	0	0	0	0	0	0	0
OTU7829	Unclassified	Unclassified	Unclassified	Unclassified	Unclassified	Unclassified	Unclassified	0	0	0	0	0	0	0	0	0	0	0	0	0	0	0	0	0	0	0	0	0	0	0	0	0	0	0	0	0	0	0	0	0	0	0	0	0	0	0	0	0	0
OTU7831	Unclassified	Unclassified	Unclassified	Unclassified	Unclassified	Unclassified	Unclassified	0	0	0	0	0	0	0	0	0	0	0	0	0	0	0	0	0	0	0	0	0	0	0	0	0	0	0	0	0	0	0	0	0	0	0	0	0	0	0	0	0	0
OTU7880	Bacteria	Actinobacteria	Actinobacteria	Actinomycetales	Corynebacteriaceae	Corynebacterium	Unclassified	0	0	0	0	0	0	0	0	0	0	0	0	0	0	0	0	0	0	0	0	0	0	0	0	1	0	0	0	0	0	0	0	0	0	0	0	0	0	0	0	0	0
OTU7926	Bacteria	Proteobacteria	Gammaproteobacteria	Enterobacteriales	Enterobacteriaceae	Unclassified	Unclassified	0	1	0	0	0	0	0	0	0	0	0	0	0	0	0	0	0	0	0	0	0	13	3	0	0	0	0	2	0	0	0	0	0	0	0	0	0	0	0	0	0	0
OTU7940	Unclassified	Unclassified	Unclassified	Unclassified	Unclassified	Unclassified	Unclassified	0	0	0	0	0	0	0	0	0	0	0	0	0	0	0	0	0	0	0	0	0	0	0	0	0	0	0	0	0	0	0	0	0	0	0	0	0	0	0	0	0	0
OTU7941	Bacteria	Proteobacteria	Epsilonproteobacteria	Campylobacterales	Campylobacteraceae	Campylobacter	Campylobacter_ureolyticus	0	0	0	0	0	0	0	0	0	0	0	0	0	0	0	0	9	0	0	0	0	0	2	0	0	0	0	0	0	0	0	0	0	0	0	0	0	0	1	0	0	0
OTU7950	Bacteria	Fusobacteria	Fusobacteriia	Fusobacteriales	Leptotrichiaceae	Unclassified	Unclassified	0	0	2	0	0	0	0	0	0	0	0	0	0	0	0	0	0	0	0	0	0	0	0	0	0	0	0	0	0	0	0	0	0	0	0	0	0	0	1	0	0	0
OTU7974	Unclassified	Unclassified	Unclassified	Unclassified	Unclassified	Unclassified	Unclassified	0	0	1	0	0	0	0	0	0	0	0	0	2	0	0	0	0	0	0	0	0	0	0	0	0	0	0	0	0	0	0	4	0	0	0	0	0	0	0	0	0	0
OTU7989	Unclassified	Unclassified	Unclassified	Unclassified	Unclassified	Unclassified	Unclassified	0	0	0	0	0	0	0	1	0	0	0	0	0	0	0	0	0	0	0	0	0	0	0	0	0	0	0	0	0	0	0	0	0	0	0	0	0	0	0	0	0	0
OTU7993	Unclassified	Unclassified	Unclassified	Unclassified	Unclassified	Unclassified	Unclassified	0	0	0	0	3	2	0	1	0	0	0	0	0	1	0	0	0	0	0	0	1	0	0	0	0	0	0	0	0	0	0	0	1	0	0	0	0	2	0	1	0	1
OTU8015	Bacteria	Actinobacteria	Actinobacteria	Bifidobacteriales	Bifidobacteriaceae	Unclassified	Unclassified	0	0	3	0	0	2	0	2	0	0	0	0	0	1	0	0	0	1	0	0	0	0	1	0	0	1	1	0	1	0	0	1	0	0	0	0	1	0	0	0	0	2
OTU8027	Unclassified	Unclassified	Unclassified	Unclassified	Unclassified	Unclassified	Unclassified	0	0	0	0	0	0	0	0	0	0	0	0	0	0	0	0	0	0	0	0	0	0	0	0	0	0	0	0	0	0	0	0	0	0	0	0	0	0	0	0	0	0
OTU8038	Bacteria	Actinobacteria	Actinobacteria	Actinomycetales	Propionibacteriaceae	Unclassified	Unclassified	0	0	0	0	0	0	0	0	0	0	0	0	0	0	0	0	0	0	0	0	0	0	0	0	0	0	0	0	0	0	0	0	0	0	0	0	0	0	0	0	0	0
OTU8043	Bacteria	Firmicutes	Clostridia	Clostridiales	[Tissierellaceae]	1-68	Unclassified	0	0	0	0	1	0	0	0	0	0	0	0	0	0	0	0	0	0	0	0	0	0	0	0	0	0	0	0	0	0	0	0	0	0	0	0	0	0	0	0	0	0
OTU8095	Bacteria	Proteobacteria	Alphaproteobacteria	Sphingomonadales	Sphingomonadaceae	Sphingomonas	Unclassified	0	0	0	0	0	0	0	0	0	0	0	0	0	0	0	0	0	0	0	0	0	0	0	0	0	0	0	0	0	0	0	0	0	0	0	0	0	0	0	0	0	0
OTU8184	Unclassified	Unclassified	Unclassified	Unclassified	Unclassified	Unclassified	Unclassified	0	0	0	0	0	0	0	0	0	0	0	0	0	0	0	0	0	0	0	0	0	0	0	0	0	0	0	0	0	0	0	0	0	0	0	0	0	0	0	0	0	0
OTU8319	Unclassified	Unclassified	Unclassified	Unclassified	Unclassified	Unclassified	Unclassified	0	0	0	0	0	0	0	0	0	0	0	0	0	0	0	0	0	0	0	0	0	0	0	0	0	0	0	0	0	0	0	0	0	0	0	0	0	0	0	0	0	0
OTU8357	Bacteria	Proteobacteria	Gammaproteobacteria	Enterobacteriales	Enterobacteriaceae	Unclassified	Unclassified	0	0	0	0	0	0	0	0	0	0	0	0	0	0	0	0	0	0	0	0	0	10	0	0	0	0	0	0	0	0	0	0	0	0	0	0	0	0	0	0	0	0
OTU8393	Unclassified	Unclassified	Unclassified	Unclassified	Unclassified	Unclassified	Unclassified	1	0	3	0	0	0	0	0	0	0	0	0	0	1	0	0	0	0	0	0	0	0	0	0	0	0	0	0	0	0	0	0	0	0	0	0	0	0	0	0	0	1
OTU8398	Bacteria	Actinobacteria	Coriobacteriia	Coriobacteriales	Coriobacteriaceae	Unclassified	Unclassified	4	0	3	0	0	0	0	0	0	0	0	0	1	2	0	0	0	0	0	0	0	0	0	0	0	0	0	0	0	0	0	1	0	0	0	0	0	0	0	0	0	1
OTU8400	Bacteria	Firmicutes	Bacilli	Lactobacillales	Streptococcaceae	Streptococcus	Unclassified	0	1	0	0	0	0	0	0	0	0	0	0	0	0	0	0	0	0	0	0	0	0	0	0	0	0	0	0	0	2	0	0	0	0	0	0	0	0	0	0	0	0
OTU8402	Bacteria	Unclassified	Unclassified	Unclassified	Unclassified	Unclassified	Unclassified	0	0	0	0	0	0	0	1	1	0	0	0	0	0	0	0	0	0	0	0	0	0	0	0	0	0	0	0	0	0	0	1	0	0	0	0	0	0	0	0	0	0
OTU8406	Bacteria	Firmicutes	Bacilli	Lactobacillales	Unclassified	Unclassified	Unclassified	0	2	0	4	0	0	0	0	1	1	0	0	0	0	0	0	0	0	0	0	0	0	0	0	0	0	0	0	0	0	0	0	0	0	0	0	0	0	0	0	0	0
OTU8415	Unclassified	Unclassified	Unclassified	Unclassified	Unclassified	Unclassified	Unclassified	0	0	0	0	0	0	0	0	0	0	0	0	0	0	0	0	0	0	0	0	0	0	0	0	0	0	0	0	0	0	0	0	0	0	1	0	0	0	0	0	0	0
OTU8421	Unclassified	Unclassified	Unclassified	Unclassified	Unclassified	Unclassified	Unclassified	0	0	0	0	0	1	0	0	0	0	0	0	0	0	0	0	0	0	0	0	0	0	0	0	0	0	0	0	0	0	0	0	1	0	0	0	0	0	0	1	0	0
OTU8444	Bacteria	Bacteroidetes	Bacteroidia	Bacteroidales	Prevotellaceae	Prevotella	Unclassified	0	0	0	0	1	0	0	0	0	0	0	0	0	0	0	0	0	0	0	0	0	0	0	0	0	0	0	0	0	0	0	0	1	0	0	0	0	0	0	1	0	0
OTU8457	Bacteria	Actinobacteria	Actinobacteria	Actinomycetales	Microbacteriaceae	Unclassified	Unclassified	0	0	0	0	0	0	0	0	0	0	0	0	0	0	0	0	0	0	0	0	0	0	0	0	0	0	0	0	0	0	0	0	0	0	0	0	0	0	0	0	0	0
OTU8467	Unclassified	Unclassified	Unclassified	Unclassified	Unclassified	Unclassified	Unclassified	0	2	0	0	0	0	0	2	39	0	1	1	0	0	0	6	0	0	1	0	4	5	0	0	4	0	2	1	2	0	0	0	2	0	1	1	0	0	0	0	0	0
OTU8468	Bacteria	Firmicutes	Clostridia	Clostridiales	[Tissierellaceae]	Finegoldia	Unclassified	0	0	0	0	0	0	0	0	1	0	0	0	0	0	0	0	0	1	0	0	1	0	0	0	0	0	0	0	0	0	0	0	0	0	2	0	1	0	0	0	0	0
OTU8480	Unclassified	Unclassified	Unclassified	Unclassified	Unclassified	Unclassified	Unclassified	0	5	0	0	0	0	0	0	0	0	0	0	0	0	0	0	0	0	0	0	0	0	0	0	0	0	0	0	0	0	0	0	0	0	0	0	0	0	0	0	0	0
OTU8482	Bacteria	Firmicutes	Clostridia	Clostridiales	Clostridiaceae	Clostridium	Unclassified	0	0	0	0	0	0	0	0	0	1	16	0	0	0	0	0	0	0	3	0	0	0	1	0	0	0	0	0	0	0	0	0	0	12	0	0	0	0	0	0	0	0
OTU8496	Bacteria	Unclassified	Unclassified	Unclassified	Unclassified	Unclassified	Unclassified	0	0	0	0	0	0	0	0	0	0	0	0	0	0	0	0	0	0	0	0	0	0	0	0	0	0	0	0	0	0	0	0	0	0	0	0	0	0	0	0	0	0
OTU8505	Bacteria	Fusobacteria	Fusobacteriia	Fusobacteriales	Leptotrichiaceae	Sneathia	Unclassified	0	0	0	0	0	0	0	0	0	0	0	0	0	2	0	0	0	0	0	0	0	0	0	0	0	0	0	0	0	0	0	2	0	0	0	0	0	0	0	0	2	0
OTU8515	Bacteria	Firmicutes	Clostridia	Clostridiales	Veillonellaceae	Dialister	Unclassified	0	0	0	0	0	1	0	0	0	0	0	0	0	0	0	0	37	0	0	0	0	0	0	1	0	0	0	0	0	0	0	0	0	0	0	0	0	0	0	0	0	0
OTU8518	Unclassified	Unclassified	Unclassified	Unclassified	Unclassified	Unclassified	Unclassified	0	0	0	0	0	0	0	2	0	0	0	0	0	0	0	0	0	3	0	0	0	0	0	0	0	0	0	0	0	0	2	0	0	1	0	0	0	1	0	0	0	0
OTU8568	Bacteria	Bacteroidetes	Bacteroidia	Bacteroidales	Porphyromonadaceae	Porphyromonas	Unclassified	0	0	0	0	12	1	0	4	1	0	0	2	0	0	2	0	54	0	36	1	0	0	6	8	2	0	0	3	0	0	5	0	10	2	8	11	0	0	64	2	2	0
OTU8584	Unclassified	Unclassified	Unclassified	Unclassified	Unclassified	Unclassified	Unclassified	0	0	0	0	0	0	0	0	0	0	0	0	0	0	0	0	0	0	0	0	0	0	0	0	0	0	0	0	0	0	0	0	0	0	0	0	0	0	0	0	0	0
OTU8586	Bacteria	Proteobacteria	Betaproteobacteria	Burkholderiales	Comamonadaceae	Unclassified	Unclassified	0	0	0	0	0	0	0	0	0	0	0	0	0	0	0	0	0	0	0	0	0	2	0	0	0	0	0	0	0	0	0	0	0	0	0	0	0	0	0	0	0	0
OTU8654	Bacteria	Actinobacteria	Actinobacteria	Actinomycetales	Corynebacteriaceae	Corynebacterium	Unclassified	0	0	0	0	0	0	0	0	0	0	0	0	0	0	0	1	0	0	0	0	0	0	0	0	2	0	0	0	0	1	0	0	0	0	2	0	0	0	0	0	0	0
OTU8655	Bacteria	Firmicutes	Bacilli	Lactobacillales	Streptococcaceae	Streptococcus	Unclassified	0	11	0	0	0	0	0	0	0	0	2	0	0	0	0	0	0	1	0	0	0	0	0	1	5	0	0	0	0	3	0	0	0	0	0	1	0	0	0	0	0	0
OTU8668	Unclassified	Unclassified	Unclassified	Unclassified	Unclassified	Unclassified	Unclassified	0	0	0	0	0	0	0	0	0	0	0	0	0	0	0	0	0	0	0	0	0	0	0	0	0	0	0	0	0	0	0	0	0	0	0	0	0	0	0	0	0	0
OTU8669	Unclassified	Unclassified	Unclassified	Unclassified	Unclassified	Unclassified	Unclassified	0	0	0	0	0	0	0	0	0	0	0	0	0	0	0	0	0	0	0	0	0	0	0	0	0	0	0	0	0	0	0	0	0	0	0	0	0	0	0	0	0	0
OTU8672	Bacteria	Actinobacteria	Actinobacteria	Bifidobacteriales	Bifidobacteriaceae	Gardnerella	Unclassified	0	0	0	0	0	1	0	1	0	0	0	0	0	0	0	0	0	0	0	0	0	0	0	0	0	0	0	0	0	0	0	0	0	0	0	0	0	0	0	0	0	0
OTU8674	Bacteria	Actinobacteria	Actinobacteria	Bifidobacteriales	Bifidobacteriaceae	Unclassified	Unclassified	155	35	126	4	1	65	59	157	0	0	0	99	135	113	167	5	0	311	0	9	0	2	160	7	2	16	99	1	167	11	273	179	0	36	2	0	54	243	10	0	222	110
OTU8729	Unclassified	Unclassified	Unclassified	Unclassified	Unclassified	Unclassified	Unclassified	0	0	0	0	0	0	0	0	0	0	0	0	0	0	0	0	0	0	0	0	0	2	0	0	0	0	0	0	0	0	0	0	0	0	6	0	0	0	0	0	0	0
OTU8734	Bacteria	Actinobacteria	Coriobacteriia	Coriobacteriales	Coriobacteriaceae	Unclassified	Unclassified	0	0	0	0	0	0	0	0	0	0	0	0	0	0	0	0	0	0	0	0	0	0	0	0	0	0	0	0	0	0	0	0	0	0	0	0	0	0	0	0	0	0
OTU8750	Unclassified	Unclassified	Unclassified	Unclassified	Unclassified	Unclassified	Unclassified	0	0	0	0	0	0	0	0	0	0	0	0	0	0	0	0	0	0	0	0	0	0	0	0	0	0	0	0	0	0	0	0	0	0	0	0	0	0	0	0	0	0
OTU8758	Unclassified	Unclassified	Unclassified	Unclassified	Unclassified	Unclassified	Unclassified	0	0	0	0	0	0	0	0	0	0	0	0	0	0	0	0	0	0	0	0	0	0	0	0	0	0	0	1	0	0	0	0	0	0	0	0	0	0	0	0	0	0
OTU8790	Unclassified	Unclassified	Unclassified	Unclassified	Unclassified	Unclassified	Unclassified	0	0	0	0	0	0	0	0	0	0	0	0	0	0	0	0	0	0	0	0	0	0	0	0	0	0	0	0	0	0	0	0	0	0	0	0	0	0	0	0	1	0
OTU8812	Bacteria	Firmicutes	Clostridia	Clostridiales	Unclassified	Unclassified	Unclassified	0	0	0	0	0	0	0	0	0	0	0	0	0	0	0	0	0	0	0	0	0	0	0	0	0	0	1	0	0	0	0	0	0	0	0	0	0	0	0	0	1	0
OTU8855	Bacteria	Actinobacteria	Actinobacteria	Actinomycetales	Intrasporangiaceae	Kytococcus	Unclassified	0	0	0	0	0	0	0	0	0	0	0	0	0	0	0	0	0	0	0	0	0	1	0	0	0	0	0	0	0	0	0	0	0	0	0	0	0	0	0	0	0	0
OTU8859	Unclassified	Unclassified	Unclassified	Unclassified	Unclassified	Unclassified	Unclassified	0	0	0	0	0	0	0	0	0	0	0	0	0	0	0	0	0	0	0	0	0	0	0	0	0	0	0	0	0	0	0	0	0	0	0	0	0	0	0	0	0	0
OTU8879	Unclassified	Unclassified	Unclassified	Unclassified	Unclassified	Unclassified	Unclassified	0	0	0	0	0	0	0	0	0	0	0	0	0	0	0	0	0	0	0	0	0	0	0	0	0	0	0	0	0	0	0	0	0	0	0	0	0	0	0	0	0	0
OTU8892	Unclassified	Unclassified	Unclassified	Unclassified	Unclassified	Unclassified	Unclassified	0	0	0	0	0	0	0	0	0	0	0	0	0	0	0	0	0	0	0	0	0	0	0	0	0	0	0	0	0	0	0	0	0	0	0	0	0	0	0	0	0	0
OTU8908	Unclassified	Unclassified	Unclassified	Unclassified	Unclassified	Unclassified	Unclassified	0	0	0	0	0	0	0	0	0	0	0	0	0	0	0	0	0	0	0	0	0	0	0	0	0	0	0	0	0	0	0	0	0	0	0	0	0	0	0	0	0	0
OTU8938	Unclassified	Unclassified	Unclassified	Unclassified	Unclassified	Unclassified	Unclassified	0	0	0	0	0	0	0	0	0	0	0	0	0	0	0	0	0	0	0	0	0	0	0	0	0	0	0	0	0	0	0	0	0	0	0	0	0	0	0	0	0	0
OTU9000	Bacteria	Firmicutes	Bacilli	Unclassified	Unclassified	Unclassified	Unclassified	0	0	0	0	0	0	0	0	0	0	0	0	0	0	0	0	0	0	0	0	0	13	0	2	0	0	0	0	0	0	0	0	0	0	0	0	0	0	0	0	0	0
OTU9027	Unclassified	Unclassified	Unclassified	Unclassified	Unclassified	Unclassified	Unclassified	0	0	0	0	0	0	0	0	0	0	0	0	0	0	0	0	0	0	0	0	0	0	0	0	0	0	0	0	0	0	0	0	0	0	0	0	0	0	0	0	0	0
OTU9037	Unclassified	Unclassified	Unclassified	Unclassified	Unclassified	Unclassified	Unclassified	0	0	0	0	0	0	0	0	0	0	0	0	0	0	0	0	0	0	0	0	0	0	0	0	0	0	0	0	0	0	0	0	0	0	0	0	0	0	0	0	0	0
OTU9041	Bacteria	Proteobacteria	Betaproteobacteria	Burkholderiales	Comamonadaceae	Unclassified	Unclassified	0	0	0	0	0	0	0	0	0	0	0	0	0	0	0	0	0	0	0	0	0	5	0	0	0	0	0	0	0	0	0	0	0	0	0	0	0	0	0	0	0	0
OTU9042	Bacteria	Firmicutes	Clostridia	Clostridiales	[Tissierellaceae]	Unclassified	Unclassified	0	0	0	0	0	0	0	0	0	0	0	0	0	0	0	0	0	0	0	0	0	0	0	0	0	0	0	0	0	0	0	0	0	0	0	0	0	0	0	0	0	0
OTU9085	Bacteria	Proteobacteria	Gammaproteobacteria	Pseudomonadales	Moraxellaceae	Acinetobacter	Unclassified	0	0	0	0	0	0	0	0	0	1	0	0	0	0	0	0	0	0	0	0	0	9	0	0	2	0	0	0	0	0	0	0	0	0	0	0	0	0	0	1	0	0
OTU9094	Bacteria	Firmicutes	Clostridia	Clostridiales	Unclassified	Unclassified	Unclassified	0	0	0	0	0	0	0	0	0	0	0	0	0	0	0	0	0	0	0	0	0	0	0	0	0	0	0	0	0	0	0	0	0	0	0	0	0	0	0	0	0	0
OTU9100	Unclassified	Unclassified	Unclassified	Unclassified	Unclassified	Unclassified	Unclassified	0	0	0	0	0	0	0	0	0	0	0	0	0	0	0	0	0	0	0	0	0	0	0	0	0	0	0	0	0	0	0	0	0	0	0	0	0	0	0	0	0	0
OTU9107	Unclassified	Unclassified	Unclassified	Unclassified	Unclassified	Unclassified	Unclassified	0	0	0	0	0	54	0	0	0	0	0	0	0	0	0	0	0	0	0	0	0	1	0	0	0	0	0	0	0	0	0	0	0	0	0	0	0	0	0	0	0	0
OTU9122	Bacteria	Proteobacteria	Betaproteobacteria	Unclassified	Unclassified	Unclassified	Unclassified	0	0	0	0	0	0	0	0	0	0	0	0	0	0	0	0	0	0	0	0	0	0	0	0	0	0	0	0	0	0	0	0	0	0	0	0	0	0	0	0	0	0
OTU9125	Bacteria	Actinobacteria	Actinobacteria	Actinomycetales	Corynebacteriaceae	Corynebacterium	Unclassified	0	0	0	0	0	0	0	0	0	2	0	0	0	0	0	0	0	0	0	0	0	0	0	0	0	0	0	0	0	0	0	0	0	0	0	0	0	0	0	0	0	0
OTU9154	Bacteria	Proteobacteria	Alphaproteobacteria	Sphingomonadales	Sphingomonadaceae	Kaistobacter	Unclassified	0	0	0	0	0	0	0	0	0	0	0	1	0	0	0	0	0	0	0	0	0	0	0	0	0	0	0	0	0	0	0	0	0	0	0	0	0	0	0	0	0	0
OTU9156	Bacteria	Unclassified	Unclassified	Unclassified	Unclassified	Unclassified	Unclassified	0	0	0	0	0	0	0	0	0	0	0	0	0	0	0	0	0	0	0	0	0	0	0	0	0	0	0	0	0	0	0	0	0	0	0	0	0	0	0	0	0	0
OTU9176	Unclassified	Unclassified	Unclassified	Unclassified	Unclassified	Unclassified	Unclassified	0	0	0	0	0	0	0	0	0	0	0	0	0	0	0	0	0	0	0	0	0	0	0	0	0	0	0	0	0	0	0	0	0	0	0	0	1	0	0	0	0	0
OTU9201	Bacteria	Unclassified	Unclassified	Unclassified	Unclassified	Unclassified	Unclassified	0	0	0	0	0	0	0	0	0	0	0	0	0	0	0	0	0	0	0	0	0	0	0	0	0	0	0	0	0	0	0	0	0	0	0	0	0	0	0	0	0	0
OTU9203	Bacteria	Proteobacteria	Alphaproteobacteria	Rhizobiales	Unclassified	Unclassified	Unclassified	0	0	0	0	0	0	0	0	0	0	0	0	0	0	0	0	0	0	0	0	0	0	0	0	0	0	0	0	0	0	0	0	0	0	0	0	0	0	0	0	0	0
OTU9223	Bacteria	Bacteroidetes	Bacteroidia	Bacteroidales	Prevotellaceae	Prevotella	Unclassified	0	0	0	0	0	0	0	1	0	0	17	5	0	0	133	6	0	1	0	2	5	1	50	11	6	0	0	15	0	0	12	1	1	0	1	0	0	0	4	1	4	0
OTU9253	Bacteria	Unclassified	Unclassified	Unclassified	Unclassified	Unclassified	Unclassified	0	0	0	0	0	0	0	0	0	0	0	0	0	0	0	0	0	0	0	0	0	0	0	0	0	0	0	0	0	0	0	0	0	0	0	0	0	0	0	0	0	0
OTU9302	Bacteria	Proteobacteria	Gammaproteobacteria	Pseudomonadales	Moraxellaceae	Acinetobacter	Unclassified	0	0	0	0	0	0	0	0	0	0	0	0	0	0	0	0	0	0	0	0	0	1	0	0	0	0	0	0	0	0	0	0	0	0	0	0	0	0	0	0	0	0
OTU9305	Bacteria	Firmicutes	Clostridia	Clostridiales	[Tissierellaceae]	Finegoldia	Unclassified	0	0	0	0	0	1	0	1	9	1	0	0	0	0	0	3	0	0	0	0	3	8	0	4	4	0	0	2	0	0	0	1	0	2	4	2	5	0	0	0	0	0
OTU9324	Unclassified	Unclassified	Unclassified	Unclassified	Unclassified	Unclassified	Unclassified	0	0	0	0	0	0	0	0	0	0	0	0	0	0	0	0	0	0	0	0	0	0	0	0	0	0	0	0	0	0	0	0	0	0	0	0	0	0	0	0	0	0
OTU9357	Bacteria	Proteobacteria	Gammaproteobacteria	Unclassified	Unclassified	Unclassified	Unclassified	0	0	0	0	0	0	0	0	0	0	0	0	0	0	0	0	0	0	0	0	0	0	0	0	0	0	0	0	0	0	0	0	0	2	0	0	0	0	0	0	0	0
OTU9400	Unclassified	Unclassified	Unclassified	Unclassified	Unclassified	Unclassified	Unclassified	0	0	0	0	0	0	0	0	0	0	0	0	0	0	0	0	0	0	0	0	0	0	0	0	0	0	0	0	0	0	0	0	0	0	0	0	0	0	0	0	0	0
OTU9420	Bacteria	Actinobacteria	Actinobacteria	Actinomycetales	Corynebacteriaceae	Corynebacterium	Unclassified	0	0	0	0	0	0	0	0	0	1	0	0	0	0	0	0	0	0	0	0	0	0	0	0	0	0	0	0	0	0	0	0	0	0	0	0	0	0	0	0	0	0
OTU9423	Unclassified	Unclassified	Unclassified	Unclassified	Unclassified	Unclassified	Unclassified	0	0	0	0	0	0	0	0	0	0	0	0	0	0	0	0	0	0	0	0	0	0	0	0	0	0	0	0	0	0	0	0	0	0	0	0	0	0	0	0	0	0
OTU9499	Bacteria	Firmicutes	Clostridia	Clostridiales	[Tissierellaceae]	WAL_1855D	Unclassified	0	0	0	0	0	0	0	0	0	0	0	0	0	0	0	0	0	0	0	0	0	0	0	0	0	0	0	0	0	0	0	0	0	0	0	1	0	0	2	0	0	0
OTU9513	Unclassified	Unclassified	Unclassified	Unclassified	Unclassified	Unclassified	Unclassified	0	0	0	0	0	0	0	0	0	0	0	0	0	0	0	0	0	0	0	0	0	0	0	0	0	0	0	0	0	0	0	0	0	0	0	0	0	0	0	0	0	0
OTU9521	Unclassified	Unclassified	Unclassified	Unclassified	Unclassified	Unclassified	Unclassified	0	0	0	0	0	0	0	1	0	0	0	0	0	0	0	0	0	0	0	0	0	0	0	0	0	0	0	0	0	0	0	0	0	0	0	0	0	0	0	0	0	0
OTU9523	Unclassified	Unclassified	Unclassified	Unclassified	Unclassified	Unclassified	Unclassified	0	0	0	0	0	0	0	0	0	0	0	0	0	0	0	0	0	0	0	0	0	0	0	0	0	0	0	0	0	0	0	0	0	1	0	0	0	0	0	0	0	0
OTU9527	Unclassified	Unclassified	Unclassified	Unclassified	Unclassified	Unclassified	Unclassified	0	0	0	0	0	0	0	0	0	0	0	0	0	0	0	0	0	0	0	1	0	0	0	0	0	0	0	0	0	0	0	0	0	0	0	0	0	0	0	0	0	0
OTU9552	Bacteria	Unclassified	Unclassified	Unclassified	Unclassified	Unclassified	Unclassified	0	1	0	0	0	9	0	0	6	24	0	0	0	0	0	0	0	0	0	0	1	4	0	13	1	2	0	0	0	0	3	0	3	1	1	0	7	0	0	0	0	1
OTU9591	Bacteria	Firmicutes	Clostridia	Clostridiales	[Tissierellaceae]	Anaerococcus	Unclassified	0	0	0	0	0	0	0	0	0	0	0	1	0	0	0	0	0	0	0	0	0	0	0	0	0	0	0	0	0	0	0	0	0	0	0	0	0	0	0	1	0	0
OTU9598	Unclassified	Unclassified	Unclassified	Unclassified	Unclassified	Unclassified	Unclassified	0	0	0	0	0	0	0	0	0	0	0	0	0	0	0	0	0	0	0	0	0	0	0	0	0	0	0	0	0	0	0	0	0	0	0	0	0	0	0	0	0	0
OTU9602	Bacteria	Actinobacteria	Actinobacteria	Actinomycetales	Corynebacteriaceae	Corynebacterium	Unclassified	0	0	0	0	0	1	0	0	0	1	0	0	0	0	0	0	0	0	0	0	0	0	0	0	0	0	0	0	0	0	0	0	0	0	0	0	0	0	0	0	0	0
OTU9616	Unclassified	Unclassified	Unclassified	Unclassified	Unclassified	Unclassified	Unclassified	0	0	0	0	0	0	0	0	0	0	0	0	0	0	0	0	0	0	0	0	0	0	0	0	0	0	0	0	0	0	0	0	0	0	0	0	0	0	0	0	0	0
OTU9629	Bacteria	Firmicutes	Bacilli	Bacillales	Staphylococcaceae	Staphylococcus	Unclassified	0	0	0	0	0	0	0	0	0	0	0	0	0	0	0	0	0	0	0	0	0	0	0	0	0	0	0	0	0	0	0	0	0	1	0	0	0	0	0	0	0	0
OTU9635	Bacteria	Unclassified	Unclassified	Unclassified	Unclassified	Unclassified	Unclassified	0	0	0	0	0	0	0	0	0	0	0	0	0	0	0	0	0	0	0	0	0	0	0	0	0	0	0	0	0	0	0	0	0	0	0	0	0	0	0	0	0	0
OTU9636	Bacteria	Tenericutes	Mollicutes	Mycoplasmatales	Mycoplasmataceae	Ureaplasma	Unclassified	0	0	0	0	0	0	0	0	0	0	0	0	0	0	0	0	0	0	0	0	0	0	0	0	0	0	0	0	0	0	0	0	0	0	0	0	0	0	0	0	0	0
OTU9659	Unclassified	Unclassified	Unclassified	Unclassified	Unclassified	Unclassified	Unclassified	0	0	0	0	0	0	0	0	0	0	0	0	0	0	0	0	0	0	0	0	1	1	0	0	0	0	0	0	0	0	0	0	0	0	0	0	0	0	1	0	0	0
OTU9668	Bacteria	Firmicutes	Clostridia	Clostridiales	[Tissierellaceae]	Peptoniphilus	Unclassified	0	0	0	0	0	0	0	0	0	0	0	0	0	0	0	0	0	0	0	0	0	0	0	0	0	0	0	1	0	0	0	0	0	0	0	0	1	0	0	0	0	0
OTU9674	Bacteria	Actinobacteria	Actinobacteria	Actinomycetales	Corynebacteriaceae	Corynebacterium	Unclassified	0	0	0	0	0	0	0	0	0	0	0	0	0	0	0	0	0	0	0	0	0	0	0	0	0	0	0	0	0	0	0	0	0	0	0	0	0	0	0	0	0	0
OTU9678	Unclassified	Unclassified	Unclassified	Unclassified	Unclassified	Unclassified	Unclassified	0	0	0	0	0	0	0	0	0	0	0	0	0	0	0	0	0	0	0	0	0	0	0	0	0	0	0	0	0	0	0	0	0	0	0	0	1	0	0	0	0	0
OTU9688	Bacteria	Firmicutes	Bacilli	Lactobacillales	Unclassified	Unclassified	Unclassified	0	0	0	0	0	0	0	0	1	0	0	0	0	0	0	0	0	0	0	0	0	0	0	0	0	0	0	0	0	0	0	0	0	0	0	0	0	0	0	0	0	0
OTU9712	Bacteria	Unclassified	Unclassified	Unclassified	Unclassified	Unclassified	Unclassified	0	0	0	0	0	0	0	0	0	0	0	0	0	0	0	0	0	0	0	0	0	0	0	0	0	0	0	0	0	0	0	0	0	0	0	0	0	0	0	0	0	0
OTU9717	Bacteria	Firmicutes	Clostridia	Clostridiales	[Tissierellaceae]	WAL_1855D	Unclassified	0	0	0	0	0	0	0	0	0	0	0	0	0	0	0	0	0	0	0	0	0	1	0	0	0	0	0	0	0	0	0	0	0	0	0	0	0	0	0	0	0	0
OTU9800	Bacteria	Actinobacteria	Actinobacteria	Actinomycetales	Corynebacteriaceae	Corynebacterium	Unclassified	0	0	0	0	0	0	0	0	0	0	0	0	0	0	0	0	0	0	0	0	0	0	0	0	0	0	0	0	0	0	0	0	0	0	0	0	0	0	0	0	0	0
OTU9810	Unclassified	Unclassified	Unclassified	Unclassified	Unclassified	Unclassified	Unclassified	0	0	0	0	0	0	0	0	0	0	0	0	0	0	0	0	0	0	0	0	0	0	0	0	0	0	0	0	0	0	0	0	0	0	0	0	0	0	0	0	0	0
OTU9832	Bacteria	Firmicutes	Bacilli	Bacillales	Planococcaceae	Unclassified	Unclassified	0	0	0	0	0	0	0	0	0	0	0	0	0	0	0	0	0	0	0	0	0	8	0	0	0	0	0	0	0	0	0	0	0	0	0	0	0	0	0	0	0	0
OTU9862	Unclassified	Unclassified	Unclassified	Unclassified	Unclassified	Unclassified	Unclassified	0	0	0	0	0	0	0	0	0	0	0	0	0	0	0	0	0	0	0	0	0	0	0	0	0	0	0	0	0	0	0	0	0	0	2	0	0	0	0	0	0	0
OTU9912	Bacteria	Proteobacteria	Gammaproteobacteria	Enterobacteriales	Enterobacteriaceae	Unclassified	Unclassified	0	0	0	0	0	0	0	0	0	0	0	0	0	0	0	0	0	0	0	0	0	1	0	0	0	0	0	0	0	0	0	0	0	1	0	0	0	0	0	0	0	0
OTU9968	Unclassified	Unclassified	Unclassified	Unclassified	Unclassified	Unclassified	Unclassified	0	0	0	0	0	0	0	0	0	0	0	0	0	0	0	0	0	0	0	0	0	0	0	0	0	0	0	0	0	0	0	0	0	0	0	0	1	0	0	0	0	0
OTU10027	Bacteria	Firmicutes	Bacilli	Lactobacillales	Enterococcaceae	Enterococcus	Unclassified	0	2	0	12	0	0	0	1	1	8	0	0	0	0	0	0	0	0	0	0	0	0	0	0	0	0	0	0	0	0	0	0	0	0	0	0	0	0	0	0	0	0
OTU10048	Unclassified	Unclassified	Unclassified	Unclassified	Unclassified	Unclassified	Unclassified	0	0	0	0	0	0	0	0	0	0	0	0	0	0	0	0	0	0	0	0	0	0	0	0	0	0	0	0	0	0	0	0	0	0	0	0	0	0	0	0	0	0
OTU10056	Unclassified	Unclassified	Unclassified	Unclassified	Unclassified	Unclassified	Unclassified	0	0	0	0	0	0	0	0	0	0	0	0	0	0	0	0	0	0	0	0	0	0	0	0	0	0	0	0	0	0	0	0	0	0	0	0	0	0	0	0	0	0
OTU10072	Unclassified	Unclassified	Unclassified	Unclassified	Unclassified	Unclassified	Unclassified	0	0	0	0	0	0	0	0	0	0	0	0	0	0	0	0	0	0	0	0	0	0	0	0	0	0	0	0	0	0	0	0	0	0	0	0	0	0	0	0	0	0
OTU10083	Bacteria	Firmicutes	Clostridia	Clostridiales	Clostridiaceae	Clostridium	Unclassified	0	0	0	0	0	0	0	0	0	0	0	0	0	0	0	0	0	0	0	0	0	0	0	0	0	0	0	0	0	0	0	0	0	0	0	0	0	0	0	0	0	0
OTU10139	Unclassified	Unclassified	Unclassified	Unclassified	Unclassified	Unclassified	Unclassified	0	0	0	0	0	3	0	0	0	0	0	0	0	0	0	0	0	0	0	0	0	0	0	0	0	0	0	0	0	0	0	0	0	0	0	0	0	0	0	0	0	0
OTU10174	Unclassified	Unclassified	Unclassified	Unclassified	Unclassified	Unclassified	Unclassified	0	0	0	0	0	0	0	0	0	0	0	0	0	0	0	0	0	0	0	0	0	0	0	0	0	0	0	0	0	0	0	0	0	0	0	0	0	0	0	0	0	0
OTU10180	Bacteria	Bacteroidetes	Bacteroidia	Bacteroidales	Prevotellaceae	Prevotella	Unclassified	0	0	0	0	0	0	0	0	0	0	0	0	0	0	0	0	0	0	0	0	0	0	0	0	0	0	0	0	0	0	0	0	0	0	0	0	0	0	0	0	0	0
OTU10183	Bacteria	Proteobacteria	Epsilonproteobacteria	Campylobacterales	Campylobacteraceae	Campylobacter	Unclassified	0	0	0	0	2	0	0	0	0	0	0	0	0	0	0	0	0	0	0	0	0	0	0	0	0	0	1	3	0	0	0	0	0	0	0	0	0	0	22	1	0	0
OTU10185	Bacteria	Bacteroidetes	Bacteroidia	Bacteroidales	Prevotellaceae	Prevotella	Unclassified	0	0	0	0	53	2	2	44	0	0	9	117	64	66	115	26	64	5	50	13	36	16	23	16	2	0	0	78	1	1	1	33	73	0	3	66	3	3	17	18	4	0
OTU10213	Unclassified	Unclassified	Unclassified	Unclassified	Unclassified	Unclassified	Unclassified	0	0	0	0	0	0	0	0	0	0	0	0	0	0	0	0	0	0	0	0	0	0	0	0	0	0	0	0	0	0	0	0	0	0	0	0	0	0	0	0	0	0
OTU10222	Bacteria	Firmicutes	Bacilli	Lactobacillales	Streptococcaceae	Streptococcus	Unclassified	0	1	0	0	0	0	0	0	0	0	0	0	0	0	0	0	0	0	0	0	0	0	0	0	0	0	0	0	0	0	0	0	0	0	0	0	0	0	0	0	0	0
OTU10368	Bacteria	Proteobacteria	Gammaproteobacteria	Enterobacteriales	Enterobacteriaceae	Unclassified	Unclassified	0	0	0	0	0	0	0	0	0	0	0	0	0	0	0	0	0	0	0	0	0	2	0	0	0	0	0	0	0	0	0	0	0	0	0	0	0	0	0	0	0	0
OTU10371	Bacteria	Proteobacteria	Gammaproteobacteria	Enterobacteriales	Enterobacteriaceae	Unclassified	Unclassified	0	1	0	0	0	1	0	0	0	0	0	0	0	0	0	0	0	0	0	0	2	121	0	0	0	0	0	4	1	1	0	0	1	4	1	0	0	1	0	0	0	1
OTU10380	Bacteria	Firmicutes	Unclassified	Unclassified	Unclassified	Unclassified	Unclassified	0	0	0	0	0	0	0	0	0	0	0	0	0	0	0	0	0	0	0	0	0	0	0	0	0	0	0	0	0	0	0	0	0	0	0	0	0	0	0	0	0	0
OTU10398	Bacteria	Proteobacteria	Alphaproteobacteria	Rhodobacterales	Rhodobacteraceae	Unclassified	Unclassified	0	0	0	0	0	0	0	0	0	0	0	0	0	0	0	0	0	0	0	0	0	6	0	0	0	0	0	0	0	0	0	0	0	0	0	0	0	0	0	0	0	0
OTU10399	Unclassified	Unclassified	Unclassified	Unclassified	Unclassified	Unclassified	Unclassified	0	0	0	0	0	0	0	0	0	0	0	0	0	0	0	0	0	0	0	0	0	0	0	0	0	0	0	0	0	0	0	0	0	0	1	0	0	0	0	0	0	0
OTU10420	Unclassified	Unclassified	Unclassified	Unclassified	Unclassified	Unclassified	Unclassified	0	0	0	0	0	0	0	0	0	0	0	0	0	0	0	0	0	0	0	0	0	0	0	0	0	0	0	0	0	0	0	0	0	0	0	0	0	0	0	0	0	0
OTU10432	Bacteria	Firmicutes	Clostridia	Clostridiales	Veillonellaceae	Dialister	Unclassified	0	0	0	0	1	0	0	0	0	0	0	0	1	0	0	0	0	0	0	0	0	0	0	0	0	0	0	0	0	0	0	0	0	0	0	0	0	0	0	0	0	0
OTU10491	Unclassified	Unclassified	Unclassified	Unclassified	Unclassified	Unclassified	Unclassified	0	0	0	0	0	1	0	0	0	0	0	0	0	0	0	0	0	0	1	0	0	2	8	2	0	0	0	0	0	0	0	0	0	0	0	0	0	0	0	0	0	0
OTU10534	Unclassified	Unclassified	Unclassified	Unclassified	Unclassified	Unclassified	Unclassified	0	0	0	0	1	1	1	0	0	0	0	1	0	0	0	0	0	1	0	0	0	0	0	0	0	0	0	0	0	0	0	0	0	0	1	0	0	0	0	1	0	0
OTU10564	Bacteria	Firmicutes	Clostridia	Clostridiales	[Tissierellaceae]	Peptoniphilus	Unclassified	0	0	0	0	0	0	0	0	0	0	0	0	0	0	0	0	0	0	0	0	0	0	0	0	0	0	0	0	0	0	0	0	0	0	0	0	0	0	0	0	0	0
OTU10583	Bacteria	Actinobacteria	Actinobacteria	Actinomycetales	Propionibacteriaceae	Unclassified	Unclassified	0	0	0	0	1	0	0	0	0	0	0	0	0	0	0	0	0	0	0	0	0	0	0	0	0	0	0	0	0	0	0	0	0	0	0	1	0	0	0	0	0	0
OTU10606	Bacteria	Firmicutes	Clostridia	Clostridiales	[Tissierellaceae]	1-68	Unclassified	0	0	0	0	1	0	0	0	0	0	0	0	0	0	0	0	0	0	1	0	0	0	1	0	0	0	0	0	0	0	0	0	0	0	0	0	0	0	1	0	0	0
OTU10614	Bacteria	Actinobacteria	Unclassified	Unclassified	Unclassified	Unclassified	Unclassified	1	0	0	0	0	0	0	0	0	0	0	0	2	0	1	0	0	0	0	0	0	0	2	0	0	0	0	0	0	0	0	0	0	1	0	0	0	0	0	0	1	0
OTU10623	Unclassified	Unclassified	Unclassified	Unclassified	Unclassified	Unclassified	Unclassified	0	0	0	0	0	0	0	0	0	0	0	0	0	0	0	0	0	0	0	0	0	0	0	0	0	0	0	0	0	0	0	0	0	0	0	0	0	0	0	0	0	0
OTU10626	Bacteria	Firmicutes	Clostridia	Clostridiales	Veillonellaceae	Dialister	Unclassified	0	0	0	0	0	0	0	0	0	0	0	0	0	0	0	0	0	0	0	0	0	0	0	0	0	0	0	0	0	0	0	0	0	0	0	0	0	0	0	0	0	0
OTU10634	Unclassified	Unclassified	Unclassified	Unclassified	Unclassified	Unclassified	Unclassified	0	0	0	0	0	0	0	0	0	0	0	0	0	0	0	0	0	0	0	0	0	0	0	0	0	0	0	0	0	0	0	0	0	0	0	0	0	0	0	0	0	0
OTU10770	Bacteria	Proteobacteria	Gammaproteobacteria	Pseudomonadales	Moraxellaceae	Psychrobacter	Unclassified	0	0	0	0	0	0	0	0	0	0	0	0	0	0	0	0	0	0	0	0	0	0	0	0	0	0	0	0	0	0	0	0	0	0	0	0	0	0	0	0	0	0
OTU10774	Unclassified	Unclassified	Unclassified	Unclassified	Unclassified	Unclassified	Unclassified	0	0	0	0	0	1	0	0	0	0	0	0	0	0	0	0	0	0	0	0	0	1	0	0	0	0	0	0	0	0	0	0	0	0	0	0	0	0	0	0	0	0
OTU10781	Unclassified	Unclassified	Unclassified	Unclassified	Unclassified	Unclassified	Unclassified	0	0	0	0	0	0	0	0	0	0	0	0	0	0	0	0	0	0	0	0	0	0	0	0	0	0	0	0	0	0	0	0	0	0	0	0	0	0	0	0	0	0
OTU10795	Bacteria	Bacteroidetes	Bacteroidia	Bacteroidales	Prevotellaceae	Prevotella	Unclassified	0	0	0	0	0	0	0	0	0	0	0	0	0	0	0	0	0	0	0	0	0	0	0	0	0	0	0	0	0	0	0	0	0	0	0	0	0	0	0	0	0	0
OTU10865	Bacteria	Firmicutes	Bacilli	Lactobacillales	Streptococcaceae	Streptococcus	Unclassified	1	154	0	0	1	1	0	4	36	2	127	3	0	0	0	14	0	20	0	0	0	5	0	40	86	1	0	0	0	121	0	0	0	0	30	14	0	5	1	0	0	0
OTU10867	Unclassified	Unclassified	Unclassified	Unclassified	Unclassified	Unclassified	Unclassified	0	0	0	0	0	0	0	0	0	0	0	0	0	0	0	0	0	0	0	0	0	0	0	0	0	0	0	0	0	0	0	0	0	0	0	0	0	0	0	0	0	0
OTU10874	Bacteria	Unclassified	Unclassified	Unclassified	Unclassified	Unclassified	Unclassified	1	12	0	0	0	0	0	1	4	0	35	0	0	0	1	6	0	3	0	0	0	1	0	5	18	0	0	0	1	7	0	0	0	0	2	5	0	0	0	0	0	0
OTU10883	Unclassified	Unclassified	Unclassified	Unclassified	Unclassified	Unclassified	Unclassified	0	0	0	0	0	0	0	0	0	0	0	0	0	0	0	0	0	0	0	0	0	0	0	0	0	0	0	0	0	0	0	0	0	0	0	0	0	0	0	0	0	0
OTU10898	Bacteria	Firmicutes	Bacilli	Lactobacillales	Lactobacillaceae	Lactobacillus	Lactobacillus_iners	0	0	0	0	0	0	0	0	0	0	0	0	0	0	0	0	0	0	0	0	0	0	0	0	0	0	0	0	0	0	0	0	0	0	0	0	0	0	0	0	0	0
OTU10940	Unclassified	Unclassified	Unclassified	Unclassified	Unclassified	Unclassified	Unclassified	0	0	0	0	0	0	0	1	0	0	0	0	0	0	0	0	0	0	0	0	0	0	0	0	0	0	0	0	0	0	0	0	0	0	0	0	1	0	0	0	0	0
OTU11176	Unclassified	Unclassified	Unclassified	Unclassified	Unclassified	Unclassified	Unclassified	0	0	0	0	0	0	0	0	0	0	1	0	0	0	0	1	0	0	0	0	0	0	0	0	0	0	0	0	0	0	0	0	0	0	0	0	0	0	0	0	0	0
OTU11237	Bacteria	Actinobacteria	Actinobacteria	Bifidobacteriales	Bifidobacteriaceae	Unclassified	Unclassified	1	0	1	0	0	0	0	1	0	0	0	0	2	0	0	0	0	3	0	0	0	0	1	0	0	0	0	0	2	0	4	0	0	0	0	0	0	2	0	0	1	0
OTU11238	Bacteria	Fusobacteria	Fusobacteriia	Fusobacteriales	Leptotrichiaceae	Unclassified	Unclassified	0	0	0	1	0	0	0	0	0	0	0	0	0	1	2	0	0	0	0	0	0	0	0	0	0	0	0	0	0	0	0	0	0	0	0	0	0	0	0	0	2	0
OTU11246	Bacteria	Bacteroidetes	Bacteroidia	Bacteroidales	Prevotellaceae	Prevotella	Unclassified	1	1	4	0	0	0	0	0	0	0	0	0	5	0	1	0	0	0	0	0	0	0	0	0	0	0	0	0	0	0	0	2	0	0	0	0	0	0	0	0	1	0
OTU11248	Unclassified	Unclassified	Unclassified	Unclassified	Unclassified	Unclassified	Unclassified	31	5	45	0	0	0	0	0	0	0	0	0	18	1	8	1	0	0	0	0	0	0	0	0	0	0	0	0	0	0	0	0	0	0	0	0	0	0	0	0	5	0
OTU11250	Bacteria	Firmicutes	Bacilli	Gemellales	Gemellaceae	Gemella	Unclassified	9	2	5	0	0	0	0	0	0	0	0	0	1	1	0	6	0	0	0	0	0	0	0	0	0	0	0	0	0	0	0	0	0	0	0	0	0	0	0	0	2	4
OTU11264	Bacteria	Firmicutes	Bacilli	Lactobacillales	Streptococcaceae	Streptococcus	Unclassified	0	35	1	0	0	0	1	0	0	0	15	0	0	0	0	2	0	1	0	0	0	0	0	4	40	0	0	0	0	25	0	0	0	0	0	1	0	0	0	0	0	0
OTU11265	Bacteria	Firmicutes	Bacilli	Lactobacillales	Unclassified	Unclassified	Unclassified	0	0	0	0	0	0	0	0	0	0	0	0	0	0	0	0	0	0	0	0	0	0	0	0	0	0	0	0	0	0	0	0	0	0	0	1	0	0	0	0	0	0
OTU11273	Bacteria	Firmicutes	Bacilli	Lactobacillales	Streptococcaceae	Streptococcus	Unclassified	0	19	0	1	0	0	0	0	0	0	9	0	0	0	0	1	0	0	0	0	0	0	0	2	7	0	0	0	1	14	0	0	0	0	0	1	0	0	0	0	0	0
OTU11288	Bacteria	Firmicutes	Bacilli	Lactobacillales	Unclassified	Unclassified	Unclassified	0	4	0	6	0	0	0	0	0	4	0	0	0	0	0	0	0	0	0	0	0	0	0	0	0	0	0	0	0	0	0	0	0	0	0	0	0	0	0	0	0	0
OTU11293	Bacteria	Firmicutes	Bacilli	Lactobacillales	Unclassified	Unclassified	Unclassified	0	0	0	1	0	0	0	0	0	1	0	0	0	0	0	0	0	0	0	0	0	0	0	0	0	0	0	0	0	0	0	0	0	0	0	0	0	0	0	0	0	0
OTU11306	Bacteria	Firmicutes	Bacilli	Lactobacillales	Lactobacillaceae	Lactobacillus	Unclassified	0	0	0	0	2	1	1	0	0	0	0	1	0	1	0	0	0	0	0	2	3	0	0	0	0	1	2	0	0	0	0	0	1	0	0	0	0	1	0	1	0	1
OTU11309	Unclassified	Unclassified	Unclassified	Unclassified	Unclassified	Unclassified	Unclassified	0	0	0	0	0	0	0	0	0	0	0	0	0	0	0	0	0	0	0	0	0	0	0	0	0	0	0	0	0	0	0	0	0	0	0	0	0	0	0	0	0	0
OTU11311	Bacteria	Unclassified	Unclassified	Unclassified	Unclassified	Unclassified	Unclassified	0	0	0	0	0	0	0	0	0	0	0	0	0	0	0	0	0	0	0	0	0	0	0	0	0	0	0	0	0	0	0	0	0	0	0	0	0	0	0	0	0	0
OTU11318	Bacteria	Firmicutes	Bacilli	Lactobacillales	Lactobacillaceae	Lactobacillus	Unclassified	0	0	0	0	0	1	0	0	0	0	0	0	0	0	0	0	0	0	0	0	1	0	0	0	0	0	0	0	0	0	0	0	1	0	0	0	0	0	0	1	0	0
OTU11385	Bacteria	Firmicutes	Bacilli	Bacillales	Unclassified	Unclassified	Unclassified	0	0	0	0	0	2	0	0	7	1	0	0	0	0	0	0	0	0	0	0	0	0	0	4	0	0	0	0	0	0	0	0	0	2	0	0	2	0	0	0	0	0
OTU11400	Bacteria	Actinobacteria	Actinobacteria	Bifidobacteriales	Bifidobacteriaceae	Unclassified	Unclassified	1	0	1	0	1	0	0	3	0	0	0	1	0	1	2	0	0	9	0	0	0	1	2	1	0	0	2	0	2	1	1	3	0	0	0	0	0	1	0	0	1	1
OTU11402	Unclassified	Unclassified	Unclassified	Unclassified	Unclassified	Unclassified	Unclassified	0	0	0	0	0	0	0	1	0	0	0	0	0	0	0	0	0	0	0	0	0	1	0	0	0	0	0	0	0	0	1	0	0	0	0	0	0	0	0	0	0	0
OTU11465	Unclassified	Unclassified	Unclassified	Unclassified	Unclassified	Unclassified	Unclassified	0	0	0	0	0	0	0	0	2	0	0	0	0	0	0	0	0	0	0	0	0	1	0	0	0	0	0	0	0	0	0	0	0	0	0	0	0	0	0	0	0	0
OTU11500	Bacteria	Firmicutes	Bacilli	Bacillales	Staphylococcaceae	Staphylococcus	Unclassified	0	0	0	0	0	0	0	0	0	0	0	0	0	0	0	0	0	0	0	0	0	0	0	0	0	0	0	0	0	0	0	0	0	0	0	0	0	0	0	0	0	0
OTU11512	Bacteria	Firmicutes	Unclassified	Unclassified	Unclassified	Unclassified	Unclassified	0	0	0	0	0	0	0	0	0	0	0	0	0	0	0	0	0	0	0	0	0	0	0	0	0	0	0	0	0	0	0	0	0	2	1	0	0	0	0	0	0	0
OTU11513	Bacteria	Actinobacteria	Actinobacteria	Actinomycetales	Corynebacteriaceae	Corynebacterium	Unclassified	0	0	0	0	0	0	0	0	0	1	0	0	0	0	0	0	0	0	0	0	0	0	0	1	0	0	0	0	0	0	0	0	0	0	0	0	0	0	0	0	0	0
OTU11525	Bacteria	Firmicutes	Clostridia	Clostridiales	Clostridiaceae	Clostridium	Unclassified	0	0	0	0	2	0	0	0	0	0	101	0	0	0	0	0	1	0	6	0	0	0	2	0	0	0	0	0	0	0	0	0	0	0	0	0	0	0	0	0	0	0
OTU11532	Unclassified	Unclassified	Unclassified	Unclassified	Unclassified	Unclassified	Unclassified	0	0	0	0	0	0	0	0	0	0	0	0	0	0	0	0	0	0	0	0	0	0	0	0	0	0	0	0	0	0	0	0	0	0	0	0	0	0	0	0	0	0
OTU11555	Bacteria	Bacteroidetes	Bacteroidia	Bacteroidales	Prevotellaceae	Prevotella	Unclassified	0	0	0	0	0	0	0	0	0	0	0	0	0	0	0	0	0	0	0	0	0	0	0	0	0	0	0	0	0	0	0	0	0	0	0	0	0	0	0	0	0	0
OTU11556	Bacteria	Bacteroidetes	Bacteroidia	Bacteroidales	Prevotellaceae	Prevotella	Unclassified	0	0	0	0	0	0	0	0	0	0	0	0	0	0	0	0	0	0	0	0	0	1	0	0	1	0	0	0	0	0	0	0	0	0	2	0	0	0	0	0	0	0
OTU11557	Bacteria	Bacteroidetes	Bacteroidia	Bacteroidales	Prevotellaceae	Prevotella	Unclassified	0	0	0	0	0	0	0	0	0	0	0	0	0	0	0	0	0	0	1	0	0	0	0	0	0	0	0	1	0	0	0	0	0	0	0	1	0	0	0	0	0	0
OTU11561	Bacteria	Fusobacteria	Fusobacteriia	Fusobacteriales	Leptotrichiaceae	Unclassified	Unclassified	17	3	26	1	0	0	0	6	0	0	0	0	0	31	2	0	0	0	0	3	0	0	0	0	0	0	0	0	0	0	0	5	0	0	0	0	0	0	0	0	4	8
OTU11564	Bacteria	Fusobacteria	Fusobacteriia	Fusobacteriales	Leptotrichiaceae	Sneathia	Unclassified	1	0	5	0	0	0	0	0	0	0	0	0	0	0	2	0	0	0	0	0	0	0	0	0	0	0	0	0	0	0	0	2	0	0	0	0	0	0	0	0	0	0
OTU11565	Bacteria	Fusobacteria	Fusobacteriia	Fusobacteriales	Leptotrichiaceae	Unclassified	Unclassified	0	0	0	0	0	0	0	0	0	0	0	0	2	6	0	0	0	0	0	1	0	0	2	0	0	0	0	0	0	0	0	8	0	0	0	0	0	0	0	0	0	2
OTU11571	Bacteria	Bacteroidetes	Bacteroidia	Bacteroidales	Prevotellaceae	Prevotella	Unclassified	0	0	0	0	0	0	0	0	0	0	0	0	0	0	1	0	0	0	0	0	0	0	0	0	0	0	0	0	0	0	0	0	0	0	0	0	0	0	0	0	0	0
OTU11583	Bacteria	Unclassified	Unclassified	Unclassified	Unclassified	Unclassified	Unclassified	0	0	0	0	0	0	0	0	0	0	0	1	0	0	0	0	0	0	0	0	0	0	0	0	0	0	0	0	0	1	0	0	0	0	0	0	3	0	0	0	0	0
OTU11584	Unclassified	Unclassified	Unclassified	Unclassified	Unclassified	Unclassified	Unclassified	0	0	0	0	0	0	0	0	0	0	0	0	0	0	0	0	0	0	0	0	0	0	0	0	0	0	0	0	0	0	0	0	0	0	0	0	0	0	0	0	0	0
OTU11585	Bacteria	Actinobacteria	Actinobacteria	Actinomycetales	Corynebacteriaceae	Corynebacterium	Unclassified	0	0	0	0	0	0	0	1	12	0	0	0	0	0	0	0	0	0	0	0	0	0	0	0	6	0	1	0	0	0	0	0	0	0	2	0	2	0	0	0	0	0
OTU11595	Bacteria	Proteobacteria	Betaproteobacteria	Burkholderiales	Alcaligenaceae	Sutterella	Unclassified	0	0	0	0	0	0	0	0	0	0	0	0	0	0	0	0	0	0	0	0	1	0	0	0	0	0	0	0	0	0	0	0	0	0	0	0	1	0	0	0	0	0
OTU11598	Bacteria	Actinobacteria	Actinobacteria	Bifidobacteriales	Bifidobacteriaceae	Gardnerella	Unclassified	0	0	0	0	0	0	0	1	0	0	0	0	0	1	0	0	0	1	0	0	0	0	1	0	0	0	0	0	1	0	0	1	0	0	0	0	1	0	0	0	0	0
OTU11655	Bacteria	Firmicutes	Clostridia	Clostridiales	Clostridiaceae	Clostridium	Unclassified	0	0	0	0	8	0	0	0	0	0	0	0	0	0	0	0	0	0	5	0	0	0	0	0	0	0	0	0	0	0	0	0	0	0	0	0	0	0	0	0	0	0
OTU11664	Bacteria	Firmicutes	Clostridia	Clostridiales	Unclassified	Unclassified	Unclassified	0	0	0	0	0	0	0	0	0	0	0	0	0	0	0	0	0	0	0	0	0	0	0	0	0	0	0	0	0	0	0	0	0	0	0	0	0	0	0	0	0	0
OTU11713	Bacteria	Proteobacteria	Betaproteobacteria	Burkholderiales	Comamonadaceae	Unclassified	Unclassified	0	0	0	0	0	0	0	0	0	0	0	0	0	0	0	0	0	0	0	0	0	52	0	0	0	0	0	0	0	0	0	0	0	0	0	0	0	0	0	0	0	0
OTU11778	Bacteria	Proteobacteria	Betaproteobacteria	Methylophilales	Methylophilaceae	Methylotenera	Methylotenera_mobilis	0	0	0	0	0	0	0	0	0	0	0	0	0	0	0	0	0	0	0	0	0	1	0	0	0	0	0	0	0	0	0	0	0	0	0	0	0	0	0	0	0	0
OTU11786	Bacteria	Actinobacteria	Actinobacteria	Actinomycetales	Microbacteriaceae	Frigoribacterium	Unclassified	0	0	0	0	0	0	0	0	0	0	0	0	0	0	0	0	0	0	0	0	0	2	0	0	0	0	0	0	0	0	0	0	0	1	0	0	0	0	0	0	0	0
OTU11818	Bacteria	Actinobacteria	Actinobacteria	Actinomycetales	Micrococcaceae	Unclassified	Unclassified	0	0	0	0	0	1	0	0	0	0	0	0	0	0	0	0	0	0	0	0	0	54	0	0	0	0	0	0	0	0	0	0	0	0	13	0	0	0	0	0	0	0
OTU11827	Bacteria	Proteobacteria	Alphaproteobacteria	Rhodobacterales	Rhodobacteraceae	Unclassified	Unclassified	0	0	0	0	0	0	0	0	0	0	0	0	0	0	0	0	0	0	0	0	0	12	0	0	0	0	0	0	0	0	0	0	0	0	13	0	0	0	0	0	0	0
OTU11857	Unclassified	Unclassified	Unclassified	Unclassified	Unclassified	Unclassified	Unclassified	0	0	0	0	0	0	0	0	0	0	0	0	0	0	0	0	0	0	1	0	0	0	0	0	0	0	0	1	0	0	0	0	0	0	0	0	0	0	0	0	0	0
OTU11862	Unclassified	Unclassified	Unclassified	Unclassified	Unclassified	Unclassified	Unclassified	0	0	0	0	0	0	0	0	0	0	0	0	0	0	0	0	0	0	0	0	0	0	0	0	0	0	0	0	0	0	0	0	0	0	0	0	0	0	0	0	0	0
OTU11901	Bacteria	Firmicutes	Clostridia	Clostridiales	Ruminococcaceae	Ruminococcus	Unclassified	0	0	0	0	0	0	0	0	0	0	0	0	0	0	0	0	0	0	0	0	0	7	2	0	0	0	1	0	0	0	0	0	0	0	0	0	0	0	0	0	0	0
OTU11910	Bacteria	Actinobacteria	Actinobacteria	Actinomycetales	Unclassified	Unclassified	Unclassified	0	0	0	0	0	0	0	0	0	0	0	0	0	0	0	0	0	0	0	0	0	0	0	0	21	0	0	0	0	0	0	0	0	0	0	0	0	0	0	0	0	0
OTU11923	Bacteria	Firmicutes	Bacilli	Bacillales	Staphylococcaceae	Staphylococcus	Unclassified	0	0	0	0	0	0	0	0	0	0	0	0	0	0	0	0	0	0	1	0	0	0	0	1	0	0	0	0	0	0	0	0	0	0	0	0	1	0	0	0	0	0
OTU11924	Bacteria	Actinobacteria	Actinobacteria	Actinomycetales	Unclassified	Unclassified	Unclassified	0	0	0	0	0	0	0	0	0	1	0	0	0	0	0	0	0	0	0	0	0	0	0	1	0	0	0	0	0	0	0	0	0	0	0	0	0	0	0	0	0	0
OTU11944	Unclassified	Unclassified	Unclassified	Unclassified	Unclassified	Unclassified	Unclassified	0	0	0	0	0	0	0	0	0	0	0	0	0	0	0	0	0	0	0	0	0	0	0	0	0	0	0	0	0	0	0	0	0	0	0	0	0	0	0	0	0	0
OTU11956	Bacteria	Bacteroidetes	Bacteroidia	Bacteroidales	Prevotellaceae	Prevotella	Unclassified	0	0	0	0	0	0	0	0	0	0	0	0	0	0	0	0	1	0	0	0	0	0	0	0	0	0	0	0	0	0	0	0	0	0	0	0	0	0	0	0	0	0
OTU11983	Bacteria	Unclassified	Unclassified	Unclassified	Unclassified	Unclassified	Unclassified	0	0	0	0	0	0	0	0	0	0	0	0	0	0	0	0	0	1	0	0	0	0	0	0	0	0	0	0	0	0	0	0	0	0	0	0	0	0	0	0	0	0
OTU11985	Unclassified	Unclassified	Unclassified	Unclassified	Unclassified	Unclassified	Unclassified	0	0	0	0	0	0	0	0	0	0	0	0	0	0	0	0	0	0	0	0	0	0	0	0	0	0	0	0	0	0	0	0	0	0	0	0	0	0	0	0	0	0
OTU12056	Unclassified	Unclassified	Unclassified	Unclassified	Unclassified	Unclassified	Unclassified	0	0	0	0	0	0	0	0	0	0	0	0	0	0	0	0	0	0	0	0	0	0	0	0	0	0	0	0	0	0	0	0	0	1	0	0	0	0	0	0	0	0
OTU12069	Unclassified	Unclassified	Unclassified	Unclassified	Unclassified	Unclassified	Unclassified	0	0	0	0	0	0	0	0	0	0	0	0	0	0	0	0	0	0	0	0	0	0	0	0	0	0	0	0	0	0	0	0	0	1	0	0	0	0	0	0	0	0
OTU12080	Bacteria	Actinobacteria	Actinobacteria	Actinomycetales	Unclassified	Unclassified	Unclassified	0	0	0	0	0	0	0	0	0	0	0	0	0	0	0	0	0	0	0	0	0	0	0	0	0	0	0	0	0	0	0	0	0	0	0	0	0	0	0	0	0	0
OTU12086	Bacteria	Proteobacteria	Epsilonproteobacteria	Campylobacterales	Campylobacteraceae	Campylobacter	Campylobacter_ureolyticus	0	0	0	0	0	0	0	0	0	0	0	0	0	0	0	1	3	0	0	0	1	0	0	0	0	0	0	1	0	0	0	0	0	0	0	2	0	0	0	0	0	0
OTU12148	Bacteria	Actinobacteria	Actinobacteria	Actinomycetales	Corynebacteriaceae	Corynebacterium	Unclassified	0	0	0	0	0	0	0	0	0	0	0	0	0	0	0	0	0	0	0	0	0	0	0	0	0	0	0	0	0	0	0	0	0	0	0	0	0	0	0	0	0	1
OTU12156	Bacteria	Actinobacteria	Actinobacteria	Actinomycetales	Corynebacteriaceae	Corynebacterium	Unclassified	0	0	0	0	0	0	0	0	0	0	0	0	0	0	0	0	0	0	0	0	0	0	0	2	1	0	0	0	0	0	0	0	0	0	1	0	0	0	0	0	0	0
OTU12200	Bacteria	Firmicutes	Clostridia	Clostridiales	[Tissierellaceae]	Anaerococcus	Unclassified	0	11	0	0	14	13	5	15	0	2	72	41	1	0	0	2	27	0	55	0	27	8	39	4	33	0	0	27	0	2	14	2	6	8	69	144	4	4	85	6	0	2
OTU12217	Unclassified	Unclassified	Unclassified	Unclassified	Unclassified	Unclassified	Unclassified	0	0	0	0	0	0	0	0	0	0	0	0	0	0	0	1	0	0	0	0	0	0	0	0	0	0	0	0	0	0	0	0	0	0	0	0	1	0	0	0	0	0
OTU12229	Bacteria	Firmicutes	Clostridia	Clostridiales	[Tissierellaceae]	WAL_1855D	Unclassified	0	2	0	0	0	0	2	0	0	0	0	0	0	0	0	0	1	0	1	0	0	0	0	0	0	0	0	0	0	0	0	0	0	0	0	0	0	0	2	0	0	0
OTU12247	Bacteria	Proteobacteria	Epsilonproteobacteria	Campylobacterales	Campylobacteraceae	Campylobacter	Unclassified	0	0	0	0	2	0	0	0	0	0	1	2	0	0	0	0	12	1	3	0	2	2	4	6	0	0	0	11	0	0	0	0	0	0	0	7	0	0	9	1	0	0
OTU12262	Bacteria	Proteobacteria	Epsilonproteobacteria	Campylobacterales	Campylobacteraceae	Campylobacter	Campylobacter_ureolyticus	0	0	0	0	1	0	0	0	0	0	0	1	0	0	0	3	10	0	0	0	1	1	0	1	0	0	0	4	0	0	0	0	0	1	0	3	0	0	3	0	0	0
OTU12322	Bacteria	Bacteroidetes	Bacteroidia	Bacteroidales	Prevotellaceae	Prevotella	Unclassified	0	0	0	0	0	0	0	0	0	0	0	0	0	0	0	0	0	0	0	0	0	0	0	0	0	0	0	1	0	0	0	0	0	0	0	0	0	0	0	0	0	0
OTU12330	Unclassified	Unclassified	Unclassified	Unclassified	Unclassified	Unclassified	Unclassified	0	0	0	0	0	0	0	0	0	0	0	2	0	0	0	0	1	0	0	1	0	0	1	0	0	0	0	0	0	0	0	1	2	0	0	0	0	0	0	0	0	0
OTU12342	Bacteria	Firmicutes	Bacilli	Lactobacillales	Lactobacillaceae	Lactobacillus	Unclassified	0	0	0	0	0	1	0	0	0	0	0	0	0	0	0	0	0	0	0	0	0	0	0	0	0	0	0	0	0	0	0	0	0	0	0	0	0	0	0	0	0	0
OTU12359	Bacteria	Bacteroidetes	Bacteroidia	Bacteroidales	Porphyromonadaceae	Parabacteroides	Unclassified	0	0	0	0	0	0	0	1	4	0	0	0	0	0	0	0	0	0	0	0	0	0	0	0	0	0	0	0	0	0	0	0	0	0	0	0	0	0	0	0	0	0
OTU12372	Unclassified	Unclassified	Unclassified	Unclassified	Unclassified	Unclassified	Unclassified	0	0	0	0	0	0	0	0	0	0	0	0	0	0	0	0	0	0	0	0	0	0	0	0	0	0	0	0	0	0	0	0	0	0	0	0	0	0	0	0	0	0
OTU12388	Bacteria	Proteobacteria	Gammaproteobacteria	Unclassified	Unclassified	Unclassified	Unclassified	0	0	0	0	0	0	0	0	0	0	0	0	0	0	0	0	0	0	0	0	0	1	0	0	0	0	0	0	0	0	0	0	0	0	0	0	0	0	0	0	0	0
OTU12403	Bacteria	Firmicutes	Bacilli	Lactobacillales	Unclassified	Unclassified	Unclassified	0	1	0	8	0	0	0	0	0	6	0	0	0	0	0	0	0	0	0	0	0	0	0	0	0	0	0	0	0	0	0	0	0	0	0	0	0	0	0	0	0	0
OTU12406	Bacteria	Firmicutes	Bacilli	Lactobacillales	Enterococcaceae	Unclassified	Unclassified	2	57	1	229	0	1	0	13	109	119	3	0	0	1	0	0	0	0	0	0	0	2	2	0	0	0	0	0	0	0	1	0	0	1	3	0	0	0	0	0	0	0
OTU12459	Unclassified	Unclassified	Unclassified	Unclassified	Unclassified	Unclassified	Unclassified	0	0	0	0	0	0	0	0	0	0	0	0	0	0	0	0	0	0	0	0	0	0	0	0	0	0	0	0	0	0	0	0	0	0	0	0	0	0	0	0	0	0
OTU12493	Unclassified	Unclassified	Unclassified	Unclassified	Unclassified	Unclassified	Unclassified	0	0	0	0	0	0	0	0	0	0	0	0	0	0	0	0	0	0	0	0	0	0	0	0	0	0	0	0	0	0	0	0	0	0	0	0	0	0	0	0	0	0
OTU12524	Bacteria	Proteobacteria	Alphaproteobacteria	Rhizobiales	Brucellaceae	Ochrobactrum	Unclassified	0	0	0	0	0	0	0	0	0	0	0	0	0	0	0	0	0	0	0	0	0	1	0	0	0	0	0	0	0	0	0	0	0	0	0	0	0	0	0	0	0	0
OTU12531	Bacteria	Proteobacteria	Alphaproteobacteria	Rhodobacterales	Rhodobacteraceae	Unclassified	Unclassified	0	0	0	0	0	0	0	0	0	0	0	0	0	0	0	0	0	0	0	0	0	4	0	0	0	0	0	0	0	0	0	0	0	0	1	0	0	0	0	0	0	0
OTU12633	Bacteria	Bacteroidetes	Bacteroidia	Bacteroidales	Prevotellaceae	Prevotella	Unclassified	0	0	0	0	1	0	0	0	0	0	0	1	0	3	0	0	0	0	0	0	0	0	0	0	0	0	0	0	0	0	0	0	3	1	0	3	0	0	0	0	0	0
OTU12641	Bacteria	Actinobacteria	Actinobacteria	Actinomycetales	Corynebacteriaceae	Corynebacterium	Unclassified	0	3	0	0	0	55	1	2	92	4	37	0	0	0	0	8	0	1	0	0	0	0	0	34	83	0	0	9	0	12	0	1	0	0	163	0	21	0	1	0	0	1
OTU12650	Unclassified	Unclassified	Unclassified	Unclassified	Unclassified	Unclassified	Unclassified	0	0	0	0	0	0	0	0	0	0	0	0	0	0	0	0	0	0	0	0	0	0	0	0	0	0	0	0	0	0	0	0	0	0	0	0	0	0	0	0	0	0
OTU12659	Unclassified	Unclassified	Unclassified	Unclassified	Unclassified	Unclassified	Unclassified	0	0	0	0	0	0	0	0	0	0	0	0	0	0	0	0	0	0	0	0	0	0	0	0	0	0	0	0	0	0	0	0	0	0	0	0	0	0	0	0	0	0
OTU12731	Bacteria	Unclassified	Unclassified	Unclassified	Unclassified	Unclassified	Unclassified	0	0	0	0	0	0	0	0	0	0	0	0	0	0	0	0	0	0	0	0	0	0	0	0	0	0	0	0	0	0	0	0	0	0	0	1	0	0	0	0	0	0
OTU12754	Bacteria	Firmicutes	Unclassified	Unclassified	Unclassified	Unclassified	Unclassified	0	1	0	0	0	0	0	0	0	0	0	0	0	0	0	0	1	0	0	0	0	0	0	0	0	0	0	0	0	0	0	0	0	0	0	0	0	0	0	0	0	0
OTU12783	Unclassified	Unclassified	Unclassified	Unclassified	Unclassified	Unclassified	Unclassified	0	0	0	0	0	0	0	0	0	0	0	0	0	0	0	0	0	0	0	0	0	0	0	0	0	0	0	0	0	0	0	0	0	0	0	0	0	0	0	0	0	0
OTU12792	Bacteria	Proteobacteria	Alphaproteobacteria	Rhodobacterales	Rhodobacteraceae	Unclassified	Unclassified	0	0	0	0	0	0	0	0	0	0	0	0	0	0	0	0	0	0	0	0	0	1	0	0	0	0	0	0	0	0	0	0	0	0	0	0	0	0	0	0	0	0
OTU12808	Bacteria	Bacteroidetes	Bacteroidia	Bacteroidales	Prevotellaceae	Prevotella	Unclassified	0	0	0	0	1	0	0	0	0	0	0	0	1	0	0	0	0	0	0	0	0	0	0	0	0	0	0	1	0	0	0	0	0	0	0	0	0	0	0	0	0	0
OTU12813	Bacteria	Bacteroidetes	Bacteroidia	Bacteroidales	Unclassified	Unclassified	Unclassified	0	0	0	0	0	0	0	0	0	0	0	0	0	0	0	0	0	0	0	0	0	0	0	0	0	0	0	0	0	0	0	0	0	0	0	0	0	0	0	0	0	0
OTU12823	Bacteria	Proteobacteria	Betaproteobacteria	Burkholderiales	Comamonadaceae	Unclassified	Unclassified	0	0	0	0	0	0	0	0	0	0	0	0	0	0	0	0	0	0	0	0	0	0	0	0	0	0	0	0	0	0	0	0	0	0	0	0	0	0	0	0	0	0
OTU12841	Bacteria	Unclassified	Unclassified	Unclassified	Unclassified	Unclassified	Unclassified	0	0	0	0	0	0	0	0	0	0	0	0	0	0	0	0	0	0	0	0	0	0	0	0	0	0	0	0	0	0	0	0	0	0	0	0	0	0	0	0	0	0
OTU12852	Bacteria	Fusobacteria	Fusobacteriia	Fusobacteriales	Leptotrichiaceae	Sneathia	Unclassified	10	3	15	0	0	0	0	1	0	0	0	0	24	61	59	0	0	0	0	1	0	0	17	0	0	0	0	0	0	0	0	35	0	0	0	0	6	0	0	0	15	1
OTU12884	Unclassified	Unclassified	Unclassified	Unclassified	Unclassified	Unclassified	Unclassified	0	0	0	0	0	0	0	0	0	0	0	0	0	0	0	0	0	0	0	0	0	0	0	0	0	0	0	0	0	0	0	0	0	0	0	0	0	0	0	0	0	0
OTU12922	Unclassified	Unclassified	Unclassified	Unclassified	Unclassified	Unclassified	Unclassified	0	0	0	0	0	0	0	0	0	0	0	1	0	0	0	0	0	0	0	0	0	0	0	0	0	0	0	0	0	0	0	0	0	0	0	0	0	0	0	0	0	0
OTU12946	Bacteria	Proteobacteria	Betaproteobacteria	Burkholderiales	Comamonadaceae	Unclassified	Unclassified	0	0	0	0	0	0	0	0	0	0	0	0	0	0	0	0	0	0	0	0	0	1	0	0	0	0	0	0	0	0	0	0	0	0	0	0	0	0	0	0	0	0
OTU13004	Unclassified	Unclassified	Unclassified	Unclassified	Unclassified	Unclassified	Unclassified	0	0	0	0	0	0	0	0	0	0	0	0	0	0	0	0	0	0	0	0	0	0	0	0	0	0	0	0	0	0	0	0	0	0	0	0	0	0	0	0	0	0
OTU13006	Bacteria	Firmicutes	Clostridia	Clostridiales	[Tissierellaceae]	Finegoldia	Unclassified	0	0	0	0	0	0	0	0	2	1	1	1	0	0	0	4	0	1	0	0	2	0	1	0	3	0	0	0	0	0	1	0	0	0	1	1	2	0	0	0	0	0
OTU13053	Bacteria	Firmicutes	Clostridia	Clostridiales	Veillonellaceae	Veillonella	Unclassified	0	0	0	0	0	0	0	0	0	0	0	0	0	0	0	0	0	0	0	0	0	0	0	0	0	0	0	0	0	0	0	0	0	0	0	0	0	0	0	0	0	0
OTU13131	Bacteria	Proteobacteria	Alphaproteobacteria	Rhizobiales	Brucellaceae	Ochrobactrum	Unclassified	0	0	0	0	0	0	0	0	0	0	0	0	0	0	0	0	0	0	0	0	0	0	0	0	0	0	0	0	0	0	0	0	0	0	0	0	0	0	0	0	0	0
OTU13155	Bacteria	Tenericutes	Mollicutes	Mycoplasmatales	Mycoplasmataceae	Ureaplasma	Unclassified	0	0	0	0	0	0	0	0	0	0	1	0	0	0	0	0	0	0	0	0	0	0	0	0	1	0	0	0	0	0	0	0	0	0	0	0	0	0	0	0	0	0
OTU13205	Bacteria	Actinobacteria	Actinobacteria	Actinomycetales	Corynebacteriaceae	Corynebacterium	Unclassified	0	0	0	0	0	0	0	0	0	0	0	0	0	0	0	0	0	0	0	0	0	0	0	0	0	0	0	0	0	0	0	0	0	0	0	0	0	0	0	0	0	0
OTU13254	Bacteria	Unclassified	Unclassified	Unclassified	Unclassified	Unclassified	Unclassified	0	0	0	0	0	0	0	0	0	0	0	0	0	0	0	0	0	0	0	0	0	0	0	0	0	0	0	0	0	0	0	0	0	0	0	0	0	1	0	0	0	0
OTU13304	Unclassified	Unclassified	Unclassified	Unclassified	Unclassified	Unclassified	Unclassified	0	0	0	0	0	0	0	0	0	0	0	0	0	0	0	0	0	0	0	0	0	0	0	0	0	0	0	0	0	0	0	0	0	0	0	0	0	0	0	0	0	0
OTU13363	Bacteria	Firmicutes	Clostridia	Clostridiales	Veillonellaceae	Veillonella	Unclassified	0	0	0	0	0	0	2	0	0	0	0	0	0	0	0	0	0	0	0	0	0	0	0	0	0	0	0	0	0	0	0	0	0	0	0	0	0	0	0	0	0	0
OTU13424	Bacteria	Firmicutes	Clostridia	Clostridiales	Veillonellaceae	Veillonella	Unclassified	0	0	0	0	0	0	9	1	0	0	1	0	0	0	0	0	0	0	0	0	0	0	0	0	0	0	0	0	0	0	0	0	0	0	0	0	0	0	0	0	0	0
OTU13447	Bacteria	Bacteroidetes	Bacteroidia	Bacteroidales	Prevotellaceae	Prevotella	Unclassified	0	0	0	0	0	0	0	0	0	0	1	0	0	1	0	0	0	0	0	0	0	0	0	0	0	0	0	0	0	0	0	0	0	0	0	0	0	0	0	0	0	0
OTU13570	Bacteria	Bacteroidetes	Bacteroidia	Bacteroidales	Prevotellaceae	Prevotella	Unclassified	49	9	44	2	10	2	6	5	0	0	0	15	35	0	4	2	0	1	8	0	5	13	8	24	2	0	0	13	0	0	4	1	28	4	1	0	0	0	35	3	63	2
OTU13604	Unclassified	Unclassified	Unclassified	Unclassified	Unclassified	Unclassified	Unclassified	0	1	0	0	0	0	0	0	0	0	0	0	0	0	0	0	0	0	0	0	0	0	0	0	0	0	0	0	0	0	0	0	0	0	0	1	0	0	0	0	0	0
OTU13639	Bacteria	Proteobacteria	Gammaproteobacteria	Enterobacteriales	Enterobacteriaceae	Unclassified	Unclassified	0	0	0	0	0	0	0	0	0	0	0	0	0	0	0	0	0	0	0	0	0	4	0	0	0	0	0	0	0	0	0	0	0	0	0	0	0	0	0	0	0	0
OTU13660	Bacteria	Unclassified	Unclassified	Unclassified	Unclassified	Unclassified	Unclassified	0	0	0	0	0	0	0	0	0	0	0	0	0	0	0	0	0	0	0	0	0	0	0	0	0	0	0	0	0	0	0	0	0	2	0	0	0	0	0	0	0	0
OTU13698	Bacteria	Proteobacteria	Gammaproteobacteria	Pseudomonadales	Pseudomonadaceae	Pseudomonas	Unclassified	0	0	0	0	0	0	0	0	0	0	0	0	0	1	0	0	0	0	0	0	0	2	0	0	0	0	0	0	0	0	0	0	0	0	0	0	0	0	0	0	0	0
OTU13699	Bacteria	Proteobacteria	Gammaproteobacteria	Pseudomonadales	Pseudomonadaceae	Unclassified	Unclassified	0	0	0	0	0	0	0	0	0	0	0	0	0	0	0	0	0	0	0	0	0	1	0	0	0	0	0	0	0	0	0	0	0	0	0	0	0	0	0	0	0	0
OTU13739	Bacteria	Firmicutes	Clostridia	Clostridiales	[Tissierellaceae]	Finegoldia	Unclassified	0	0	0	0	0	0	0	0	1	0	0	0	0	0	0	0	0	0	0	0	0	1	0	0	0	0	0	0	0	0	0	0	0	0	0	0	0	0	0	0	0	0
OTU13803	Bacteria	Bacteroidetes	Bacteroidia	Bacteroidales	Unclassified	Unclassified	Unclassified	0	0	0	0	0	0	0	0	0	0	0	0	0	0	0	0	0	0	0	0	0	0	0	0	0	0	0	0	0	0	0	0	0	0	0	0	0	0	0	0	0	0
OTU13991	Unclassified	Unclassified	Unclassified	Unclassified	Unclassified	Unclassified	Unclassified	0	0	0	0	0	0	0	0	0	0	0	0	0	0	0	0	0	0	0	0	0	4	0	0	0	0	0	0	0	0	0	0	0	0	0	0	0	0	0	0	0	0
OTU14230	Unclassified	Unclassified	Unclassified	Unclassified	Unclassified	Unclassified	Unclassified	0	0	0	0	0	0	0	0	0	0	0	0	0	0	0	0	0	0	0	0	0	0	0	0	0	0	0	0	0	0	0	0	0	0	0	0	0	0	0	0	0	0
OTU14234	Unclassified	Unclassified	Unclassified	Unclassified	Unclassified	Unclassified	Unclassified	0	0	0	0	0	0	0	0	0	0	0	0	0	0	0	0	0	0	0	0	0	0	0	0	0	0	0	0	0	0	0	0	0	0	0	0	0	0	0	0	0	0
OTU14241	Bacteria	Bacteroidetes	Bacteroidia	Bacteroidales	Prevotellaceae	Prevotella	Unclassified	0	0	0	0	0	0	0	0	0	0	0	0	0	0	0	0	0	0	0	0	0	0	0	0	0	0	0	0	0	0	0	0	0	0	0	0	0	0	0	0	0	0
OTU14261	Bacteria	Bacteroidetes	Bacteroidia	Bacteroidales	Prevotellaceae	Prevotella	Unclassified	0	0	0	0	0	0	0	0	0	0	0	0	0	0	15	0	0	0	0	0	0	0	1	2	0	0	0	0	0	0	0	0	0	0	0	0	0	0	0	0	0	0
OTU14338	Bacteria	Proteobacteria	Gammaproteobacteria	Enterobacteriales	Enterobacteriaceae	Unclassified	Unclassified	0	0	0	0	0	0	0	0	0	0	0	0	0	0	0	0	0	0	0	0	0	0	0	0	0	0	0	0	0	0	0	0	0	0	0	0	0	0	0	0	0	0
OTU14395	Bacteria	Firmicutes	Clostridia	Clostridiales	[Tissierellaceae]	Peptoniphilus	Unclassified	0	0	0	0	0	0	0	0	0	0	0	0	0	0	0	0	0	0	0	0	0	0	0	0	0	0	0	0	0	0	0	0	0	0	0	0	0	0	0	0	0	0
OTU14432	Bacteria	Actinobacteria	Actinobacteria	Actinomycetales	Dietziaceae	Dietzia	Unclassified	0	0	0	0	0	0	0	0	0	0	0	0	0	0	0	0	0	0	0	0	0	0	0	0	0	0	0	0	0	0	0	0	0	0	3	0	0	0	0	0	0	0
OTU14436	Bacteria	Unclassified	Unclassified	Unclassified	Unclassified	Unclassified	Unclassified	0	0	0	0	0	0	0	0	0	0	0	0	0	0	0	0	0	0	0	0	0	0	0	0	0	0	0	0	0	0	0	0	0	0	0	0	0	0	0	0	0	0
OTU14451	Unclassified	Unclassified	Unclassified	Unclassified	Unclassified	Unclassified	Unclassified	0	0	0	0	1	1	0	2	0	0	0	0	0	0	0	0	0	0	0	0	0	1	1	2	0	0	0	0	0	0	0	1	1	0	0	0	0	0	2	0	0	0
OTU14457	Unclassified	Unclassified	Unclassified	Unclassified	Unclassified	Unclassified	Unclassified	0	0	0	0	0	0	0	0	0	0	0	0	0	0	0	0	0	0	0	0	0	0	0	0	0	0	0	0	0	0	0	0	0	0	0	0	0	0	0	0	0	0
OTU14470	Bacteria	Firmicutes	Bacilli	Lactobacillales	Unclassified	Unclassified	Unclassified	0	0	0	0	0	0	0	0	0	0	0	0	0	0	0	0	0	0	0	0	0	0	0	0	0	0	0	0	0	0	0	0	0	0	0	0	0	0	0	0	0	0
OTU14472	Unclassified	Unclassified	Unclassified	Unclassified	Unclassified	Unclassified	Unclassified	0	0	0	1	0	0	0	0	0	1	0	0	0	0	0	0	0	0	0	0	1	0	0	0	0	0	0	0	0	0	0	0	0	0	0	0	0	0	0	0	0	0
OTU14487	Unclassified	Unclassified	Unclassified	Unclassified	Unclassified	Unclassified	Unclassified	0	0	0	0	0	0	0	0	0	0	0	0	0	0	0	0	0	0	0	0	0	2	0	0	0	0	0	0	0	0	0	0	0	0	0	0	0	0	0	0	0	0
OTU14573	Bacteria	Proteobacteria	Gammaproteobacteria	Pseudomonadales	Moraxellaceae	Acinetobacter	Unclassified	0	0	0	0	0	0	0	0	0	0	0	0	0	0	0	0	0	0	0	0	0	0	0	0	0	0	0	0	0	0	0	0	0	0	0	0	0	0	0	0	0	0
OTU14597	Bacteria	Proteobacteria	Gammaproteobacteria	Enterobacteriales	Enterobacteriaceae	Unclassified	Unclassified	0	0	0	0	0	0	0	0	0	0	0	0	0	0	0	0	0	0	0	0	0	0	0	0	0	0	0	2	0	0	0	0	0	0	0	0	0	0	0	0	0	0
OTU14605	Bacteria	Proteobacteria	Gammaproteobacteria	Pseudomonadales	Moraxellaceae	Acinetobacter	Unclassified	0	0	0	0	0	0	0	0	0	0	0	0	0	0	0	0	0	0	0	0	0	3	0	0	0	0	0	0	0	0	0	0	0	0	0	0	0	0	0	0	0	0
OTU14619	Unclassified	Unclassified	Unclassified	Unclassified	Unclassified	Unclassified	Unclassified	0	0	0	0	0	0	0	0	0	0	0	0	0	0	0	0	0	0	0	0	0	0	0	0	0	0	0	0	0	0	0	0	0	0	0	0	0	0	1	0	0	0
OTU14648	Unclassified	Unclassified	Unclassified	Unclassified	Unclassified	Unclassified	Unclassified	0	0	0	0	0	0	0	0	0	0	0	0	0	0	0	0	0	0	0	0	0	0	0	0	0	0	0	0	0	0	0	0	0	0	0	0	0	0	0	0	0	0
OTU14681	Bacteria	Actinobacteria	Actinobacteria	Bifidobacteriales	Bifidobacteriaceae	Gardnerella	Unclassified	0	0	0	0	0	0	0	0	0	0	0	0	0	0	0	0	0	0	0	0	0	0	0	0	0	0	0	0	0	0	0	0	0	0	0	0	0	1	0	0	0	0
OTU14795	Bacteria	Firmicutes	Bacilli	Bacillales	Staphylococcaceae	Staphylococcus	Unclassified	0	0	0	0	0	0	0	0	0	0	0	0	0	0	0	0	0	0	0	0	0	0	0	0	0	0	0	0	0	0	0	0	0	1	0	0	0	0	0	0	0	0
OTU14880	Unclassified	Unclassified	Unclassified	Unclassified	Unclassified	Unclassified	Unclassified	0	0	0	0	0	0	0	0	0	0	0	1	0	0	0	0	0	0	0	0	0	0	0	0	0	0	0	0	0	0	0	0	0	0	0	0	0	0	0	0	0	0
OTU14886	Unclassified	Unclassified	Unclassified	Unclassified	Unclassified	Unclassified	Unclassified	0	0	0	0	0	0	0	0	0	0	0	0	0	0	0	0	0	0	0	0	0	0	0	0	0	0	0	0	0	0	0	0	1	0	0	0	0	0	0	0	0	0
OTU14887	Bacteria	Tenericutes	Mollicutes	Mycoplasmatales	Mycoplasmataceae	Ureaplasma	Unclassified	0	0	0	0	0	0	0	0	0	0	1	0	0	0	0	0	0	0	0	0	0	0	0	0	0	0	1	0	0	0	0	0	0	0	0	0	1	0	0	0	0	0
OTU14895	Unclassified	Unclassified	Unclassified	Unclassified	Unclassified	Unclassified	Unclassified	0	0	0	0	0	0	0	0	0	0	0	0	0	0	1	0	0	0	0	0	0	0	1	0	0	0	0	0	0	0	0	0	0	0	0	0	0	0	2	0	0	0
OTU14945	Bacteria	Actinobacteria	Actinobacteria	Actinomycetales	Corynebacteriaceae	Corynebacterium	Unclassified	0	0	0	1	0	7	0	2	3	41	0	0	0	0	0	0	0	0	0	0	0	3	0	11	1	0	0	0	0	0	0	0	0	1	0	0	4	0	0	0	0	3
OTU14962	Bacteria	Firmicutes	Bacilli	Bacillales	Staphylococcaceae	Staphylococcus	Unclassified	0	0	0	1	0	0	0	0	6	2	0	0	0	0	0	0	0	0	0	0	0	0	0	2	0	1	0	0	0	0	0	0	0	8	5	0	0	0	0	0	0	0
OTU14979	Bacteria	Actinobacteria	Actinobacteria	Actinomycetales	Corynebacteriaceae	Corynebacterium	Unclassified	0	0	0	0	0	0	0	0	0	0	0	0	0	0	0	0	0	0	0	0	0	0	0	0	0	0	0	0	0	0	0	0	0	0	0	0	0	0	0	0	0	0
OTU14981	Unclassified	Unclassified	Unclassified	Unclassified	Unclassified	Unclassified	Unclassified	0	0	0	0	0	0	0	0	0	0	0	0	0	0	0	0	0	0	0	0	0	0	0	0	0	0	0	0	0	0	0	0	0	0	0	0	0	0	0	0	0	0
OTU14986	Bacteria	Firmicutes	Bacilli	Bacillales	Staphylococcaceae	Staphylococcus	Unclassified	0	0	0	0	0	0	0	0	0	0	0	0	0	0	0	0	0	0	0	0	0	0	0	0	0	0	0	0	0	0	0	0	0	0	0	0	0	0	0	0	0	0
OTU14989	Bacteria	Firmicutes	Clostridia	Clostridiales	[Tissierellaceae]	Finegoldia	Unclassified	0	0	0	0	0	0	0	0	0	0	0	0	0	0	0	0	0	0	0	0	0	0	0	0	0	0	0	0	0	0	0	0	0	0	0	0	0	0	0	0	0	0
OTU15007	Bacteria	Actinobacteria	Actinobacteria	Actinomycetales	Unclassified	Unclassified	Unclassified	0	0	0	0	0	0	0	0	0	0	0	0	0	0	0	0	0	0	0	0	0	0	0	0	0	0	0	0	0	0	0	0	0	0	0	0	0	0	0	0	0	0
OTU15020	Bacteria	Actinobacteria	Actinobacteria	Actinomycetales	Corynebacteriaceae	Corynebacterium	Unclassified	0	0	0	0	0	0	0	0	0	0	0	0	0	0	0	0	0	0	0	0	0	0	0	0	0	0	0	0	0	0	0	0	0	0	0	0	0	0	0	0	0	0
OTU15029	Bacteria	Firmicutes	Clostridia	Clostridiales	[Tissierellaceae]	Finegoldia	Unclassified	0	1	0	0	1	1	0	3	36	5	5	8	0	0	0	10	0	1	0	0	2	13	1	5	8	0	2	3	0	0	1	0	3	3	22	2	14	0	0	4	0	0
OTU15074	Unclassified	Unclassified	Unclassified	Unclassified	Unclassified	Unclassified	Unclassified	0	0	0	0	0	0	0	0	0	0	0	0	0	0	0	0	0	0	0	0	0	0	0	0	0	0	0	0	0	0	0	0	0	0	0	0	0	0	0	0	0	0
OTU15156	Unclassified	Unclassified	Unclassified	Unclassified	Unclassified	Unclassified	Unclassified	0	0	0	0	0	0	0	0	0	0	0	1	0	0	0	0	0	0	0	0	0	0	0	0	0	0	0	0	0	0	0	0	0	0	0	1	0	0	0	0	0	0
OTU15172	Bacteria	Unclassified	Unclassified	Unclassified	Unclassified	Unclassified	Unclassified	0	0	0	0	0	1	0	1	6	1	0	0	0	0	0	0	0	0	1	0	0	1	0	10	0	0	0	0	1	0	0	0	0	7	6	0	1	0	0	0	0	0
OTU15275	Bacteria	Firmicutes	Bacilli	Bacillales	Staphylococcaceae	Staphylococcus	Unclassified	0	9	0	0	0	8	0	9	41	29	0	0	0	0	0	0	1	0	1	0	0	17	0	30	0	0	0	0	0	2	0	0	0	88	22	0	1	0	0	0	0	0
OTU15282	Bacteria	Actinobacteria	Actinobacteria	Actinomycetales	Corynebacteriaceae	Corynebacterium	Unclassified	0	0	0	0	0	0	0	0	0	0	0	0	0	0	0	0	0	0	0	0	0	0	0	0	0	0	0	0	0	0	0	0	0	0	0	0	0	0	0	0	0	0
OTU15307	Unclassified	Unclassified	Unclassified	Unclassified	Unclassified	Unclassified	Unclassified	0	0	0	0	0	0	0	0	0	0	0	0	0	0	0	0	0	0	0	0	0	0	0	0	0	0	0	0	0	0	0	0	0	0	0	0	0	0	0	0	0	0
OTU15510	Unclassified	Unclassified	Unclassified	Unclassified	Unclassified	Unclassified	Unclassified	0	2	0	0	0	0	0	0	0	0	1	0	0	0	0	0	0	0	0	0	0	0	0	0	1	0	0	0	0	7	0	0	0	0	0	0	0	0	0	0	0	0
OTU15511	Bacteria	Firmicutes	Bacilli	Lactobacillales	Streptococcaceae	Streptococcus	Unclassified	0	28	0	0	0	0	0	0	0	0	17	0	0	0	0	0	0	1	0	0	0	0	0	3	12	0	0	0	0	30	0	0	0	0	0	1	0	0	0	0	0	0
OTU15533	Bacteria	Firmicutes	Clostridia	Clostridiales	[Tissierellaceae]	Anaerococcus	Unclassified	0	0	0	0	0	0	0	0	0	0	1	0	0	0	0	0	0	0	0	0	0	0	0	0	0	0	0	1	0	0	0	0	0	0	0	2	0	0	0	0	0	0
OTU15534	Unclassified	Unclassified	Unclassified	Unclassified	Unclassified	Unclassified	Unclassified	0	0	0	0	0	0	0	0	0	0	0	1	0	0	0	0	0	0	0	0	0	0	0	0	0	0	0	0	0	0	0	0	0	0	0	0	0	0	0	0	0	0
OTU15538	Bacteria	Firmicutes	Unclassified	Unclassified	Unclassified	Unclassified	Unclassified	0	0	0	0	0	0	0	0	0	0	0	0	0	0	0	0	0	0	0	0	0	0	0	0	0	0	0	0	0	0	0	0	0	0	0	0	0	0	0	0	0	0
OTU15553	Unclassified	Unclassified	Unclassified	Unclassified	Unclassified	Unclassified	Unclassified	0	0	0	0	0	0	0	0	1	0	0	0	0	0	0	0	0	0	0	0	0	0	0	0	0	0	0	0	0	0	0	0	0	0	0	0	0	0	0	0	0	0
OTU15556	Bacteria	Bacteroidetes	Bacteroidia	Bacteroidales	Prevotellaceae	Prevotella	Unclassified	0	0	0	0	0	0	0	0	0	0	0	0	0	0	0	0	0	0	0	0	0	0	1	0	0	0	0	0	0	0	0	0	0	0	0	1	0	0	0	0	0	0
OTU15691	Bacteria	Firmicutes	Bacilli	Bacillales	Staphylococcaceae	Staphylococcus	Unclassified	0	2	0	0	0	4	0	3	32	23	0	0	0	0	0	0	0	0	1	0	0	16	0	25	0	0	0	0	0	0	0	0	0	86	12	0	2	0	0	0	0	0
OTU15783	Bacteria	Firmicutes	Bacilli	Bacillales	Staphylococcaceae	Staphylococcus	Unclassified	0	0	0	0	0	0	0	0	0	0	0	0	0	0	0	0	0	0	0	0	0	0	0	0	0	0	0	0	0	0	0	0	0	0	0	0	0	0	0	0	0	0
OTU15847	Bacteria	Tenericutes	Mollicutes	Mycoplasmatales	Mycoplasmataceae	Ureaplasma	Unclassified	0	0	0	0	0	0	0	0	0	0	0	0	0	0	0	0	0	0	0	0	0	0	1	0	0	0	0	0	0	0	0	0	0	0	0	0	0	0	0	0	0	0
OTU15851	Bacteria	Tenericutes	Mollicutes	Mycoplasmatales	Mycoplasmataceae	Ureaplasma	Unclassified	0	0	0	0	0	1	0	0	0	0	0	0	0	0	0	0	0	0	0	0	0	0	1	0	0	0	0	0	0	0	0	0	0	0	0	0	0	0	0	0	0	0
OTU15860	Bacteria	Firmicutes	Clostridia	Clostridiales	[Tissierellaceae]	Anaerococcus	Unclassified	0	0	0	0	0	0	0	0	0	0	0	0	0	0	0	0	0	0	0	0	0	0	0	0	0	0	0	0	0	0	0	0	0	0	0	0	0	0	0	0	0	0
OTU15879	Bacteria	Tenericutes	Mollicutes	Mycoplasmatales	Mycoplasmataceae	Ureaplasma	Unclassified	0	0	0	0	0	0	0	0	0	0	0	0	0	0	0	0	0	0	0	0	0	0	0	0	0	0	0	0	0	0	0	0	0	0	0	0	0	0	0	0	0	0
OTU15881	Unclassified	Unclassified	Unclassified	Unclassified	Unclassified	Unclassified	Unclassified	0	0	0	0	0	0	0	0	0	0	0	0	0	0	0	0	0	0	0	0	0	0	0	0	0	0	0	0	0	0	0	0	0	0	0	0	0	0	0	0	0	0
OTU15904	Bacteria	Tenericutes	Mollicutes	Mycoplasmatales	Mycoplasmataceae	Ureaplasma	Unclassified	0	0	0	0	1	0	0	0	0	0	3	1	0	0	0	0	0	0	0	0	0	0	0	0	2	0	0	0	0	1	0	0	1	0	0	0	0	1	0	0	0	0
OTU16012	Bacteria	Bacteroidetes	Bacteroidia	Bacteroidales	Prevotellaceae	Prevotella	Unclassified	0	0	0	0	0	0	0	0	0	0	0	0	0	0	0	0	0	0	0	0	0	0	0	0	0	0	0	0	0	0	0	0	0	0	0	0	0	0	0	0	0	0
OTU16043	Bacteria	Unclassified	Unclassified	Unclassified	Unclassified	Unclassified	Unclassified	0	0	0	0	0	0	0	0	0	0	0	0	0	0	0	0	0	0	0	0	0	0	0	0	0	0	0	0	0	0	0	0	0	0	0	0	0	0	0	0	0	0
OTU16069	Bacteria	Firmicutes	Clostridia	Clostridiales	[Tissierellaceae]	Finegoldia	Unclassified	0	0	0	0	0	0	0	0	0	0	0	0	0	0	0	0	0	0	0	0	0	0	0	0	0	0	0	0	0	0	0	0	0	0	0	0	0	0	0	0	0	0
OTU16075	Unclassified	Unclassified	Unclassified	Unclassified	Unclassified	Unclassified	Unclassified	0	0	0	0	0	0	0	0	0	2	0	0	0	0	0	0	0	0	1	0	0	0	0	0	0	1	0	0	0	0	1	0	4	3	1	1	0	0	0	0	0	0
OTU16084	Unclassified	Unclassified	Unclassified	Unclassified	Unclassified	Unclassified	Unclassified	0	0	0	0	0	1	0	0	3	0	1	0	0	0	0	0	0	0	0	0	0	0	0	0	1	0	0	0	0	0	0	0	0	0	1	0	0	0	0	0	0	0
OTU16088	Bacteria	Proteobacteria	Alphaproteobacteria	Sphingomonadales	Sphingomonadaceae	Sphingobium	Unclassified	0	0	0	0	0	0	0	0	0	0	0	0	0	0	0	0	0	0	0	0	0	0	0	0	0	0	0	0	0	0	0	0	0	0	0	0	0	0	0	0	0	0
OTU16095	Bacteria	Bacteroidetes	Bacteroidia	Bacteroidales	Prevotellaceae	Prevotella	Unclassified	0	0	0	0	0	0	0	0	0	0	0	0	0	1	0	0	0	0	0	0	0	0	0	0	0	0	0	0	0	0	0	0	0	0	0	0	0	0	0	0	0	0
OTU16112	Unclassified	Unclassified	Unclassified	Unclassified	Unclassified	Unclassified	Unclassified	0	0	0	0	0	0	0	0	0	0	0	0	0	0	0	0	0	0	0	0	0	0	0	0	0	0	0	0	0	0	0	0	0	0	0	0	0	0	0	0	0	0
OTU16197	Unclassified	Unclassified	Unclassified	Unclassified	Unclassified	Unclassified	Unclassified	0	0	0	0	0	0	0	0	0	0	0	0	0	0	0	0	0	0	0	0	0	0	0	0	0	0	0	1	0	0	0	0	0	0	0	0	0	0	0	0	0	0
OTU16243	Unclassified	Unclassified	Unclassified	Unclassified	Unclassified	Unclassified	Unclassified	0	0	0	0	0	0	0	0	0	1	0	0	0	0	0	0	0	0	0	0	0	0	0	0	0	0	0	0	0	0	0	0	0	0	0	0	0	0	0	0	0	0
OTU16244	Bacteria	Actinobacteria	Actinobacteria	Actinomycetales	Unclassified	Unclassified	Unclassified	0	0	0	0	0	0	0	0	0	0	0	0	0	0	0	0	0	0	0	0	0	0	0	1	0	0	0	0	0	0	0	0	0	0	0	0	0	0	0	0	0	0
OTU16334	Unclassified	Unclassified	Unclassified	Unclassified	Unclassified	Unclassified	Unclassified	0	0	0	0	0	0	0	0	0	0	0	0	0	0	0	0	0	0	0	0	0	0	0	0	0	0	0	0	0	0	0	0	0	0	0	0	0	0	0	0	0	0
OTU16343	Bacteria	Bacteroidetes	Bacteroidia	Bacteroidales	Prevotellaceae	Prevotella	Unclassified	1	1	2	0	0	0	1	0	0	0	0	0	2	0	2	0	0	0	0	0	0	0	0	0	0	0	0	0	0	0	0	3	0	0	0	0	0	0	0	0	2	0
OTU16423	Unclassified	Unclassified	Unclassified	Unclassified	Unclassified	Unclassified	Unclassified	0	0	0	0	0	0	0	0	0	0	0	0	0	0	0	0	0	0	0	0	0	0	1	0	0	0	0	0	0	0	0	0	0	0	0	0	0	0	0	0	0	0
OTU16482	Bacteria	Actinobacteria	Actinobacteria	Actinomycetales	Corynebacteriaceae	Corynebacterium	Unclassified	0	0	0	0	0	0	0	0	0	0	0	0	0	0	0	0	0	0	0	0	0	0	0	0	0	0	0	0	0	0	0	0	0	0	0	0	0	0	0	0	0	0
OTU16495	Bacteria	Bacteroidetes	Flavobacteriia	Flavobacteriales	[Weeksellaceae]	Chryseobacterium	Unclassified	0	0	0	0	0	0	0	0	0	0	0	0	0	0	0	0	0	0	0	0	0	1	0	0	0	0	0	0	0	0	0	0	0	0	4	0	0	0	0	0	0	0
OTU16562	Bacteria	Proteobacteria	Gammaproteobacteria	Unclassified	Unclassified	Unclassified	Unclassified	0	0	0	0	0	0	0	0	0	0	0	0	0	0	0	0	0	0	0	0	0	0	0	0	0	0	0	0	0	0	0	0	0	0	0	0	0	0	0	0	0	0
OTU16595	Bacteria	Proteobacteria	Gammaproteobacteria	Unclassified	Unclassified	Unclassified	Unclassified	0	0	0	0	0	0	0	0	0	0	0	0	0	0	0	0	0	0	0	0	0	4	0	0	0	0	0	0	0	0	0	0	0	0	0	0	0	0	0	0	0	0
OTU16632	Unclassified	Unclassified	Unclassified	Unclassified	Unclassified	Unclassified	Unclassified	0	0	0	0	1	0	0	0	0	0	0	0	0	0	0	0	0	0	0	0	0	0	0	0	0	0	0	0	0	0	0	0	0	0	0	0	0	0	0	0	0	0
OTU16832	Bacteria	Bacteroidetes	Bacteroidia	Bacteroidales	Bacteroidaceae	Bacteroides	Unclassified	0	0	0	0	0	0	0	1	10	3	0	0	0	0	0	0	0	0	0	0	0	0	0	0	0	0	0	0	0	0	0	0	0	0	2	0	0	0	0	0	0	0
OTU16897	Bacteria	Firmicutes	Clostridia	Clostridiales	Lachnospiraceae	Unclassified	Unclassified	0	0	0	0	0	0	0	1	2	0	0	0	0	0	0	0	0	0	0	0	1	0	3	2	0	0	0	0	0	0	0	0	0	0	0	0	0	0	0	0	0	1
OTU16978	Bacteria	Actinobacteria	Actinobacteria	Actinomycetales	Unclassified	Unclassified	Unclassified	0	0	0	0	0	0	0	0	0	0	0	0	0	0	0	0	0	0	0	0	0	0	0	0	0	0	0	0	0	0	0	0	0	0	0	0	0	0	0	0	0	0
OTU17018	Bacteria	Firmicutes	Clostridia	Clostridiales	[Tissierellaceae]	Finegoldia	Unclassified	0	0	0	0	0	0	0	0	0	0	0	0	0	0	0	0	0	0	0	0	0	0	0	0	0	0	0	0	0	0	0	0	0	0	0	0	0	0	0	0	0	0
OTU17034	Bacteria	Bacteroidetes	Bacteroidia	Bacteroidales	Prevotellaceae	Prevotella	Unclassified	0	0	0	0	0	0	0	0	0	0	0	0	0	0	0	0	0	0	0	0	0	0	0	0	0	0	0	0	0	0	0	0	0	0	0	0	0	0	1	0	0	0
OTU17036	Unclassified	Unclassified	Unclassified	Unclassified	Unclassified	Unclassified	Unclassified	0	0	0	0	0	1	0	0	0	0	0	0	0	0	0	0	0	0	0	0	0	0	0	0	2	0	0	0	0	0	0	0	0	0	2	0	0	0	0	0	0	0
OTU17246	Bacteria	Proteobacteria	Gammaproteobacteria	Enterobacteriales	Enterobacteriaceae	Unclassified	Unclassified	0	0	0	0	0	1	0	0	0	0	0	0	0	0	0	0	0	0	0	0	0	7	0	0	0	0	0	0	0	0	0	0	0	157	1	0	5	0	0	0	0	0
OTU17332	Bacteria	Firmicutes	Clostridia	Clostridiales	[Tissierellaceae]	Parvimonas	Unclassified	0	0	0	0	0	0	0	0	0	0	0	0	0	0	0	0	0	0	0	0	0	0	0	0	0	0	0	0	0	0	0	0	0	1	7	0	0	0	0	0	0	0
OTU17357	Unclassified	Unclassified	Unclassified	Unclassified	Unclassified	Unclassified	Unclassified	0	0	0	0	0	0	0	0	0	0	0	0	0	0	0	0	0	0	0	0	0	0	0	0	0	0	0	0	0	0	0	0	0	0	0	0	0	0	0	0	0	0
OTU17365	Bacteria	Firmicutes	Bacilli	Lactobacillales	Unclassified	Unclassified	Unclassified	0	10	0	14	0	0	0	0	25	144	3	0	0	0	0	0	0	0	0	0	0	3	0	0	0	0	0	0	0	0	2	0	0	1	1	0	0	0	0	0	0	0
OTU17393	Unclassified	Unclassified	Unclassified	Unclassified	Unclassified	Unclassified	Unclassified	0	0	0	0	0	0	0	0	0	0	0	0	0	0	0	0	0	0	0	0	0	0	0	0	0	0	0	0	0	0	0	0	0	0	0	0	0	0	0	0	0	0
OTU17416	Unclassified	Unclassified	Unclassified	Unclassified	Unclassified	Unclassified	Unclassified	0	0	0	0	0	1	0	1	1	0	0	1	0	0	0	1	0	0	0	0	1	0	0	0	2	0	0	0	0	0	0	0	1	0	1	1	2	0	0	1	0	0
OTU17471	Bacteria	Firmicutes	Bacilli	Lactobacillales	Aerococcaceae	Aerococcus	Unclassified	0	0	0	0	0	0	0	0	0	0	0	0	0	0	0	0	0	0	0	0	0	0	0	0	0	0	0	0	4	0	0	0	0	0	0	0	1	0	0	0	0	0
OTU17474	Unclassified	Unclassified	Unclassified	Unclassified	Unclassified	Unclassified	Unclassified	0	0	0	0	0	0	0	1	0	0	0	0	0	0	0	0	0	0	1	0	0	0	0	0	0	0	0	1	0	0	0	0	0	0	1	3	0	0	0	0	0	0
OTU17604	Bacteria	Firmicutes	Bacilli	Lactobacillales	Enterococcaceae	Enterococcus	Unclassified	0	0	0	1	0	0	0	0	0	0	0	0	0	0	0	0	0	0	0	0	0	0	0	0	0	0	0	0	0	0	0	0	0	0	0	0	0	0	0	0	0	0
OTU17688	Unclassified	Unclassified	Unclassified	Unclassified	Unclassified	Unclassified	Unclassified	0	0	0	0	0	0	0	0	0	0	0	0	0	0	0	0	0	0	0	0	0	0	0	0	0	0	0	0	0	0	0	0	0	0	0	0	0	0	0	0	0	0
OTU17705	Unclassified	Unclassified	Unclassified	Unclassified	Unclassified	Unclassified	Unclassified	0	0	0	0	0	0	0	0	0	0	0	0	0	0	0	0	0	0	0	0	0	0	0	0	0	0	0	0	0	0	0	0	0	0	0	1	0	0	0	0	2	0
OTU17753	Bacteria	Firmicutes	Clostridia	Clostridiales	[Tissierellaceae]	WAL_1855D	Unclassified	0	0	0	0	1	0	0	1	0	0	0	0	0	0	0	0	1	1	1	0	0	1	0	3	0	0	0	0	0	0	0	0	0	0	0	1	0	0	7	0	0	0
OTU17759	Unclassified	Unclassified	Unclassified	Unclassified	Unclassified	Unclassified	Unclassified	0	0	0	0	0	0	0	0	0	0	0	0	0	0	0	0	0	0	0	0	0	0	0	0	0	0	0	0	0	0	0	0	0	0	0	0	0	0	0	0	0	0
OTU17775	Unclassified	Unclassified	Unclassified	Unclassified	Unclassified	Unclassified	Unclassified	0	0	0	0	0	0	0	0	0	0	0	0	0	0	0	0	0	0	0	0	0	0	0	0	0	0	0	0	0	0	0	0	0	0	0	0	0	0	0	0	0	0
OTU17779	Unclassified	Unclassified	Unclassified	Unclassified	Unclassified	Unclassified	Unclassified	0	0	0	0	0	0	0	0	0	0	0	1	0	0	0	0	0	0	0	0	0	0	0	0	0	0	0	0	0	0	0	0	0	0	0	0	0	0	0	0	0	0
OTU17784	Unclassified	Unclassified	Unclassified	Unclassified	Unclassified	Unclassified	Unclassified	0	0	0	0	1	0	0	0	0	0	1	0	0	0	0	0	0	0	6	0	0	2	3	0	0	0	0	0	0	0	0	0	0	1	0	1	0	0	0	0	0	0
OTU17791	Unclassified	Unclassified	Unclassified	Unclassified	Unclassified	Unclassified	Unclassified	0	0	0	0	0	0	0	0	0	0	0	0	0	0	0	0	0	0	0	0	0	0	0	0	0	0	0	0	0	0	0	0	0	0	0	0	0	0	0	0	0	0
OTU17793	Bacteria	Actinobacteria	Actinobacteria	Actinomycetales	Corynebacteriaceae	Corynebacterium	Unclassified	0	0	0	0	0	3	0	0	5	0	0	0	0	0	0	1	0	0	0	0	0	0	0	0	2	0	0	0	0	0	0	0	0	0	6	0	2	0	0	0	0	0
OTU17795	Unclassified	Unclassified	Unclassified	Unclassified	Unclassified	Unclassified	Unclassified	0	0	0	0	0	0	0	0	0	0	0	0	0	0	0	0	0	0	0	0	0	1	0	0	0	0	0	0	0	0	0	0	0	0	0	0	0	0	0	0	0	0
OTU17874	Unclassified	Unclassified	Unclassified	Unclassified	Unclassified	Unclassified	Unclassified	0	0	0	0	0	0	0	0	0	0	0	0	0	0	0	0	0	0	0	0	0	0	0	0	0	0	0	0	0	0	0	0	0	0	0	0	0	0	0	0	0	0
OTU17883	Bacteria	Proteobacteria	Gammaproteobacteria	Xanthomonadales	Xanthomonadaceae	Unclassified	Unclassified	0	0	0	0	1	0	0	0	0	0	0	0	0	0	0	0	0	0	0	0	0	0	0	0	0	0	0	0	0	0	0	0	0	0	0	0	0	0	0	0	0	0
OTU17927	Bacteria	Firmicutes	Bacilli	Bacillales	Bacillaceae	Unclassified	Unclassified	0	0	0	0	0	0	0	0	0	0	0	0	0	0	0	0	0	0	0	0	0	1	0	0	0	0	0	0	0	0	0	0	0	0	0	0	0	0	0	0	0	0
OTU17945	Unclassified	Unclassified	Unclassified	Unclassified	Unclassified	Unclassified	Unclassified	0	0	0	0	0	0	0	0	0	0	0	0	0	0	0	0	0	0	0	0	0	0	0	0	0	0	0	0	0	0	0	0	0	0	0	0	0	0	0	0	0	0
OTU17953	Bacteria	Proteobacteria	Gammaproteobacteria	Pseudomonadales	Moraxellaceae	Acinetobacter	Unclassified	0	0	0	0	0	0	0	0	0	0	0	0	0	0	0	0	0	0	0	0	0	0	0	0	0	0	0	0	0	0	0	0	0	0	0	0	0	0	0	0	0	0
OTU17958	Bacteria	Proteobacteria	Gammaproteobacteria	Pseudomonadales	Moraxellaceae	Acinetobacter	Unclassified	0	0	0	0	0	0	0	0	0	0	0	0	0	0	0	0	0	0	0	0	0	1	0	0	0	0	0	0	0	0	0	0	0	0	0	0	0	0	0	0	0	0
OTU17961	Unclassified	Unclassified	Unclassified	Unclassified	Unclassified	Unclassified	Unclassified	0	0	0	0	0	0	0	0	0	0	0	0	0	0	0	0	0	0	0	0	0	0	0	0	0	0	0	0	0	0	0	0	0	0	0	0	0	0	0	0	0	0
OTU17967	Bacteria	Unclassified	Unclassified	Unclassified	Unclassified	Unclassified	Unclassified	0	0	0	0	0	0	0	0	0	0	0	0	0	0	0	0	0	0	0	0	0	0	0	0	0	0	0	0	0	0	0	0	0	0	0	0	0	0	0	0	0	0
OTU17978	Bacteria	Actinobacteria	Actinobacteria	Actinomycetales	Corynebacteriaceae	Corynebacterium	Unclassified	0	0	0	0	0	0	0	0	0	1	1	0	0	0	0	0	0	0	0	0	0	0	0	0	0	0	0	0	0	0	0	0	0	0	1	0	1	0	0	0	0	0
OTU17991	Unclassified	Unclassified	Unclassified	Unclassified	Unclassified	Unclassified	Unclassified	0	0	0	0	0	0	0	0	0	0	0	0	0	0	0	0	0	0	0	0	0	0	0	0	0	0	0	0	0	0	0	0	0	0	0	0	0	0	0	0	0	0
OTU18017	Bacteria	Bacteroidetes	Bacteroidia	Bacteroidales	Prevotellaceae	Prevotella	Unclassified	0	0	0	0	0	0	0	0	0	0	0	1	0	0	0	0	0	0	0	0	0	1	0	0	0	0	0	0	0	0	0	0	0	0	0	0	0	0	0	0	0	0
OTU18085	Bacteria	Bacteroidetes	Bacteroidia	Bacteroidales	Prevotellaceae	Prevotella	Unclassified	0	0	0	0	0	0	0	0	0	0	0	0	0	0	0	0	0	0	0	0	0	0	0	0	0	0	0	0	0	0	0	0	0	0	0	0	0	0	0	0	0	0
OTU18100	Unclassified	Unclassified	Unclassified	Unclassified	Unclassified	Unclassified	Unclassified	0	0	0	0	0	0	0	0	0	0	0	1	0	0	0	0	0	0	0	0	0	0	0	0	0	0	0	0	0	0	0	0	0	0	0	0	0	0	0	0	0	0
OTU18111	Bacteria	Bacteroidetes	Bacteroidia	Bacteroidales	Prevotellaceae	Prevotella	Unclassified	0	0	0	0	0	0	0	0	0	0	1	0	0	0	2	0	0	0	0	0	0	0	3	0	0	0	0	1	0	0	0	0	0	0	0	0	0	0	0	0	0	0
OTU18132	Unclassified	Unclassified	Unclassified	Unclassified	Unclassified	Unclassified	Unclassified	0	0	0	0	0	0	0	5	0	0	0	0	0	0	0	0	0	0	0	0	0	1	1	0	0	0	0	0	0	0	1	0	0	0	0	0	0	0	1	0	0	0
OTU18155	Unclassified	Unclassified	Unclassified	Unclassified	Unclassified	Unclassified	Unclassified	0	0	0	0	0	0	0	0	0	0	0	0	0	0	0	0	0	0	0	0	0	0	0	0	0	0	0	0	0	0	0	0	0	0	0	0	0	0	1	0	0	0
OTU18156	Bacteria	Bacteroidetes	Bacteroidia	Bacteroidales	Prevotellaceae	Prevotella	Unclassified	0	0	0	0	0	0	0	0	0	0	0	0	0	0	0	0	0	0	0	0	0	0	0	0	0	0	0	0	0	0	0	0	0	0	0	0	0	0	0	0	0	0
OTU18239	Unclassified	Unclassified	Unclassified	Unclassified	Unclassified	Unclassified	Unclassified	0	0	0	0	0	0	0	0	0	0	0	0	0	0	0	0	0	0	0	0	0	0	0	0	0	0	0	0	0	0	0	0	0	0	0	0	0	0	0	0	0	0
OTU18333	Unclassified	Unclassified	Unclassified	Unclassified	Unclassified	Unclassified	Unclassified	0	0	0	0	0	0	0	0	0	0	0	0	0	0	0	0	0	0	0	0	0	0	0	0	0	0	0	0	0	0	0	0	0	0	0	0	0	0	0	0	0	0
OTU18496	Unclassified	Unclassified	Unclassified	Unclassified	Unclassified	Unclassified	Unclassified	0	0	0	0	0	0	0	0	0	0	0	0	0	0	0	0	0	0	0	0	0	0	0	1	0	0	0	0	0	0	0	0	0	0	35	0	0	0	0	0	0	0
OTU18511	Bacteria	Actinobacteria	Actinobacteria	Actinomycetales	Corynebacteriaceae	Corynebacterium	Unclassified	0	0	0	0	0	0	0	0	0	0	0	0	0	0	0	0	0	0	0	0	0	0	0	0	0	0	0	0	0	0	0	0	0	0	9	0	0	0	0	0	0	0
OTU18617	Unclassified	Unclassified	Unclassified	Unclassified	Unclassified	Unclassified	Unclassified	0	0	0	0	0	0	0	0	0	0	0	1	0	0	0	0	0	0	0	0	0	0	0	0	0	0	0	0	0	0	0	0	0	0	0	0	0	0	0	0	0	0
OTU18657	Bacteria	Actinobacteria	Actinobacteria	Actinomycetales	Corynebacteriaceae	Corynebacterium	Unclassified	0	0	0	0	0	0	0	0	0	0	0	0	0	0	0	0	0	0	0	0	0	0	0	0	0	0	0	0	0	0	0	0	0	0	0	0	0	0	0	0	0	0
OTU18707	Bacteria	Unclassified	Unclassified	Unclassified	Unclassified	Unclassified	Unclassified	0	0	0	0	0	0	0	0	0	0	0	0	0	0	0	0	0	0	0	0	0	0	0	0	0	0	0	0	0	0	0	0	0	0	0	0	0	0	0	0	0	0
OTU18710	Bacteria	Fusobacteria	Fusobacteriia	Fusobacteriales	Fusobacteriaceae	Fusobacterium	Unclassified	0	0	0	0	0	0	0	0	0	0	0	0	0	0	0	0	0	0	0	0	0	0	0	0	0	0	0	0	0	0	0	0	0	0	0	0	0	0	0	0	1	0
OTU18730	Bacteria	Firmicutes	Clostridia	Clostridiales	[Tissierellaceae]	Anaerococcus	Unclassified	1	0	0	0	0	0	0	0	0	0	0	0	0	0	0	0	0	0	0	0	0	0	0	0	0	0	0	0	0	0	0	0	0	0	0	0	0	0	0	0	0	0
OTU18731	Bacteria	Firmicutes	Clostridia	Clostridiales	Veillonellaceae	Dialister	Unclassified	0	0	0	0	0	0	0	0	0	0	0	0	0	0	0	0	0	0	0	0	0	0	0	0	0	0	0	0	0	0	0	0	0	0	0	0	0	0	0	0	0	0
OTU18739	Unclassified	Unclassified	Unclassified	Unclassified	Unclassified	Unclassified	Unclassified	0	0	0	0	0	0	0	0	0	0	0	0	0	0	0	0	0	0	0	0	0	0	0	0	0	0	0	0	0	0	0	0	0	0	0	0	0	0	0	0	0	0
OTU18769	Bacteria	Proteobacteria	Epsilonproteobacteria	Campylobacterales	Campylobacteraceae	Campylobacter	Unclassified	0	0	0	0	0	0	0	0	0	0	0	48	0	0	0	0	0	0	0	0	0	0	0	0	0	0	0	0	0	0	0	0	0	0	0	0	0	0	0	0	0	0
OTU18813	Bacteria	Proteobacteria	Gammaproteobacteria	Enterobacteriales	Enterobacteriaceae	Unclassified	Unclassified	0	0	0	0	0	0	0	0	1	0	0	0	0	0	0	0	0	0	0	0	0	3	0	0	0	0	0	0	0	0	0	0	0	0	0	0	0	0	0	0	0	0
OTU18833	Unclassified	Unclassified	Unclassified	Unclassified	Unclassified	Unclassified	Unclassified	0	0	0	0	0	0	0	0	0	0	0	0	0	0	0	0	0	0	0	0	0	0	0	0	0	0	0	0	0	0	0	0	0	0	0	0	0	0	0	0	0	0
OTU18885	Bacteria	Firmicutes	Clostridia	Clostridiales	[Tissierellaceae]	Finegoldia	Unclassified	0	0	0	0	0	0	0	0	1	0	0	0	0	0	0	0	0	0	0	0	0	0	0	0	0	0	0	0	0	0	0	0	0	0	0	0	0	0	0	0	0	0
OTU18934	Bacteria	Actinobacteria	Actinobacteria	Actinomycetales	Actinomycetaceae	Mobiluncus	Unclassified	0	0	0	0	0	0	0	0	0	0	0	0	0	0	0	0	0	0	0	0	0	0	0	0	0	0	0	0	0	0	0	0	0	0	0	0	0	0	0	0	0	0
OTU18972	Bacteria	Firmicutes	Bacilli	Lactobacillales	Streptococcaceae	Streptococcus	Streptococcus_anginosus	0	0	0	0	0	0	0	0	0	0	0	0	0	0	0	0	0	0	0	0	0	0	0	0	0	0	0	0	0	0	0	0	0	0	0	0	0	0	0	0	0	0
OTU19058	Bacteria	Actinobacteria	Actinobacteria	Actinomycetales	Unclassified	Unclassified	Unclassified	0	0	0	0	0	0	0	0	0	0	0	0	0	0	0	0	0	0	0	0	0	0	0	0	0	0	0	0	0	0	0	0	0	0	0	0	0	0	0	0	0	0
OTU19095	Bacteria	Firmicutes	Unclassified	Unclassified	Unclassified	Unclassified	Unclassified	0	0	0	0	0	0	1	0	0	0	0	0	0	0	0	0	0	0	0	0	0	0	0	0	0	0	0	0	0	0	0	0	0	0	0	0	0	0	0	0	0	0
OTU19097	Bacteria	Firmicutes	Clostridia	Clostridiales	[Tissierellaceae]	Finegoldia	Unclassified	0	4	0	0	0	6	1	9	53	11	10	8	0	0	1	38	0	1	0	1	14	20	5	13	7	0	1	14	0	1	2	0	8	3	21	15	36	0	1	5	0	2
OTU19135	Unclassified	Unclassified	Unclassified	Unclassified	Unclassified	Unclassified	Unclassified	0	0	0	0	0	0	0	0	0	0	0	0	0	0	0	0	0	0	0	0	0	0	0	0	0	0	0	0	0	0	0	0	0	0	0	0	0	0	0	0	0	0
OTU19232	Bacteria	Unclassified	Unclassified	Unclassified	Unclassified	Unclassified	Unclassified	0	0	0	0	0	0	0	0	0	0	0	0	0	0	0	0	0	0	0	0	0	0	0	0	0	0	0	0	0	0	0	0	0	0	0	0	0	0	0	0	0	0
OTU19265	Bacteria	Firmicutes	Bacilli	Lactobacillales	Streptococcaceae	Streptococcus	Unclassified	0	0	0	0	0	0	0	1	0	0	0	0	0	0	0	0	0	0	0	0	0	4	1	0	0	0	0	6	0	0	0	0	0	7	5	1	0	0	0	0	0	0
OTU19277	Unclassified	Unclassified	Unclassified	Unclassified	Unclassified	Unclassified	Unclassified	0	0	0	0	0	0	0	0	0	0	0	0	0	0	0	0	0	0	0	0	0	0	0	0	0	0	0	0	0	0	0	0	0	0	0	0	0	0	0	0	0	0
OTU19292	Bacteria	Bacteroidetes	Bacteroidia	Bacteroidales	Prevotellaceae	Prevotella	Unclassified	0	0	0	0	0	0	0	0	0	0	0	0	0	0	0	0	0	0	0	0	0	1	0	0	0	0	0	0	0	0	0	0	0	0	0	0	0	0	0	1	0	0
OTU19311	Bacteria	Bacteroidetes	Bacteroidia	Bacteroidales	Prevotellaceae	Prevotella	Unclassified	0	0	0	0	2	0	0	1	0	0	0	0	0	2	0	0	3	0	0	1	0	0	0	0	1	0	0	0	0	0	0	0	0	0	0	2	1	0	0	1	0	0
OTU19325	Bacteria	Firmicutes	Clostridia	Clostridiales	Lachnospiraceae	Moryella	Unclassified	0	0	0	0	0	0	0	0	0	0	0	0	0	0	0	0	0	0	0	0	0	0	0	0	0	0	0	0	0	0	0	0	1	0	0	0	0	0	0	0	0	0
OTU19344	Bacteria	Firmicutes	Clostridia	Clostridiales	Clostridiaceae	Clostridium	Unclassified	1	1	0	0	0	0	0	0	0	0	0	0	2	0	3	0	0	0	0	0	0	0	0	0	0	0	0	0	0	0	0	0	0	0	0	0	0	0	0	0	2	0
OTU19426	Bacteria	Firmicutes	Clostridia	Clostridiales	[Tissierellaceae]	Anaerococcus	Unclassified	0	9	0	0	4	14	0	10	0	6	39	34	1	0	0	0	13	2	11	0	22	6	34	4	53	0	3	11	0	1	2	0	3	9	38	33	5	8	33	3	1	3
OTU19432	Bacteria	Firmicutes	Clostridia	Clostridiales	Veillonellaceae	Dialister	Unclassified	0	0	0	0	0	0	0	0	0	0	0	0	0	0	0	0	0	0	0	0	0	0	0	0	0	0	0	0	0	0	0	0	0	0	0	0	0	0	0	0	0	0
OTU19434	Bacteria	Bacteroidetes	Bacteroidia	Bacteroidales	Porphyromonadaceae	Porphyromonas	Unclassified	0	0	0	0	0	0	0	0	0	0	0	0	0	0	0	0	0	0	0	0	0	0	0	1	0	0	0	0	0	0	0	0	0	0	0	0	0	0	0	0	0	0
OTU19455	Bacteria	Firmicutes	Clostridia	Clostridiales	[Tissierellaceae]	Anaerococcus	Unclassified	0	0	0	0	0	0	0	0	0	0	0	0	0	0	0	0	0	0	0	0	0	0	0	0	0	0	0	0	0	0	0	0	0	0	0	0	0	0	0	0	0	0
OTU19459	Bacteria	Firmicutes	Clostridia	Clostridiales	[Tissierellaceae]	WAL_1855D	Unclassified	0	0	0	0	0	0	0	0	0	0	0	0	0	0	0	0	0	0	0	0	0	0	0	0	0	0	0	0	0	0	0	0	0	0	0	0	0	0	0	0	0	0
OTU19471	Unclassified	Unclassified	Unclassified	Unclassified	Unclassified	Unclassified	Unclassified	0	0	0	0	0	0	0	0	0	0	0	0	0	0	0	0	0	0	0	0	0	0	0	0	0	0	0	0	0	0	0	0	0	0	0	0	0	0	0	0	0	0
OTU19484	Unclassified	Unclassified	Unclassified	Unclassified	Unclassified	Unclassified	Unclassified	0	1	0	0	0	0	0	0	1	0	0	0	0	0	0	1	0	0	0	0	0	1	0	2	2	0	0	2	0	0	0	0	0	0	0	0	1	0	0	0	0	0
OTU19507	Bacteria	Fusobacteria	Fusobacteriia	Fusobacteriales	Leptotrichiaceae	Sneathia	Unclassified	40	4	39	0	0	0	0	4	0	0	0	0	14	35	50	0	0	0	0	1	0	0	5	0	0	0	0	0	0	0	0	27	0	0	0	0	5	0	0	0	26	8
OTU19556	Bacteria	Firmicutes	Bacilli	Lactobacillales	Streptococcaceae	Streptococcus	Streptococcus_anginosus	0	0	0	0	0	0	0	0	0	0	0	1	0	0	0	0	0	0	0	0	1	2	0	0	0	0	0	2	0	0	0	0	0	2	1	0	0	0	0	0	0	0
OTU19607	Bacteria	Firmicutes	Clostridia	Clostridiales	[Tissierellaceae]	Peptoniphilus	Unclassified	0	0	0	0	0	0	0	0	0	0	0	0	0	0	0	0	0	0	0	0	0	0	0	0	0	0	0	2	0	0	0	0	0	0	0	0	1	0	0	0	0	0
OTU19609	Bacteria	Firmicutes	Clostridia	Clostridiales	Veillonellaceae	Unclassified	Unclassified	0	0	0	0	0	0	24	0	0	0	0	0	0	0	0	0	0	0	0	0	0	0	0	0	0	0	0	0	0	0	0	0	1	0	1	0	1	0	0	0	0	0
OTU19632	Unclassified	Unclassified	Unclassified	Unclassified	Unclassified	Unclassified	Unclassified	0	0	0	0	0	0	0	0	0	0	0	0	0	0	0	0	0	0	0	0	0	0	0	0	0	0	0	0	0	0	0	0	0	0	0	0	0	0	0	0	0	0
OTU19639	Bacteria	Firmicutes	Unclassified	Unclassified	Unclassified	Unclassified	Unclassified	0	0	0	0	0	0	0	0	1	0	0	0	0	0	0	0	0	0	0	0	0	0	0	0	0	0	0	0	0	0	0	0	0	0	0	0	0	0	0	0	0	0
OTU19642	Bacteria	Firmicutes	Clostridia	Clostridiales	[Tissierellaceae]	WAL_1855D	Unclassified	0	0	0	0	0	0	0	0	0	0	0	0	0	0	0	0	0	0	0	0	0	0	0	0	0	0	0	0	0	0	0	0	1	0	0	1	0	0	0	0	0	0
OTU19712	Bacteria	Firmicutes	Bacilli	Lactobacillales	Streptococcaceae	Streptococcus	Streptococcus_anginosus	0	0	0	0	0	0	0	0	0	0	0	0	0	0	0	0	0	0	0	0	0	0	0	0	0	0	0	0	0	0	0	0	0	0	0	0	0	0	0	0	0	0
OTU19719	Unclassified	Unclassified	Unclassified	Unclassified	Unclassified	Unclassified	Unclassified	0	0	0	0	0	0	0	0	0	0	0	0	0	0	0	0	0	0	0	0	0	0	0	0	0	0	0	0	0	0	0	0	0	0	0	0	0	0	0	0	0	0
OTU19739	Bacteria	Firmicutes	Clostridia	Clostridiales	[Tissierellaceae]	Peptoniphilus	Unclassified	0	0	0	0	1	0	0	3	0	0	0	0	0	0	0	0	0	0	27	0	0	0	6	2	0	0	0	6	0	0	0	1	3	0	1	9	0	0	25	2	1	0
OTU19868	Bacteria	Bacteroidetes	Bacteroidia	Bacteroidales	Prevotellaceae	Prevotella	Unclassified	0	0	0	0	1	0	0	0	0	0	0	1	0	2	2	0	2	0	3	0	0	1	1	0	0	0	0	0	0	0	0	0	2	0	0	1	0	0	0	0	0	0
OTU19898	Bacteria	Firmicutes	Clostridia	Clostridiales	[Tissierellaceae]	Peptoniphilus	Unclassified	0	0	0	0	0	0	0	0	0	0	0	0	0	0	0	0	0	0	2	0	0	0	0	0	0	0	0	0	0	0	0	0	0	0	0	0	0	0	0	0	0	0
OTU19907	Bacteria	Firmicutes	Clostridia	Clostridiales	Veillonellaceae	Dialister	Unclassified	0	0	0	0	0	0	0	0	0	0	0	0	0	0	0	0	0	0	0	0	0	0	0	0	0	0	0	0	0	0	0	0	0	0	0	0	0	0	0	0	0	0
OTU19928	Bacteria	Actinobacteria	Coriobacteriia	Coriobacteriales	Coriobacteriaceae	Unclassified	Unclassified	0	0	0	0	0	0	0	0	0	0	0	2	0	0	0	0	0	0	0	0	0	0	0	0	1	0	0	0	0	0	0	0	0	0	0	0	0	0	0	0	1	1
OTU19931	Unclassified	Unclassified	Unclassified	Unclassified	Unclassified	Unclassified	Unclassified	0	0	0	0	0	1	0	0	0	0	0	0	0	0	0	0	0	0	0	0	0	0	0	0	0	0	0	0	0	0	0	0	0	0	0	0	0	0	0	0	0	0
OTU19932	Unclassified	Unclassified	Unclassified	Unclassified	Unclassified	Unclassified	Unclassified	0	0	0	0	0	0	0	0	0	0	0	0	0	0	0	0	0	0	0	0	0	0	0	0	0	0	2	0	0	0	0	0	0	0	0	0	0	0	0	0	0	0
OTU19935	Bacteria	Actinobacteria	Actinobacteria	Bifidobacteriales	Bifidobacteriaceae	Gardnerella	Unclassified	0	0	0	0	0	0	0	0	0	0	0	0	0	0	0	0	0	5	0	0	0	0	0	2	0	0	0	0	1	0	0	0	0	1	0	0	1	0	0	0	1	0
OTU19936	Unclassified	Unclassified	Unclassified	Unclassified	Unclassified	Unclassified	Unclassified	0	0	0	0	0	2	1	1	0	0	0	2	0	3	0	0	0	0	0	1	0	0	0	0	0	2	4	0	0	0	0	0	5	0	0	0	0	3	0	0	0	2
OTU19944	Unclassified	Unclassified	Unclassified	Unclassified	Unclassified	Unclassified	Unclassified	0	0	0	0	2	1	0	0	0	0	0	2	0	1	0	0	0	0	0	1	1	0	0	0	0	0	4	0	0	0	0	0	2	0	0	0	0	1	0	1	0	1
OTU19948	Unclassified	Unclassified	Unclassified	Unclassified	Unclassified	Unclassified	Unclassified	0	0	0	0	0	0	0	0	0	0	0	0	0	0	0	0	0	0	0	0	0	0	0	0	0	0	0	0	0	0	0	0	0	0	0	0	0	0	0	0	0	0
OTU19956	Bacteria	Actinobacteria	Actinobacteria	Bifidobacteriales	Bifidobacteriaceae	Unclassified	Unclassified	0	0	0	0	0	0	0	0	0	0	0	0	0	0	0	0	0	0	1	0	0	0	0	0	0	0	0	0	0	0	0	0	0	0	0	0	0	0	0	0	0	0
OTU19973	Bacteria	Firmicutes	Clostridia	Clostridiales	[Tissierellaceae]	Anaerococcus	Unclassified	0	0	0	0	0	0	0	0	0	0	0	0	0	0	0	0	0	0	0	0	0	0	0	0	0	0	0	0	0	0	0	0	0	0	0	0	0	0	0	0	0	0
OTU19993	Bacteria	Actinobacteria	Coriobacteriia	Coriobacteriales	Coriobacteriaceae	Unclassified	Unclassified	0	0	1	0	0	0	0	0	0	0	0	2	3	1	0	0	0	0	0	0	0	0	2	0	0	0	3	0	0	0	0	1	2	0	0	0	0	0	0	0	1	3
OTU20014	Unclassified	Unclassified	Unclassified	Unclassified	Unclassified	Unclassified	Unclassified	0	0	0	0	0	0	0	0	0	0	0	0	0	0	0	0	0	0	0	0	0	0	0	0	0	0	0	0	0	0	0	0	0	0	0	0	0	0	0	0	0	0
OTU20048	Bacteria	Firmicutes	Unclassified	Unclassified	Unclassified	Unclassified	Unclassified	0	0	0	0	0	0	0	0	0	0	0	0	0	0	0	0	0	0	0	0	0	0	0	0	0	0	0	0	0	0	0	0	0	0	0	0	0	0	0	0	0	0
OTU20052	Unclassified	Unclassified	Unclassified	Unclassified	Unclassified	Unclassified	Unclassified	0	0	0	0	0	0	0	0	0	0	0	0	0	0	0	0	0	0	0	0	0	0	0	0	0	0	0	0	0	0	0	0	0	0	1	0	0	0	0	0	1	1
OTU20058	Unclassified	Unclassified	Unclassified	Unclassified	Unclassified	Unclassified	Unclassified	0	0	0	0	0	0	0	0	0	0	0	0	0	0	0	0	0	0	0	0	0	0	0	0	0	0	0	0	0	0	0	0	0	0	0	0	0	0	0	0	1	0
OTU20170	Bacteria	Firmicutes	Bacilli	Bacillales	Unclassified	Unclassified	Unclassified	0	0	0	0	0	0	1	0	0	0	0	0	0	0	0	0	0	0	0	0	0	0	0	0	0	0	0	0	0	0	0	0	0	0	0	0	0	0	0	0	0	0
OTU20239	Unclassified	Unclassified	Unclassified	Unclassified	Unclassified	Unclassified	Unclassified	0	0	0	0	0	0	0	0	0	0	0	0	0	0	0	0	0	0	0	0	0	0	0	0	0	0	0	0	0	0	0	0	0	0	0	0	0	0	0	0	0	0
OTU20243	Bacteria	Actinobacteria	Actinobacteria	Actinomycetales	Corynebacteriaceae	Corynebacterium	Unclassified	0	0	0	0	6	2	0	0	0	9	31	2	0	0	0	1	0	0	115	0	1	19	49	1	1	0	0	0	0	2	1	0	0	33	9	1	0	0	8	1	0	2
OTU20438	Unclassified	Unclassified	Unclassified	Unclassified	Unclassified	Unclassified	Unclassified	0	0	0	0	0	0	0	0	0	0	0	0	0	0	0	0	0	0	0	0	0	0	0	0	0	0	0	0	0	0	0	0	0	0	0	0	0	0	0	0	0	0
OTU20453	Unclassified	Unclassified	Unclassified	Unclassified	Unclassified	Unclassified	Unclassified	0	0	0	0	0	1	0	0	3	0	0	0	0	0	0	0	0	1	0	0	0	0	0	0	3	0	0	1	0	1	0	0	0	0	2	0	1	0	0	0	0	0
OTU20505	Bacteria	Unclassified	Unclassified	Unclassified	Unclassified	Unclassified	Unclassified	0	0	0	0	0	0	0	0	0	0	0	0	0	1	0	0	0	0	0	0	0	0	0	0	0	0	0	0	0	0	0	0	0	0	0	0	0	0	0	0	0	0
OTU20509	Unclassified	Unclassified	Unclassified	Unclassified	Unclassified	Unclassified	Unclassified	0	0	0	0	0	0	0	0	0	0	0	0	0	0	0	0	0	0	0	0	0	0	0	0	0	0	0	0	0	0	0	0	0	0	0	0	0	0	0	0	0	0
OTU20586	Bacteria	Actinobacteria	Actinobacteria	Actinomycetales	Corynebacteriaceae	Corynebacterium	Unclassified	0	0	0	0	0	0	0	0	1	0	0	0	0	0	0	0	0	0	0	0	0	0	0	0	1	0	0	0	0	0	0	0	0	0	4	0	0	0	0	0	0	0
OTU20590	Bacteria	Firmicutes	Clostridia	Clostridiales	[Tissierellaceae]	Peptoniphilus	Unclassified	0	0	0	0	1	1	0	1	0	1	4	0	1	0	0	2	2	0	0	0	1	0	0	3	3	0	0	5	0	0	0	0	0	0	0	1	0	0	3	0	0	0
OTU20602	Bacteria	Firmicutes	Clostridia	Clostridiales	[Tissierellaceae]	Peptoniphilus	Unclassified	0	0	0	0	1	0	0	3	0	0	0	0	0	0	0	0	8	0	8	0	0	5	0	1	2	0	0	0	0	0	0	0	1	0	0	2	0	0	9	0	0	0
OTU20663	Unclassified	Unclassified	Unclassified	Unclassified	Unclassified	Unclassified	Unclassified	0	0	0	0	0	0	0	0	0	0	0	0	0	0	0	0	0	0	0	0	0	0	0	0	0	0	0	0	0	0	0	0	0	0	0	0	0	0	0	0	0	0
OTU20750	Unclassified	Unclassified	Unclassified	Unclassified	Unclassified	Unclassified	Unclassified	0	0	0	0	0	0	0	0	0	0	0	0	0	0	0	0	0	0	0	0	0	0	0	0	0	0	0	0	0	0	0	0	0	0	0	0	0	0	0	0	0	0
OTU20796	Unclassified	Unclassified	Unclassified	Unclassified	Unclassified	Unclassified	Unclassified	0	0	0	0	0	0	0	0	0	0	0	0	0	0	0	0	0	0	0	0	0	0	0	0	0	0	0	0	0	0	0	0	0	0	0	0	0	0	0	0	0	0
OTU20814	Unclassified	Unclassified	Unclassified	Unclassified	Unclassified	Unclassified	Unclassified	0	0	0	0	0	0	0	0	0	0	0	0	0	0	0	0	0	0	0	0	0	0	0	0	0	0	0	0	0	0	0	0	0	0	0	0	0	0	0	0	0	0
OTU20825	Unclassified	Unclassified	Unclassified	Unclassified	Unclassified	Unclassified	Unclassified	0	0	0	0	0	0	0	0	0	0	0	0	0	0	0	0	0	0	0	0	0	0	0	0	0	0	0	0	0	0	0	0	0	0	0	0	0	0	0	0	0	0
OTU20835	Unclassified	Unclassified	Unclassified	Unclassified	Unclassified	Unclassified	Unclassified	0	0	0	0	0	0	0	0	0	0	0	0	0	0	0	0	0	0	0	0	0	0	0	0	0	0	0	0	0	0	0	0	0	0	0	0	0	0	0	0	0	0
OTU20911	Bacteria	Firmicutes	Bacilli	Lactobacillales	Lactobacillaceae	Lactobacillus	Lactobacillus_iners	11	2	6	1	29	86	10	5	0	0	0	21	3	15	7	0	0	0	0	10	29	4	0	0	1	3	25	3	0	0	0	0	16	1	0	0	0	14	2	23	0	27
OTU20934	Bacteria	Firmicutes	Unclassified	Unclassified	Unclassified	Unclassified	Unclassified	0	0	0	0	0	0	0	0	0	0	0	0	0	0	0	0	0	0	0	0	0	0	0	0	0	0	0	0	0	0	0	0	0	0	0	0	0	0	0	0	0	0
OTU20953	Bacteria	Proteobacteria	Alphaproteobacteria	Rhodobacterales	Rhodobacteraceae	Paracoccus	Unclassified	0	0	0	0	0	0	0	0	0	0	0	0	0	0	0	0	0	0	0	0	0	0	0	0	0	0	0	0	0	0	0	0	0	0	0	0	0	0	0	0	0	0
OTU21024	Unclassified	Unclassified	Unclassified	Unclassified	Unclassified	Unclassified	Unclassified	0	0	0	0	0	0	0	0	0	0	0	0	0	0	0	0	0	0	0	0	0	0	0	0	0	0	0	0	2	1	0	0	0	0	0	0	0	0	0	0	0	0
OTU21036	Bacteria	Actinobacteria	Actinobacteria	Bifidobacteriales	Bifidobacteriaceae	Unclassified	Unclassified	0	0	0	0	0	0	0	0	0	0	0	0	0	0	0	0	0	0	0	0	0	0	0	0	0	0	0	0	0	0	0	0	0	0	0	0	0	0	0	0	1	1
OTU21069	Bacteria	Firmicutes	Bacilli	Lactobacillales	Unclassified	Unclassified	Unclassified	0	0	0	0	0	0	0	0	0	0	0	0	0	0	0	0	0	0	0	0	0	0	0	0	0	0	0	0	0	0	0	0	0	0	0	0	0	0	0	0	0	0
OTU21164	Unclassified	Unclassified	Unclassified	Unclassified	Unclassified	Unclassified	Unclassified	0	0	0	0	0	0	0	0	0	0	0	0	0	0	0	0	0	0	1	0	0	0	0	0	0	0	0	0	0	0	0	0	0	0	0	0	0	0	0	0	0	0
OTU21209	Bacteria	Firmicutes	Clostridia	Clostridiales	Veillonellaceae	Dialister	Unclassified	1	0	1	0	2	0	0	0	0	0	1	1	4	1	2	13	0	2	1	0	2	2	3	2	0	0	0	9	0	0	0	1	0	0	1	3	22	1	8	2	2	0
OTU21345	Unclassified	Unclassified	Unclassified	Unclassified	Unclassified	Unclassified	Unclassified	0	0	2	0	0	0	0	0	0	0	0	0	0	0	0	0	0	0	0	0	0	0	0	1	0	0	0	0	0	0	0	0	0	0	0	0	0	0	0	0	0	0
OTU21353	Unclassified	Unclassified	Unclassified	Unclassified	Unclassified	Unclassified	Unclassified	0	0	0	0	0	0	0	0	0	0	0	0	0	0	0	0	0	0	0	0	0	1	0	0	0	0	0	0	0	0	0	0	0	0	0	0	0	0	0	0	0	0
OTU21360	Unclassified	Unclassified	Unclassified	Unclassified	Unclassified	Unclassified	Unclassified	0	0	0	0	0	0	0	0	0	0	0	0	0	0	0	0	0	0	0	0	0	0	0	0	0	0	0	0	0	0	0	0	0	0	0	0	0	0	0	0	0	0
OTU21376	Unclassified	Unclassified	Unclassified	Unclassified	Unclassified	Unclassified	Unclassified	0	0	0	0	1	7	2	0	0	0	0	0	0	1	0	0	0	0	0	1	1	0	0	0	0	1	4	0	0	0	0	0	2	0	0	0	0	0	0	2	0	3
OTU21466	Bacteria	Actinobacteria	Actinobacteria	Bifidobacteriales	Bifidobacteriaceae	Unclassified	Unclassified	0	0	0	0	0	0	0	0	0	0	0	0	0	0	0	0	0	0	0	0	0	0	0	0	0	0	0	0	0	0	0	0	0	0	0	0	0	0	0	0	0	0
OTU21512	Bacteria	Firmicutes	Clostridia	Clostridiales	Clostridiaceae	Clostridium	Unclassified	0	0	0	1	33	2	2	1	0	0	0	0	0	0	0	0	0	0	64	0	0	0	4	0	0	0	0	0	0	0	0	0	0	0	0	0	0	0	0	0	0	0
OTU21538	Unclassified	Unclassified	Unclassified	Unclassified	Unclassified	Unclassified	Unclassified	0	0	0	0	0	0	0	0	0	0	0	0	0	0	0	0	0	0	0	0	0	0	0	0	0	0	0	0	0	0	0	0	0	0	0	0	0	0	0	0	0	0
OTU21599	Unclassified	Unclassified	Unclassified	Unclassified	Unclassified	Unclassified	Unclassified	0	0	0	0	0	0	0	0	0	0	0	0	0	0	0	0	0	0	0	0	0	0	0	0	0	0	0	0	0	0	0	0	0	0	0	0	0	0	0	0	0	0
OTU21615	Bacteria	Bacteroidetes	Bacteroidia	Bacteroidales	Porphyromonadaceae	Porphyromonas	Unclassified	0	0	0	0	0	0	0	1	0	0	0	0	0	0	0	0	0	0	0	0	0	0	0	0	0	0	0	0	0	0	0	0	0	0	0	1	0	0	0	0	0	0
OTU21653	Unclassified	Unclassified	Unclassified	Unclassified	Unclassified	Unclassified	Unclassified	0	0	0	0	0	0	0	0	0	0	0	0	0	0	0	0	0	0	0	0	0	0	0	0	0	0	0	0	0	0	0	0	0	0	0	0	0	0	0	0	0	0
OTU21772	Unclassified	Unclassified	Unclassified	Unclassified	Unclassified	Unclassified	Unclassified	0	0	0	0	0	0	0	0	0	0	0	0	0	0	0	0	0	0	0	0	0	0	0	0	0	0	0	0	0	0	0	0	0	0	0	0	0	0	0	0	0	0
OTU21777	Unclassified	Unclassified	Unclassified	Unclassified	Unclassified	Unclassified	Unclassified	0	0	0	0	0	0	0	0	0	0	0	0	0	0	0	0	0	0	0	0	0	0	0	0	0	0	0	0	0	0	0	0	0	0	0	0	0	0	0	0	0	0
OTU21810	Bacteria	Actinobacteria	Actinobacteria	Actinomycetales	Corynebacteriaceae	Corynebacterium	Unclassified	0	0	0	0	0	0	0	0	0	0	0	0	0	0	0	0	0	0	16	0	0	0	0	0	0	0	0	0	0	0	0	0	0	0	0	0	0	0	0	0	0	0
OTU21925	Unclassified	Unclassified	Unclassified	Unclassified	Unclassified	Unclassified	Unclassified	0	0	0	0	0	0	0	0	0	0	0	0	0	0	0	0	0	0	0	0	0	0	0	0	0	0	0	0	0	0	0	0	0	0	0	0	0	0	0	0	0	0
OTU22177	Bacteria	Firmicutes	Bacilli	Lactobacillales	Lactobacillaceae	Lactobacillus	Lactobacillus_iners	0	0	0	0	0	1	0	0	0	0	0	0	0	1	0	0	0	0	0	0	1	0	0	0	0	3	0	0	0	0	0	0	0	0	0	0	0	0	0	0	0	0
OTU22692	Unclassified	Unclassified	Unclassified	Unclassified	Unclassified	Unclassified	Unclassified	0	0	0	0	0	0	0	0	0	0	0	0	0	0	0	0	0	0	0	0	0	0	0	0	0	0	0	0	0	0	0	0	0	0	0	0	0	0	0	0	0	0
OTU23265	Bacteria	Proteobacteria	Gammaproteobacteria	Enterobacteriales	Enterobacteriaceae	Unclassified	Unclassified	0	0	0	0	0	0	0	0	0	0	0	0	0	0	0	0	0	0	0	0	0	0	0	0	0	0	0	0	0	0	0	0	0	4	0	0	2	0	0	0	0	0
OTU23267	Bacteria	Proteobacteria	Gammaproteobacteria	Enterobacteriales	Enterobacteriaceae	Unclassified	Unclassified	0	0	0	0	0	0	0	0	0	0	0	0	0	0	0	0	0	0	0	0	0	0	0	0	0	0	0	0	0	0	0	0	0	0	0	0	0	0	0	0	0	0
[truncated: 116 more columns]

## Sheet: Table S3
Supplementary Table 3 Significantly differentially enriched taxa between healthy women and healthy men.
Taxa	Pvalue	Qvalue	Removing age missing samples		Significant Enrichment (1:women;2:men)	Mean abundance	Occurance	Mean abundance		Occurance
			Rvalue (spcor, AGE)	pvalue (spcor, AGE)				women	men	women	men
at phylum level
[Thermi]	0.00656286	0.04594	0.315436	0.00781665	2	3.05714e-05	0.117021	5.47185e-06	6.30172e-05	0.0377358	0.219512
Acidobacteria	0.213996	0.374493	0.198682	0.0991789	1	4.48755e-06	0.0425532	5.47185e-06	3.21517e-06	0.0188679	0.0731707
Actinobacteria	0.830953	0.830953	0.0549226	0.65157	2	0.212968	1	0.211488	0.21488	1	1
Bacteroidetes	0.0425535	0.198583	-0.217196	0.0709033	1	0.161429	1	0.188333	0.126651	1	1
Cyanobacteria	0.0767216	0.21482	0.223246	0.0632115	2	0.00385789	0.446809	0.00360694	0.00418229	0.396226	0.512195
Firmicutes	0.483032	0.669482	0.100046	0.409914	2	0.465878	1	0.457643	0.476522	1	1
Fusobacteria	0.674573	0.756956	-0.0852972	0.48263	1	0.0352158	0.925532	0.0425769	0.0257001	0.924528	0.926829
Planctomycetes	0.109315	0.21863	0.114895	0.343581	2	6.45085e-06	0.0212766	0	1.47898e-05	0	0.0487805
Proteobacteria	0.0972426	0.21863	0.158957	0.188726	2	0.0577163	1	0.0368648	0.0846707	1	1
Synergistetes	0.00604288	0.04594	-0.237246	0.0479809	1	0.000229146	0.287234	0.000395963	1.35037e-05	0.396226	0.146341
Tenericutes	0.526022	0.669482	-0.0268391	0.825444	2	0.0142065	0.851064	0.00877635	0.0212259	0.849057	0.853659
TM7	0.702888	0.756956	0.112938	0.351919	1	0.00237924	0.425532	0.00343433	0.00101535	0.396226	0.463415
Verrucomicrobia	0.317053	0.493193	0.12141	0.316725	1	2.04744e-05	0.0851064	3.33285e-05	3.8582e-06	0.0566038	0.121951
at genus level
[Eubacterium]	0.456248	0.144823	0.0632508	0.602933	2	3.92661e-06	0.0531915	2.4872e-06	5.7873e-06	0.0377358	0.0731707
[Prevotella]	0.550156	0.158079	0.0312347	0.797421	2	1.45845e-05	0.148936	1.34309e-05	1.60758e-05	0.132075	0.170732
[Ruminococcus]	0.256867	0.110688	-0.00986718	0.935386	1	1.06579e-05	0.0638298	1.09437e-05	1.02885e-05	0.0377358	0.097561
1-68	0.207377	0.102276	-0.0966641	0.426001	2	0.00662194	0.755319	0.00628864	0.00705279	0.773585	0.731707
Achromobacter	0.00194014	0.0128218	0.329196	0.00539132	2	8.86291e-05	0.0744681	0	0.000203198	0	0.170732
Acinetobacter	0.00649591	0.0165114	0.326431	0.00581697	1	0.00172182	0.478723	0.00207085	0.00127063	0.358491	0.634146
Actinobaculum	0.337143	0.129539	-0.166501	0.168327	2	0.00180848	0.553191	0.00119933	0.00259592	0.622642	0.463415
Actinomyces	0.646626	0.171393	-0.051298	0.673215	2	0.00288662	0.904255	0.00284039	0.00294638	0.943396	0.853659
Aerococcus	0.981438	0.203963	0.0360543	0.766988	2	0.00475147	0.680851	0.0044695	0.00511597	0.660377	0.707317
Aeromicrobium	0.787217	0.180953	0.111929	0.356265	1	6.45085e-06	0.0638298	8.95393e-06	3.21517e-06	0.0566038	0.0731707
Agrobacterium	0.0690331	0.0600288	0.311309	0.0087099	1	1.99135e-05	0.159574	2.08925e-05	1.8648e-05	0.0943396	0.243902
Akkermansia	0.317053	0.126223	0.12141	0.316725	1	2.04744e-05	0.0851064	3.33285e-05	3.8582e-06	0.0566038	0.121951
Alloiococcus	0.0479321	0.0479953	0.189232	0.116664	2	1.12189e-05	0.0319149	0	2.57213e-05	0	0.0731707
Alloscardovia	0.802622	0.180953	-0.0423974	0.727471	1	0.000349468	0.180851	0.000452671	0.000216059	0.188679	0.170732
Anaerococcus	0.499821	0.147043	-0.112158	0.355274	1	0.0277841	1	0.0303006	0.0245311	1	1
Anaerostipes	0.451852	0.144823	0.00588359	0.961445	1	1.12189e-06	0.0425532	1.49232e-06	6.43033e-07	0.0566038	0.0243902
Arcanobacterium	0.149644	0.0910144	-0.0908978	0.454241	1	0.000621806	0.351064	0.00107895	3.08656e-05	0.396226	0.292683
Arthrobacter	0.168577	0.0944133	-0.157009	0.194271	1	7.0118e-06	0.0638298	1.19386e-05	6.43033e-07	0.0943396	0.0243902
Asticcacaulis	0.109315	0.0768544	0.121872	0.314873	2	2.46815e-05	0.0212766	0	5.65869e-05	0	0.0487805
Atopobium	0.330387	0.129539	-0.100394	0.408278	2	0.0012467	0.606383	0.0011088	0.00142496	0.660377	0.536585
Bacillus	0.272326	0.112483	0.107685	0.374909	1	4.48755e-06	0.0638298	5.47185e-06	3.21517e-06	0.0377358	0.097561
Bacteroides	0.803785	0.180953	-0.0354592	0.770728	2	0.000316933	0.468085	0.000214397	0.00044948	0.471698	0.463415
Balneimonas	0.725944	0.175093	-0.0062074	0.959325	1	1.99135e-05	0.0319149	2.88516e-05	8.35943e-06	0.0377358	0.0243902
Bdellovibrio	0.854795	0.183597	0.121872	0.314873	2	5.88991e-06	0.0212766	4.97441e-07	1.28607e-05	0.0188679	0.0243902
Bifidobacterium	0.754303	0.176772	0.00749495	0.950898	2	0.000869743	0.478723	0.000477046	0.00137738	0.471698	0.487805
Bilophila	0.656464	0.171393	-0.112681	0.353021	1	2.13159e-05	0.138298	3.33285e-05	5.7873e-06	0.150943	0.121951
Blautia	0.892407	0.186634	0.0414075	0.733595	2	3.67418e-05	0.308511	3.53183e-05	3.8582e-05	0.320755	0.292683
Brachybacterium	0.658737	0.171393	0.0244331	0.840878	1	5.07654e-05	0.106383	7.90931e-05	1.41467e-05	0.0943396	0.121951
Brevibacterium	0.546298	0.158079	0.102815	0.397014	1	0.00033292	0.202128	0.000575539	1.9291e-05	0.169811	0.243902
Brevundimonas	0.45099	0.144823	0.0509267	0.675448	2	6.73132e-06	0.0744681	4.47697e-06	9.6455e-06	0.0566038	0.097561
Bulleidia	0.102652	0.0768544	-0.230777	0.0545951	1	8.63853e-05	0.255319	9.94881e-05	6.94476e-05	0.320755	0.170732
Burkholderia	0.0369815	0.0436428	0.227401	0.0583311	2	7.0118e-06	0.138298	1.98976e-06	1.35037e-05	0.0754717	0.219512
Campylobacter	0.0193075	0.0332964	-0.280464	0.0186883	2	0.0096272	0.914894	0.00946829	0.00983262	0.962264	0.853659
Capnocytophaga	0.450974	0.144823	0.0536443	0.659172	1	3.08519e-05	0.0744681	4.77543e-05	9.00246e-06	0.0566038	0.097561
Cardiobacterium	0.264632	0.110688	0.121872	0.314873	2	8.41416e-07	0.0106383	0	1.9291e-06	0	0.0243902
Carnobacterium	0.24947	0.109911	0.118903	0.326897	1	2.35596e-05	0.0638298	3.73081e-05	5.7873e-06	0.0377358	0.097561
Cellvibrio	0.0477376	0.0479953	0.29085	0.0145791	2	5.80577e-05	0.0638298	9.94881e-07	0.000131822	0.0188679	0.121951
Chryseobacterium	0.0140635	0.0309805	0.259758	0.029887	1	4.40341e-05	0.180851	4.82517e-05	3.8582e-05	0.0943396	0.292683
Cloacibacterium	0.588237	0.161978	0.165058	0.172096	2	1.73893e-05	0.106383	4.47697e-06	3.40808e-05	0.0943396	0.121951
Clostridium	0.866259	0.183597	-0.0430402	0.723504	1	0.00627444	0.819149	0.0078128	0.00428582	0.792453	0.853659
Collinsella	0.570991	0.161261	0.05274	0.664571	2	1.34626e-05	0.148936	8.95393e-06	1.9291e-05	0.132075	0.170732
Coprococcus	0.415786	0.144823	0.162576	0.178728	2	1.40236e-06	0.0319149	4.97441e-07	2.57213e-06	0.0188679	0.0487805
Corynebacterium	0.031848	0.0418497	0.273005	0.0222178	2	0.0636595	1	0.0372489	0.0978002	1	1
Deinococcus	0.0137116	0.0309805	0.288431	0.015459	2	3.0291e-05	0.106383	5.47185e-06	6.23742e-05	0.0377358	0.195122
Dermabacter	4.95705e-05	0.000818992	0.503311	8.95533e-06	2	0.000587589	0.382979	2.18874e-05	0.00131886	0.207547	0.609756
Dermacoccus	0.793621	0.180953	0.0604997	0.618823	2	1.9633e-06	0.0425532	1.49232e-06	2.57213e-06	0.0377358	0.0487805
Desemzia	0.818944	0.181616	-0.0062074	0.959325	1	1.26212e-05	0.0425532	1.84053e-05	5.14426e-06	0.0377358	0.0487805
Desulfovibrio	0.432565	0.144823	-0.0605603	0.618471	1	4.26317e-05	0.0425532	7.51135e-05	6.43033e-07	0.0566038	0.0243902
Devosia	0.492616	0.146646	0.0562646	0.643626	1	1.09384e-05	0.0531915	1.19386e-05	9.6455e-06	0.0377358	0.0731707
Dialister	0.350305	0.133049	-0.137851	0.255112	2	0.0152002	0.978723	0.0144268	0.0161999	1	0.95122
Dietzia	0.793621	0.180953	0.00274943	0.981978	2	6.73132e-06	0.0425532	5.47185e-06	8.35943e-06	0.0377358	0.0487805
Dorea	0.682004	0.173352	-0.0138372	0.909482	2	5.32897e-06	0.0851064	2.4872e-06	9.00246e-06	0.0754717	0.097561
Eggerthella	0.0917686	0.0739598	0.213344	0.0761784	2	1.29017e-05	0.0531915	4.97441e-07	2.89365e-05	0.0188679	0.097561
Enhydrobacter	0.0329291	0.0418497	0.306256	0.00992411	2	0.000932849	0.393617	0.000181566	0.00190402	0.320755	0.487805
Enterococcus	0.000358315	0.00295999	0.327184	0.00569815	2	3.75832e-05	0.180851	2.4872e-06	8.29513e-05	0.0566038	0.341463
Erythromicrobium	0.718921	0.175093	0.0697101	0.566351	2	5.04849e-06	0.0638298	2.4872e-06	8.35943e-06	0.0566038	0.0731707
Exiguobacterium	0.151491	0.0910144	0.227279	0.0584701	2	2.29987e-05	0.117021	8.45649e-06	4.17971e-05	0.0754717	0.170732
Facklamia	0.584119	0.161978	-0.00107657	0.992943	2	0.00332668	0.723404	0.00292545	0.00384534	0.660377	0.804878
Filifactor	0.810477	0.180953	-0.014012	0.908344	1	3.08519e-06	0.0425532	3.48208e-06	2.57213e-06	0.0377358	0.0487805
Finegoldia	0.745906	0.176772	0.0173623	0.88656	2	0.0201334	0.978723	0.0157146	0.0258454	0.981132	0.97561
Flavobacterium	0.206081	0.102276	0.119972	0.322534	2	1.17798e-05	0.0425532	4.47697e-06	2.12201e-05	0.0188679	0.0731707
Frigoribacterium	0.716561	0.175093	-0.0113718	0.92556	1	1.12189e-06	0.0319149	1.49232e-06	6.43033e-07	0.0377358	0.0243902
Fusobacterium	0.656349	0.171393	-0.0224513	0.853636	1	0.00387865	0.521277	0.00451527	0.00305569	0.509434	0.536585
Gallicola	0.0562646	0.0531194	-0.23787	0.0473796	1	0.000242608	0.319149	0.000364624	8.48804e-05	0.396226	0.219512
Gardnerella	0.399448	0.144823	-0.0646153	0.59512	1	0.108334	1	0.128835	0.081833	1	1
Gemella	0.671624	0.172615	0.00776173	0.949153	1	0.00167526	0.393617	0.00225739	0.000922752	0.358491	0.439024
Geobacillus	0.854795	0.183597	0.0198637	0.870349	2	3.08519e-06	0.0212766	9.94881e-07	5.7873e-06	0.0188679	0.0243902
Gordonia	0.86677	0.183597	-0.0140033	0.908401	2	1.12189e-06	0.0212766	9.94881e-07	1.28607e-06	0.0188679	0.0243902
Granulicatella	0.063467	0.0572589	0.206597	0.0861698	1	0.00448643	0.414894	0.00778793	0.000218631	0.339623	0.512195
Haemophilus	0.132969	0.0881361	0.142248	0.240121	2	0.000185953	0.117021	2.68618e-05	0.000391607	0.0754717	0.170732
Halomonas	0.194578	0.102276	0.197128	0.101904	2	8.69463e-06	0.0425532	4.97441e-07	1.9291e-05	0.0188679	0.0731707
Helcococcus	0.314413	0.126223	-0.1006	0.407316	1	0.000318616	0.276596	0.0005248	5.20857e-05	0.301887	0.243902
Hydrogenophaga	0.415786	0.144823	0.170548	0.158074	2	2.24377e-06	0.0319149	9.94881e-07	3.8582e-06	0.0188679	0.0487805
Hyphomicrobium	0.462228	0.144823	-0.00668632	0.95619	2	5.60944e-06	0.0531915	5.47185e-06	5.7873e-06	0.0377358	0.0731707
Janibacter	0.752842	0.176772	0.0513769	0.672741	2	1.99135e-05	0.0638298	1.74104e-05	2.31492e-05	0.0566038	0.0731707
Janthinobacterium	0.216729	0.102307	-0.135605	0.263009	1	1.40236e-06	0.0212766	2.4872e-06	0	0.0377358	0
Jeotgalicoccus	0.582437	0.161978	0.0600858	0.621229	2	0.000627977	0.234043	0.000525297	0.000760708	0.245283	0.219512
Kaistobacter	0.473344	0.144823	0.0318617	0.793444	1	3.5059e-05	0.0957447	5.57134e-05	8.35943e-06	0.0754717	0.121951
Kytococcus	0.198315	0.102276	0.120349	0.321005	2	1.40236e-06	0.0425532	4.97441e-07	2.57213e-06	0.0188679	0.0731707
Lachnospira	0.621903	0.168441	-0.05343	0.66045	2	2.55229e-05	0.12766	1.74104e-05	3.60099e-05	0.113208	0.146341
Lactobacillus	0.0465851	0.0479953	-0.245774	0.0402828	1	0.166319	1	0.221639	0.0948082	1	1
Lactococcus	0.133364	0.0881361	0.237842	0.0474068	2	0.000100409	0.0957447	5.96929e-06	0.000222489	0.0566038	0.146341
Lautropia	0.419915	0.144823	-0.00135545	0.991115	2	1.03775e-05	0.0957447	3.48208e-06	1.9291e-05	0.0754717	0.121951
Leptotrichia	0.00568617	0.0156576	0.286538	0.0161795	2	2.46815e-05	0.148936	2.28823e-05	2.70074e-05	0.0566038	0.268293
Leuconostoc	0.502849	0.147043	0.037896	0.755448	1	1.34626e-05	0.0744681	1.39283e-05	1.28607e-05	0.0566038	0.097561
Lysobacter	0.24947	0.109911	0.166128	0.169294	1	1.23408e-05	0.0638298	1.79079e-05	5.14426e-06	0.0377358	0.097561
Megamonas	0.620696	0.168441	-0.014012	0.908344	1	4.76802e-06	0.0638298	4.97441e-06	4.50123e-06	0.0754717	0.0487805
Megasphaera	0.237889	0.109566	-0.124351	0.305058	1	0.00680313	0.585106	0.0100135	0.00265315	0.622642	0.536585
Methylobacterium	0.16773	0.0944133	0.249717	0.0370863	2	5.18873e-05	0.138298	3.13388e-05	7.845e-05	0.0943396	0.195122
Methylotenera	0.854795	0.183597	-0.0062074	0.959325	2	3.36566e-06	0.0212766	4.97441e-07	7.07336e-06	0.0188679	0.0243902
Methyloversatilis	0.206067	0.102276	0.099786	0.411139	2	8.9751e-06	0.0425532	2.4872e-06	1.73619e-05	0.0188679	0.0731707
Microbacterium	0.00396264	0.0145488	0.332738	0.00488634	2	5.10459e-05	0.148936	9.45137e-06	0.000104814	0.0566038	0.268293
Micrococcus	0.00322261	0.0133108	0.319297	0.00705486	2	0.000263924	0.287234	6.11852e-05	0.000526001	0.169811	0.439024
Mobiluncus	3.43729e-05	0.000818992	-0.45271	8.32326e-05	1	0.0024718	0.755319	0.00290903	0.00190659	0.90566	0.560976
Modestobacter	0.492574	0.146646	0.0539036	0.657627	1	5.32897e-06	0.0531915	7.95905e-06	1.9291e-06	0.0377358	0.0731707
Mogibacterium	0.471885	0.144823	-0.0906798	0.455329	2	4.59974e-05	0.212766	3.83029e-05	5.59439e-05	0.245283	0.170732
Moryella	0.0840617	0.0694423	-0.185564	0.124054	1	0.000438097	0.404255	0.000636227	0.000181978	0.471698	0.317073
Mycobacterium	0.486445	0.146646	0.108745	0.370198	1	6.73132e-06	0.0531915	7.95905e-06	5.14426e-06	0.0377358	0.0731707
Mycoplasma	0.136158	0.0882183	0.12081	0.319143	1	0.000526726	0.361702	0.000578026	0.000460412	0.283019	0.463415
Neisseria	0.213853	0.102307	0.143497	0.235974	2	6.0021e-05	0.287234	2.58669e-05	0.000104171	0.245283	0.341463
Novosphingobium	0.0221308	0.0332964	0.323871	0.00623707	2	4.20708e-05	0.12766	7.46161e-06	8.68095e-05	0.0566038	0.219512
Ochrobactrum	0.0231168	0.0332964	0.308664	0.00932819	2	7.34836e-05	0.170213	5.47185e-06	0.000161401	0.0943396	0.268293
Oribacterium	0.109315	0.0768544	0.121872	0.314873	2	3.08519e-06	0.0212766	0	7.07336e-06	0	0.0487805
Oscillospira	0.859942	0.183597	-0.0979481	0.419851	1	3.36566e-06	0.0531915	3.97953e-06	2.57213e-06	0.0566038	0.0487805
Parabacteroides	0.24506	0.109911	0.0512746	0.673355	2	2.29987e-05	0.234043	1.29335e-05	3.60099e-05	0.188679	0.292683
Paracoccus	0.0443228	0.0479953	0.198435	0.0996089	1	0.000294776	0.202128	0.000325326	0.000255284	0.132075	0.292683
Parvimonas	0.559054	0.159251	-0.106028	0.382341	1	0.00220255	0.553191	0.00236981	0.00198633	0.584906	0.512195
Pediococcus	0.216729	0.102307	-0.135605	0.263009	1	5.88991e-06	0.0212766	1.04463e-05	0	0.0377358	0
Peptococcus	0.147131	0.0910144	-0.206212	0.0867705	1	0.000195208	0.457447	0.000277572	8.87386e-05	0.509434	0.390244
Peptoniphilus	0.334794	0.129539	-0.154038	0.202952	2	0.0272347	1	0.027107	0.0273996	1	1
Peptostreptococcus	0.177413	0.0977056	-0.20432	0.0897663	1	0.000698936	0.5	0.000745166	0.000639175	0.528302	0.463415
ph2	0.023176	0.0332964	-0.242708	0.042923	1	0.000543835	0.542553	0.000558626	0.000524715	0.660377	0.390244
Phascolarctobacterium	0.162155	0.0940028	0.135702	0.262665	2	1.23408e-05	0.138298	4.97441e-06	2.18631e-05	0.0943396	0.195122
Phenylobacterium	0.462228	0.144823	0.125793	0.299438	2	3.92661e-06	0.0531915	2.98464e-06	5.14426e-06	0.0377358	0.0731707
Phyllobacterium	0.0641149	0.0572589	0.188031	0.119046	2	4.15098e-05	0.0851064	2.98464e-06	9.13107e-05	0.0377358	0.146341
Polynucleobacter	0.264632	0.110688	0.121872	0.314873	2	1.68283e-06	0.0106383	0	3.8582e-06	0	0.0243902
Porphyromonas	0.238738	0.109566	-0.163784	0.175478	1	0.0336196	0.957447	0.0386143	0.027163	0.962264	0.95122
Prevotella	0.00538816	0.0156576	-0.314896	0.00792887	1	0.120155	1	0.148537	0.0834657	1	1
Propionibacterium	0.00318307	0.0133108	0.25825	0.0308864	2	0.000178661	0.382979	6.6657e-05	0.000323446	0.264151	0.536585
Proteus	0.151036	0.0910144	0.0928499	0.444567	2	0.00275339	0.138298	3.73081e-05	0.00626443	0.0943396	0.195122
Providencia	0.0214522	0.0332964	0.21289	0.0768204	2	0.000505971	0.0425532	0	0.00116003	0	0.097561
Pseudoclavibacter	0.390846	0.144823	-0.135605	0.263009	1	5.60944e-07	0.0106383	9.94881e-07	0	0.0188679	0
Pseudomonas	0.00489598	0.0156576	0.323707	0.00626487	2	3.25347e-05	0.148936	1.59181e-05	5.40148e-05	0.0566038	0.268293
Pseudonocardia	0.465175	0.144823	-0.062695	0.606129	2	4.48755e-06	0.0425532	4.47697e-06	4.50123e-06	0.0566038	0.0243902
Pseudoxanthomonas	0.198315	0.102276	0.120555	0.320172	2	1.40236e-06	0.0425532	4.97441e-07	2.57213e-06	0.0188679	0.0731707
Psychrobacter	0.806667	0.180953	0.049884	0.681732	2	0.000782236	0.202128	0.00010695	0.00165517	0.188679	0.219512
Pyramidobacter	0.0186332	0.0332964	-0.279563	0.0190876	1	0.000193526	0.180851	0.000339255	5.14426e-06	0.264151	0.0731707
Rheinheimera	0.437651	0.144823	0.0642153	0.597405	1	1.20603e-05	0.0319149	1.29335e-05	1.09316e-05	0.0188679	0.0487805
Rhodococcus	0.705342	0.175093	0.153979	0.203128	2	6.17038e-06	0.0851064	4.97441e-06	7.7164e-06	0.0754717	0.097561
Rhodoplanes	0.291166	0.11878	0.105625	0.384163	1	5.83381e-05	0.0851064	9.15291e-05	1.54328e-05	0.0566038	0.121951
Roseomonas	0.437651	0.144823	0.0474566	0.696447	1	8.41416e-06	0.0319149	1.19386e-05	3.8582e-06	0.0188679	0.0487805
Rothia	0.106146	0.0768544	0.166101	0.169365	2	2.86081e-05	0.244681	7.95905e-06	5.53008e-05	0.188679	0.317073
Rubellimicrobium	0.155961	0.0920269	0.146251	0.227008	1	0.000151735	0.0957447	0.000230315	5.01566e-05	0.0566038	0.146341
Ruminococcus	0.651811	0.171393	-0.0295523	0.808119	1	3.00105e-05	0.202128	4.57645e-05	9.6455e-06	0.207547	0.195122
Sediminibacterium	0.0767225	0.0650045	0.143346	0.236474	2	0.00646039	0.212766	1.2436e-05	0.0147955	0.150943	0.292683
Selenomonas	0.0214368	0.0332964	0.221029	0.0659483	2	1.40236e-06	0.0425532	0	3.21517e-06	0	0.097561
Shewanella	0.194578	0.102276	0.12769	0.29215	2	2.80472e-06	0.0425532	4.97441e-07	5.7873e-06	0.0188679	0.0731707
Shuttleworthia	0.673879	0.172615	0.123424	0.308705	1	0.00380292	0.12766	0.00619712	0.000707979	0.113208	0.146341
Slackia	0.0223324	0.0332964	-0.254773	0.033299	1	1.45845e-05	0.180851	1.94002e-05	8.35943e-06	0.264151	0.0731707
Sneathia	0.738281	0.176772	-0.0628138	0.605445	1	0.0286595	0.808511	0.0362157	0.0188917	0.811321	0.804878
Sphingobacterium	0.725655	0.175093	0.00313152	0.979474	2	1.87916e-05	0.0638298	1.98976e-06	4.05111e-05	0.0566038	0.0731707
Sphingobium	0.0420037	0.0478602	0.198722	0.0991103	2	3.67418e-05	0.0638298	4.97441e-07	8.35943e-05	0.0188679	0.121951
Sphingomonas	0.0284366	0.0391519	0.253914	0.0339182	2	8.35806e-05	0.212766	5.57134e-05	0.000119604	0.132075	0.317073
Sphingopyxis	0.716561	0.175093	-0.0165269	0.891985	1	2.24377e-06	0.0319149	3.48208e-06	6.43033e-07	0.0377358	0.0243902
Staphylococcus	0.000138281	0.00152309	0.473741	3.43811e-05	2	0.0108559	0.829787	0.00468141	0.0188377	0.792453	0.878049
Stenotrophomonas	0.0992884	0.0762985	0.192451	0.11046	2	9.78847e-05	0.223404	7.95905e-06	0.00021413	0.169811	0.292683
Streptococcus	0.0546775	0.0531194	0.149559	0.216557	2	0.0864731	1	0.056364	0.125395	1	1
Succiniclasticum	0.854795	0.183597	-0.0976305	0.421368	2	2.52425e-06	0.0212766	1.49232e-06	3.8582e-06	0.0188679	0.0243902
Sutterella	0.419249	0.144823	-0.148514	0.21982	2	0.000389014	0.478723	0.000302941	0.00050028	0.54717	0.390244
Thermicanus	0.471876	0.144823	-0.0439602	0.717838	2	4.20708e-06	0.0425532	1.98976e-06	7.07336e-06	0.0566038	0.0243902
Thermomonas	0.716561	0.175093	-0.0165269	0.891985	1	2.52425e-06	0.0319149	3.97953e-06	6.43033e-07	0.0377358	0.0243902
Thermus	0.264632	0.110688	0.117693	0.331877	2	2.80472e-07	0.0106383	0	6.43033e-07	0	0.0243902
Turicibacter	0.87879	0.184957	0.14422	0.233597	1	2.24377e-06	0.0212766	2.4872e-06	1.9291e-06	0.0188679	0.0243902
Ureaplasma	0.462056	0.144823	-0.0474441	0.696523	2	0.0106683	0.797872	0.00683633	0.0156218	0.792453	0.804878
Varibaculum	0.09581	0.0753785	-0.186627	0.121877	1	0.00126465	0.691489	0.00184352	0.000516356	0.754717	0.609756
Veillonella	0.00256498	0.0133108	0.329489	0.00534789	2	0.0220925	0.829787	0.00609962	0.0427662	0.792453	0.878049
WAL_1855D	0.0368118	0.0436428	-0.258559	0.0306794	1	0.0130433	0.87234	0.0145909	0.0110428	0.90566	0.829268
Yersinia	0.127754	0.0879464	0.247856	0.0385675	2	0.00010125	0.202128	2.43746e-05	0.000200626	0.150943	0.268293

## Sheet: Table S4
Supplementary Table 4 Significantly differentially enriched taxa between bladder cancer men (BCM) and healthy men (HM).
Taxa	pvalue	Qvalue	Removing age missing samples		Significant Enrichment (1:BCM;2:HM)	Mean abundance	Occurance	Mean abundance		Occurance
			Rvalue (spcor, AGE)	pvalue (spcor, AGE)				BCM	HM	BCM	HM
at phylum level
[Thermi]	0.00336258	0.00941523	-0.125654	0.232678	1	0.000562972	0.373737	0.000916389	6.30172e-05	0.482759	0.219512
Acidobacteria	0.711882	0.855306	0.00226337	0.982916	1	7.19028e-06	0.0606061	1.00003e-05	3.21517e-06	0.0517241	0.0731707
Actinobacteria	0.73312	0.855306	-0.0163681	0.876931	1	0.232482	1	0.244925	0.21488	1	1
Bacteroidetes	0.621511	0.855306	0.118385	0.261036	2	0.125147	1	0.124085	0.126651	1	1
Cyanobacteria	0.00156035	0.00728166	-0.22882	0.0282391	1	0.0060393	0.646465	0.00735202	0.00418229	0.741379	0.512195
Firmicutes	0.0836747	0.146431	0.116729	0.267815	2	0.432871	1	0.402015	0.476522	1	1
Fusobacteria	0.00966707	0.0225565	0.23181	0.0261876	2	0.0132927	0.828283	0.00452194	0.0257001	0.758621	0.926829
Planctomycetes	0.970132	0.970132	-0.0249361	0.813475	2	8.78812e-06	0.0505051	4.54558e-06	1.47898e-05	0.0517241	0.0487805
Proteobacteria	0.00217463	0.00761119	-0.154576	0.14123	1	0.125962	1	0.155151	0.0846707	1	1
Synergistetes	0.00125463	0.00728166	-0.257096	0.0133611	1	0.00215788	0.323232	0.00367374	1.35037e-05	0.448276	0.146341
Tenericutes	0.000954546	0.00728166	0.150646	0.151747	2	0.0207144	0.727273	0.0203528	0.0212259	0.637931	0.853659
TM7	0.941432	0.970132	0.00685771	0.948271	1	0.00159784	0.464646	0.0020096	0.00101535	0.465517	0.463415
Verrucomicrobia	0.653878	0.855306	0.00404912	0.969443	1	1.17175e-05	0.10101	1.72732e-05	3.8582e-06	0.0862069	0.121951
at genus level
[Eubacterium]	0.0385234	0.0413046	0.171868	0.101385	2	2.39676e-06	0.030303	0	5.7873e-06	0	0.0731707
[Prevotella]	0.732601	0.241689	-0.0175804	0.867895	1	3.48862e-05	0.151515	4.81831e-05	1.60758e-05	0.137931	0.170732
[Ruminococcus]	0.913428	0.279821	-0.077698	0.461623	2	9.05443e-06	0.10101	8.18204e-06	1.02885e-05	0.103448	0.097561
1-68	0.157458	0.0977409	0.0513611	0.626809	2	0.00645687	0.767677	0.00603562	0.00705279	0.793103	0.731707
Achromobacter	0.549751	0.207483	0.0145601	0.890435	2	9.58704e-05	0.141414	2.00005e-05	0.000203198	0.12069	0.170732
Acinetobacter	8.0234e-08	2.33927e-06	-0.365098	0.000345734	1	0.0275875	0.818182	0.0461908	0.00127063	0.948276	0.634146
Actinobaculum	0.182709	0.111943	-0.0105995	0.920123	1	0.00432775	0.515152	0.00555197	0.00259592	0.551724	0.463415
Actinomyces	0.017253	0.0232553	-0.151001	0.150775	1	0.00434426	0.929293	0.00533242	0.00294638	0.982759	0.853659
Aerococcus	0.00656634	0.0140808	0.142892	0.174203	2	0.00231793	0.545455	0.000340009	0.00511597	0.431034	0.707317
Aeromicrobium	0.420827	0.182139	0.0938293	0.37366	1	6.39136e-06	0.0505051	8.6366e-06	3.21517e-06	0.0344828	0.0731707
Agrobacterium	2.45252e-05	0.000192836	-0.274322	0.00814028	1	0.00101117	0.444444	0.00171277	1.8648e-05	0.586207	0.243902
Akkermansia	0.653878	0.228527	0.00404912	0.969443	1	1.17175e-05	0.10101	1.72732e-05	3.8582e-06	0.0862069	0.121951
Alloiococcus	0.430758	0.183078	0.03758	0.722101	2	2.45002e-05	0.10101	2.3637e-05	2.57213e-05	0.12069	0.0731707
Alloscardovia	0.632438	0.225833	0.107683	0.306919	2	0.000126762	0.151515	6.36381e-05	0.000216059	0.137931	0.170732
Anaerococcus	0.124923	0.0841356	-0.0091089	0.931326	1	0.0268605	0.979798	0.0285071	0.0245311	0.965517	1
Anaerostipes	0.242453	0.128518	0.0546695	0.604745	2	2.66307e-07	0.010101	0	6.43033e-07	0	0.0243902
Arcanobacterium	0.541877	0.206819	0.0873295	0.407803	1	4.63374e-05	0.252525	5.72743e-05	3.08656e-05	0.224138	0.292683
Arthrobacter	0.491984	0.196696	0.0103995	0.921625	1	4.26091e-06	0.040404	6.81837e-06	6.43033e-07	0.0517241	0.0243902
Asticcacaulis	0.336075	0.152451	-0.0407846	0.699493	2	4.79352e-05	0.0808081	4.18193e-05	5.65869e-05	0.103448	0.0487805
Atopobium	0.197606	0.116548	0.0893755	0.396863	2	0.00097122	0.444444	0.000650472	0.00142496	0.37931	0.536585
Bacillus	0.673825	0.230353	0.090714	0.389802	1	0.000116909	0.0808081	0.000197278	3.21517e-06	0.0689655	0.097561
Bacteroides	0.324017	0.151347	-0.088008	0.404156	1	0.000811969	0.494949	0.00106821	0.00044948	0.517241	0.463415
Balneimonas	0.511886	0.198062	0.0150759	0.886579	1	1.43806e-05	0.040404	1.86369e-05	8.35943e-06	0.0517241	0.0243902
Bdellovibrio	0.0155807	0.0222741	-0.153571	0.143865	1	4.6071e-05	0.121212	6.95474e-05	1.28607e-05	0.189655	0.0243902
Bifidobacterium	0.658794	0.228527	-0.0352213	0.738896	2	0.000876681	0.494949	0.000522742	0.00137738	0.5	0.487805
Bilophila	0.610425	0.221331	-0.029386	0.780961	1	1.3049e-05	0.10101	1.81823e-05	5.7873e-06	0.0862069	0.121951
Blautia	0.45458	0.187595	0.0145351	0.890622	1	0.000187746	0.313131	0.00029319	3.8582e-05	0.327586	0.292683
Brachybacterium	0.112552	0.0816895	-0.0310694	0.768755	1	6.65767e-05	0.191919	0.000103639	1.41467e-05	0.241379	0.121951
Brevibacterium	0.0405147	0.0424743	-0.0295188	0.779996	1	0.000749387	0.323232	0.00126549	1.9291e-05	0.37931	0.243902
Brevundimonas	0.122015	0.0841356	-0.166193	0.113352	1	0.000267904	0.161616	0.000450467	9.6455e-06	0.206897	0.097561
Bulleidia	0.768232	0.248237	-0.0752946	0.475636	2	4.90004e-05	0.191919	3.45464e-05	6.94476e-05	0.206897	0.170732
Burkholderia	0.0379791	0.0413046	-0.180453	0.0851895	1	0.000597592	0.30303	0.00101048	1.35037e-05	0.362069	0.219512
Campylobacter	0.726961	0.241518	0.000853584	0.993557	2	0.00760199	0.838384	0.00602516	0.00983262	0.827586	0.853659
Capnocytophaga	0.262824	0.134275	0.00441838	0.966658	1	2.76959e-05	0.141414	4.09102e-05	9.00246e-06	0.172414	0.097561
Cardiobacterium	0.80432	0.253837	0.0774121	0.463278	2	1.06523e-06	0.020202	4.54558e-07	1.9291e-06	0.0172414	0.0243902
Carnobacterium	0.332873	0.152451	-0.0944794	0.370344	1	2.07719e-05	0.131313	3.13645e-05	5.7873e-06	0.155172	0.097561
Cellvibrio	0.223719	0.123902	-0.0332812	0.752803	2	0.000127028	0.171717	0.00012364	0.000131822	0.206897	0.121951
Chryseobacterium	0.0534646	0.0494564	-0.11572	0.271999	1	0.00107428	0.373737	0.00180641	3.8582e-05	0.431034	0.292683
Cloacibacterium	0.203035	0.116811	-0.00346131	0.973877	1	0.000159518	0.181818	0.000248189	3.40808e-05	0.224138	0.121951
Clostridium	0.195622	0.116548	0.156285	0.13683	1	0.00437302	0.747475	0.00443467	0.00428582	0.672414	0.853659
Collinsella	0.411861	0.179998	-0.0238668	0.821338	1	4.23428e-05	0.20202	5.8638e-05	1.9291e-05	0.224138	0.170732
Coprococcus	0.739009	0.24211	0.0277579	0.792817	1	3.19568e-06	0.040404	3.63646e-06	2.57213e-06	0.0344828	0.0487805
Corynebacterium	0.0333721	0.0393595	-0.113952	0.279441	1	0.131562	1	0.155429	0.0978002	1	1
Deinococcus	0.00689837	0.0141496	-0.137541	0.191067	1	0.000516901	0.343434	0.000838205	6.23742e-05	0.448276	0.195122
Dermabacter	0.12608	0.0841356	0.00928723	0.929985	1	0.00157973	0.616162	0.00176414	0.00131886	0.62069	0.609756
Dermacoccus	0.457291	0.187595	0.00600342	0.954708	1	1.14512e-05	0.0707071	1.77278e-05	2.57213e-06	0.0862069	0.0487805
Desemzia	0.955211	0.285212	-0.0552348	0.60101	2	4.79352e-06	0.0505051	4.54558e-06	5.14426e-06	0.0517241	0.0487805
Desulfovibrio	0.128809	0.0841356	-0.140254	0.182375	1	1.54458e-05	0.0707071	2.59098e-05	6.43033e-07	0.103448	0.0243902
Devosia	0.0602491	0.0532781	-0.140156	0.182685	1	6.3381e-05	0.151515	0.000101366	9.6455e-06	0.206897	0.0731707
Dialister	0.252671	0.132446	0.132581	0.207723	2	0.010835	0.939394	0.00704246	0.0161999	0.931034	0.95122
Dietzia	0.512193	0.198062	-0.0658386	0.532927	2	7.9892e-06	0.0707071	7.72748e-06	8.35943e-06	0.0862069	0.0487805
Dorea	0.278036	0.138072	-0.113797	0.280103	1	1.51795e-05	0.141414	1.9546e-05	9.00246e-06	0.172414	0.097561
Eggerthella	0.200625	0.116811	0.0258965	0.806429	2	1.43806e-05	0.0606061	4.09102e-06	2.89365e-05	0.0344828	0.097561
Enhydrobacter	0.000895206	0.00281551	-0.252843	0.015029	1	0.00287611	0.717172	0.00356328	0.00190402	0.87931	0.487805
Enterococcus	0.274264	0.137647	-0.0830787	0.431088	1	0.000149931	0.393939	0.000197278	8.29513e-05	0.431034	0.341463
Erythromicrobium	0.815776	0.254871	0.0861688	0.414087	1	1.41143e-05	0.0808081	1.81823e-05	8.35943e-06	0.0862069	0.0731707
Exiguobacterium	0.507659	0.198062	0.0532103	0.614434	1	0.00116163	0.141414	0.00195324	4.17971e-05	0.12069	0.170732
Facklamia	0.511921	0.198062	0.192657	0.0657806	2	0.00217493	0.747475	0.000994118	0.00384534	0.706897	0.804878
Filifactor	0.940309	0.284113	-0.0801931	0.447318	1	7.9892e-06	0.0505051	1.18185e-05	2.57213e-06	0.0517241	0.0487805
Finegoldia	0.264699	0.134275	-0.0769417	0.466008	2	0.0255572	0.979798	0.0253534	0.0258454	0.982759	0.97561
Flavobacterium	0.0719449	0.0582498	-0.122263	0.245628	1	3.6484e-05	0.151515	4.7274e-05	2.12201e-05	0.206897	0.0731707
Frigoribacterium	0.316539	0.151347	-0.0890975	0.39834	1	2.92937e-06	0.0505051	4.54558e-06	6.43033e-07	0.0689655	0.0243902
Fusobacterium	0.39347	0.175118	-0.01529	0.884979	2	0.00249876	0.59596	0.00210506	0.00305569	0.637931	0.536585
Gallicola	0.0434518	0.0445631	-0.167155	0.111249	1	0.000325693	0.323232	0.000495923	8.48804e-05	0.396552	0.219512
Gardnerella	0.00015402	0.000908264	0.27793	0.00730892	2	0.0623775	0.909091	0.0486245	0.081833	0.844828	1
Gemella	5.73118e-06	6.75943e-05	0.261536	0.0117936	2	0.000383482	0.222222	2.27279e-06	0.000922752	0.0689655	0.439024
Geobacillus	0.213004	0.12107	-0.0638512	0.54539	1	2.66307e-05	0.0606061	4.13648e-05	5.7873e-06	0.0862069	0.0243902
Gordonia	0.0137891	0.0209845	-0.166835	0.111945	1	1.6511e-05	0.121212	2.72735e-05	1.28607e-06	0.189655	0.0243902
Granulicatella	0.019817	0.0258297	0.163848	0.118606	2	0.000207453	0.373737	0.000199551	0.000218631	0.275862	0.512195
Haemophilus	0.866868	0.267293	-0.0702757	0.505623	1	0.000398395	0.171717	0.000403193	0.000391607	0.172414	0.170732
Halomonas	0.0113246	0.0186854	-0.19998	0.0559695	1	6.39136e-05	0.191919	9.54571e-05	1.9291e-05	0.275862	0.0731707
Helcococcus	0.0120794	0.0189955	0.232275	0.0258799	2	2.47665e-05	0.141414	5.45469e-06	5.20857e-05	0.0689655	0.243902
Hydrogenophaga	0.636666	0.225833	0.0480985	0.648893	1	4.687e-05	0.0606061	7.72748e-05	3.8582e-06	0.0689655	0.0487805
Hyphomicrobium	0.438685	0.184783	-0.109221	0.30002	1	9.58704e-06	0.10101	1.22731e-05	5.7873e-06	0.12069	0.0731707
Janibacter	0.0209846	0.0260522	-0.15203	0.147979	1	8.38866e-05	0.181818	0.000126822	2.31492e-05	0.258621	0.0731707
Janthinobacterium	0.0353602	0.0397184	-0.15262	0.146394	1	0.000167241	0.0606061	0.000285462	0	0.103448	0
Jeotgalicoccus	0.304286	0.147991	0.177458	0.0905871	2	0.000394134	0.171717	0.000135004	0.000760708	0.137931	0.219512
Kaistobacter	0.561553	0.210255	-0.0168137	0.873608	1	3.62177e-05	0.141414	5.59106e-05	8.35943e-06	0.155172	0.121951
Kytococcus	0.282612	0.138882	-0.0629408	0.551146	1	2.15708e-05	0.111111	3.5001e-05	2.57213e-06	0.137931	0.0731707
Lachnospira	0.945505	0.284113	-0.0902854	0.392055	1	4.04786e-05	0.151515	4.36376e-05	3.60099e-05	0.155172	0.146341
Lactobacillus	9.91708e-08	2.33927e-06	0.334125	0.0011336	2	0.0466543	0.929293	0.0126144	0.0948082	0.87931	1
Lactococcus	0.654258	0.228527	0.0430265	0.683831	2	0.000106256	0.131313	2.40916e-05	0.000222489	0.12069	0.146341
Lautropia	0.127306	0.0841356	-0.0649934	0.53821	1	5.16635e-05	0.191919	7.45475e-05	1.9291e-05	0.241379	0.121951
Leptotrichia	0.944272	0.284113	0.0776045	0.462163	1	9.37399e-05	0.252525	0.000140913	2.70074e-05	0.241379	0.268293
Leuconostoc	0.321783	0.151347	-0.0968072	0.358616	1	3.3022e-05	0.141414	4.7274e-05	1.28607e-05	0.172414	0.097561
Lysobacter	0.13019	0.0841356	-0.0920241	0.382964	1	1.73099e-05	0.161616	2.59098e-05	5.14426e-06	0.206897	0.097561
Megamonas	0.225865	0.123902	-0.190549	0.0688497	1	1.11849e-05	0.0909091	1.59095e-05	4.50123e-06	0.12069	0.0487805
Megasphaera	0.00434164	0.0097535	0.199453	0.0566339	2	0.00121116	0.383838	0.000191823	0.00265315	0.275862	0.536585
Methylobacterium	0.000875484	0.00281551	-0.194075	0.0637793	1	0.000599456	0.373737	0.000967754	7.845e-05	0.5	0.195122
Methylotenera	0.225864	0.123902	0.0109078	0.917807	2	5.32613e-06	0.0606061	4.09102e-06	7.07336e-06	0.0862069	0.0243902
Methyloversatilis	0.59318	0.217299	-0.0453748	0.667566	1	3.35546e-05	0.0909091	4.50012e-05	1.73619e-05	0.103448	0.0731707
Microbacterium	0.0202579	0.0258297	-0.184188	0.0788187	1	0.000193339	0.393939	0.000255916	0.000104814	0.482759	0.268293
Micrococcus	0.0161014	0.0223414	-0.200817	0.0549287	1	0.00100531	0.606061	0.00134413	0.000526001	0.724138	0.439024
Mobiluncus	0.000216506	0.00109687	-0.221296	0.0340112	1	0.00798494	0.737374	0.0122817	0.00190659	0.862069	0.560976
Modestobacter	0.426229	0.1828	0.0683657	0.517287	1	3.46199e-06	0.0505051	4.54558e-06	1.9291e-06	0.0344828	0.0731707
Mogibacterium	0.140437	0.088338	-0.148417	0.15797	1	0.000112648	0.242424	0.000152731	5.59439e-05	0.293103	0.170732
Moryella	0.363377	0.163266	-0.0166538	0.8748	2	0.000120637	0.262626	7.72748e-05	0.000181978	0.224138	0.317073
Mycobacterium	0.0515016	0.0485933	-0.0980358	0.352521	1	3.54188e-05	0.151515	5.68197e-05	5.14426e-06	0.206897	0.0731707
Mycoplasma	0.00946747	0.0171786	0.141881	0.177304	2	0.000299595	0.313131	0.000185914	0.000460412	0.206897	0.463415
[truncated: 59 more rows]

## Sheet: Table S5
Supplementary Table 5 Significantly differentially enriched taxa between primary cancer men (PCM) and recurrence men (RCM).
[truncated: 173 more rows]

[truncated: 2 more sheets: Table S6, Table S7]
